# Supplementary material for: A Convergent Functional Genomics Analysis to Identify Biological Regulators Mediating Effects of Creatine Supplementation
Source: Nutrients. 2021 Jul 23;13(8):2521. doi: 10.3390/nu13082521 (PMC8397972; doi:10.3390/nu13082521)
Supplement: Supplementary file 1 [file nutrients-13-02521-s001.zip]

Archive with 3 entries (3 files):
- nutrients-1291412-supplementary/Table S1. GSE5140 Top genes.xlsx
- nutrients-1291412-supplementary/Table S2. GSE42356 Top genes.xlsx
- nutrients-1291412-supplementary/Table S3. GSE7877.top.table.xlsx
