# Supplementary material for: A Convergent Functional Genomics Analysis to Identify Biological Regulators Mediating Effects of Creatine Supplementation
Source: Nutrients. 2021 Jul 23;13(8):2521. doi: 10.3390/nu13082521 (PMC8397972; doi:10.3390/nu13082521)
Supplement: Supplementary file 1 [file nutrients-13-02521-s001.zip › nutrients-1291412-supplementary/Table S1. GSE5140 Top genes.xlsx]

## Sheet: P<0.05
adj.P.Val	P.Value	t	B	logFC	Gene.symbol	Gene.title
0.000349	8.12e-09	-9.66	10.5019	-6.74e-01	loc100041483///tcl1b3	protein TCL1B3///T cell leukemia/lymphoma 1B, 3
0.001199	5.58e-08	8.55	8.60264	7.23e-01	mef2c	myocyte enhancer factor 2C
0.003142	2.19e-07	7.81	7.18152	5.81e-01	atp8a1	ATPase, aminophospholipid transporter (APLT), class I, type 8A, member 1
0.005088	5.85e-07	-7.30	6.32796	-4.42e-01	creb1	cAMP responsive element binding protein 1
0.005088	5.92e-07	-7.29	6.27383	-4.88e-01	wsb1	WD repeat and SOCS box-containing 1
0.00637	1.04e-06	7.01	5.68571	4.50e-01
0.00637	9.38e-07	-7.06	5.6275	-2.92e-01	rpl11	ribosomal protein L11
0.010965	2.58e-06	6.56	4.75199	5.20e-01	mef2c	myocyte enhancer factor 2C
0.010965	2.61e-06	6.56	4.73542	8.45e-01	slc1a2	solute carrier family 1 (glial high affinity glutamate transporter), member 2
0.010965	2.72e-06	6.54	4.81805	5.61e-01	kdm5a	lysine (K)-specific demethylase 5A
0.010965	2.92e-06	6.51	4.6318	2.98e-01	tcf4	transcription factor 4
0.010965	3.06e-06	6.48	4.54039	3.27e-01	rgs7bp	regulator of G-protein signalling 7 binding protein
0.012064	4.01e-06	6.35	4.2732	3.00e-01	cyfip2	cytoplasmic FMR1 interacting protein 2
0.012064	4.32e-06	6.32	4.39039	5.02e-01	cpd	carboxypeptidase D
0.012064	4.84e-06	6.26	4.17991	6.34e-01	zfp644	zinc finger protein 644
0.012064	5.05e-06	6.24	4.27027	6.70e-01	secisbp2l	SECIS binding protein 2-like
0.012064	5.08e-06	-6.24	4.13176	-5.96e-01	pisd-ps3	phosphatidylserine decarboxylase, pseudogene 3
0.012064	5.27e-06	6.22	3.89947	8.85e-01	arhgef28	Rho guanine nucleotide exchange factor (GEF) 28
0.012064	5.33e-06	6.22	4.19177	4.82e-01	a830010m20rik	RIKEN cDNA A830010M20 gene
0.014338	6.67e-06	6.11	3.95754	4.70e-01	sipa1l1	signal-induced proliferation-associated 1 like 1
0.015271	7.61e-06	-6.05	3.70728	-3.11e-01	3000002c10rik	glyceraldehyde-3-phosphate dehydrogenase pseudogene
0.015271	7.81e-06	6.04	3.85437	5.54e-01	mmp16	matrix metallopeptidase 16
0.015741	8.97e-06	-5.97	3.55289	-5.70e-01	glrb	glycine receptor, beta subunit
0.015741	9.08e-06	5.97	3.51271	3.54e-01	pqbp1	polyglutamine binding protein 1
0.015741	9.44e-06	-5.95	3.50277	-8.23e-01	pisd-ps1///pisd-ps3	phosphatidylserine decarboxylase, pseudogene 1///phosphatidylserine decarboxylase, pseudogene 3
0.015741	9.71e-06	5.94	3.37673	3.97e-01	sptbn1	spectrin beta, non-erythrocytic 1
0.015741	9.89e-06	-5.93	3.23626	-4.78e-01	rpl41	ribosomal protein L41
0.018329	1.19e-05	-5.84	3.36172	-3.98e-01	mkks	McKusick-Kaufman syndrome
0.018673	1.26e-05	5.82	3.03459	3.18e-01	hnrnpu	heterogeneous nuclear ribonucleoprotein U
0.019547	1.36e-05	-5.78	3.31697	-6.09e-01	tsc22d1	TSC22 domain family, member 1
0.021154	1.57e-05	5.72	3.06995	3.92e-01	pde1a	phosphodiesterase 1A, calmodulin-dependent
0.021154	1.58e-05	5.71	2.84384	2.28e-01	napb	N-ethylmaleimide sensitive fusion protein attachment protein beta
0.021154	1.64e-05	-5.69	2.7872	-3.20e-01	gpx4	glutathione peroxidase 4
0.021154	1.81e-05	5.65	2.86661	5.02e-01	map1b	microtubule-associated protein 1B
0.021154	1.85e-05	5.64	3.03271	7.75e-01
0.021154	1.87e-05	-5.64	2.84825	-3.05e-01	tia1	cytotoxic granule-associated RNA binding protein 1
0.021154	1.90e-05	-5.63	3.01329	-5.06e-01	tmod3	tropomodulin 3
0.021154	2.02e-05	5.60	2.78705	4.49e-01	pum1	pumilio RNA-binding family member 1
0.021154	2.03e-05	5.60	2.75454	5.35e-01	ntrk2	neurotrophic tyrosine kinase, receptor, type 2
0.021154	2.04e-05	-5.59	2.7739	-5.89e-01	pisd-ps3	phosphatidylserine decarboxylase, pseudogene 3
0.021154	2.05e-05	-5.59	2.75764	-5.18e-01	pisd///pisd-ps1///pisd-ps3	phosphatidylserine decarboxylase///phosphatidylserine decarboxylase, pseudogene 1///phosphatidylserine decarboxylase, pseudogene 3
0.021154	2.07e-05	-5.59	2.89597	-4.68e-01	eml5	echinoderm microtubule associated protein like 5
0.023778	2.41e-05	5.52	2.5393	2.70e-01	klf9	Kruppel-like factor 9
0.023778	2.57e-05	5.49	2.72179	7.69e-01	atrx	alpha thalassemia/mental retardation syndrome X-linked
0.023778	2.57e-05	5.49	2.40708	2.60e-01	ctnnd2	catenin (cadherin associated protein), delta 2
0.023778	2.58e-05	5.49	2.72479	6.80e-01	arap2	ArfGAP with RhoGAP domain, ankyrin repeat and PH domain 2
0.023778	2.60e-05	5.48	2.71806	6.62e-01	mmp16	matrix metallopeptidase 16
0.024359	2.72e-05	-5.46	2.50908	-3.38e-01	msl1	male-specific lethal 1 homolog (Drosophila)
0.024359	2.78e-05	-5.45	2.64312	-6.57e-01	ttc14	tetratricopeptide repeat domain 14
0.024363	2.83e-05	5.45	2.47722	5.48e-01	dync1li1	dynein cytoplasmic 1 light intermediate chain 1
0.024454	2.97e-05	-5.42	2.37672	-3.51e-01	ampd2	adenosine monophosphate deaminase 2
0.024454	3.04e-05	-5.41	2.38857	-6.98e-01	ywhaz	tyrosine 3-monooxygenase/tryptophan 5-monooxygenase activation protein, zeta polypeptide
0.024454	3.04e-05	5.41	2.29427	2.88e-01	eif3c	eukaryotic translation initiation factor 3, subunit C
0.024454	3.07e-05	5.41	2.35508	3.61e-01	agpat4	1-acylglycerol-3-phosphate O-acyltransferase 4 (lysophosphatidic acid acyltransferase, delta)
0.024806	3.17e-05	5.39	2.37342	4.52e-01	ash1l	ash1 (absent, small, or homeotic)-like (Drosophila)
0.025547	3.33e-05	5.37	2.26085	3.57e-01	kif1b	kinesin family member 1B
0.031472	4.17e-05	-5.27	1.74687	-2.19e-01	nptn	neuroplastin
0.031841	4.31e-05	5.26	2.01202	3.72e-01	alcam	activated leukocyte cell adhesion molecule
0.031841	4.56e-05	5.23	2.15835	5.91e-01	os9	amplified in osteosarcoma
0.031841	4.56e-05	5.23	2.12693	6.51e-01	anp32a	acidic (leucine-rich) nuclear phosphoprotein 32 family, member A
0.031841	4.56e-05	-5.23	2.04821	-3.41e-01	tia1	cytotoxic granule-associated RNA binding protein 1
0.031841	4.64e-05	5.22	2.07333	5.08e-01	naa15	N(alpha)-acetyltransferase 15, NatA auxiliary subunit
0.031841	4.67e-05	5.22	1.88004	4.41e-01	glul	glutamate-ammonia ligase (glutamine synthetase)
0.03267	4.86e-05	-5.20	2.09949	-4.72e-01	hspa5	heat shock protein 5
0.03319	5.06e-05	5.18	1.76215	4.48e-01	gria1	glutamate receptor, ionotropic, AMPA1 (alpha 1)
0.03319	5.33e-05	5.16	1.77576	2.89e-01	pcdh7	protocadherin 7
0.03319	5.38e-05	5.16	1.7481	3.18e-01	hlf	hepatic leukemia factor
0.03319	5.39e-05	5.16	1.79105	3.86e-01	kif3a	kinesin family member 3A
0.03319	5.39e-05	-5.16	-1.35619	-2.58	d8ertd54e	DNA segment, Chr 8, ERATO Doi 54, expressed
0.03319	5.44e-05	-5.15	1.78936	-3.33e-01	tia1	cytotoxic granule-associated RNA binding protein 1
0.03319	5.54e-05	5.14	1.76506	3.80e-01	fbxo41	F-box protein 41
0.03319	5.56e-05	5.14	-0.80204	3.12	chd6	chromodomain helicase DNA binding protein 6
0.033919	5.80e-05	-5.12	-1.0412	-2.41	akp3	alkaline phosphatase 3, intestine, not Mn requiring
0.033919	5.84e-05	-5.12	1.93577	-4.92e-01	kansl1	KAT8 regulatory NSL complex subunit 1
0.034576	6.17e-05	-5.10	1.85631	-3.76e-01	zfp35	zinc finger protein 35
0.034576	6.18e-05	-5.10	1.30153	-1.87	pou5f2	POU domain class 5, transcription factor 2
0.034576	6.19e-05	5.09	1.88665	6.86e-01	b230334c09rik	RIKEN cDNA B230334C09 gene
0.034861	6.32e-05	5.08	1.6003	3.11e-01	plxna2	plexin A2
0.036329	6.68e-05	-5.06	1.75694	-4.76e-01	cotl1	coactosin-like 1 (Dictyostelium)
0.036649	6.82e-05	5.05	1.78905	6.55e-01	ankrd11	ankyrin repeat domain 11
0.0368	7.01e-05	-5.04	1.26485	-2.17e-01	srsf5	serine/arginine-rich splicing factor 5
0.0368	7.02e-05	5.04	1.3554	3.45e-01	abi2	abl-interactor 2
0.037269	7.27e-05	5.02	1.4415	3.36e-01	ppargc1a	peroxisome proliferative activated receptor, gamma, coactivator 1 alpha
0.037269	7.28e-05	5.02	1.58864	4.94e-01	hcn1	hyperpolarization-activated, cyclic nucleotide-gated K+ 1
0.03874	7.66e-05	-5.00	1.37715	-3.57e-01	hnrnpdl	heterogeneous nuclear ribonucleoprotein D-like
0.038778	7.76e-05	4.99	1.37185	2.98e-01	klf9	Kruppel-like factor 9
0.039042	8.00e-05	-4.98	1.66738	-6.20e-01	130004c03	uncharacterized LOC403343
0.039042	8.01e-05	-4.98	1.56621	-4.11e-01	ppif	peptidylprolyl isomerase F (cyclophilin F)
0.039042	8.08e-05	-4.98	1.2623	-3.53e-01	snhg11	small nucleolar RNA host gene 11
0.040341	8.52e-05	4.95	1.58755	5.86e-01	tmod2	tropomodulin 2
0.040341	8.54e-05	-4.95	1.60857	-6.56e-01	pisd-ps1///pisd-ps3	phosphatidylserine decarboxylase, pseudogene 1///phosphatidylserine decarboxylase, pseudogene 3
0.042665	9.19e-05	4.92	1.06178	2.08e-01	cadm2	cell adhesion molecule 2
0.042665	9.23e-05	-4.92	1.37037	-3.92e-01	ltbp3	latent transforming growth factor beta binding protein 3
0.043551	9.66e-05	-4.90	-1.4116	-2.64	foxd4	forkhead box D4
0.043551	9.84e-05	-4.89	-1.21516	-2.51	cldn18	claudin 18
0.043551	9.87e-05	4.89	0.99999	2.64e-01	rbfox1	RNA binding protein, fox-1 homolog (C. elegans) 1
0.043551	9.90e-05	-4.89	-1.72003	-2.48	csn2	casein beta
0.043551	9.93e-05	4.88	1.40966	9.51e-01	apc	adenomatosis polyposis coli
0.044208	1.02e-04	4.87	1.24241	5.15e-01	rab6b	RAB6B, member RAS oncogene family
0.044897	1.05e-04	-4.86	1.29681	-3.98e-01	vegfa	vascular endothelial growth factor A
0.044897	1.05e-04	4.86	1.07437	3.44e-01	stau2	staufen (RNA binding protein) homolog 2 (Drosophila)
0.045686	1.09e-04	4.84	1.02435	2.54e-01	gabrb1	gamma-aminobutyric acid (GABA) A receptor, subunit beta 1
0.045686	1.09e-04	-4.84	0.88037	-9.57e-01
0.046041	1.11e-04	4.83	1.36129	7.11e-01	d11ertd80e	DNA segment, Chr 11, ERATO Doi 80, expressed
0.0467	1.14e-04	-4.82	1.04989	-2.94e-01	timm44	translocase of inner mitochondrial membrane 44
0.047032	1.17e-04	4.81	1.17546	4.02e-01	plxna2	plexin A2
0.047032	1.19e-04	4.81	1.2886	6.15e-01	auts2	autism susceptibility candidate 2
0.047032	1.21e-04	4.80	0.93236	8.06e-01	fam81a	family with sequence similarity 81, member A
0.047032	1.21e-04	-4.80	0.70743	-1.00	mapkapk3	mitogen-activated protein kinase-activated protein kinase 3
0.047032	1.22e-04	4.79	1.19242	4.53e-01	arhgap5	Rho GTPase activating protein 5
0.047032	1.22e-04	-4.79	0.82641	-2.30e-01	gm21399///prdx1	peroxiredoxin pseudogene 2///peroxiredoxin 1
0.047032	1.23e-04	-4.79	-1.4855	-2.74	gid4	GID complex subunit 4, VID24 homolog
0.047327	1.24e-04	4.78	0.88206	2.66e-01	nap1l1	nucleosome assembly protein 1-like 1
0.047793	1.27e-04	-4.78	1.24188	-5.99e-01	hnrnph1	heterogeneous nuclear ribonucleoprotein H1
0.04931	1.33e-04	-4.76	1.03831	-1.05	fbxw22	F-box and WD-40 domain protein 22
0.04931	1.35e-04	4.75	1.06419	3.28e-01	ppp2r5e	protein phosphatase 2, regulatory subunit B', epsilon
0.04931	1.37e-04	-4.74	1.09351	-5.61e-01	aifm3	apoptosis-inducing factor, mitochondrion-associated 3
0.04931	1.37e-04	4.74	0.77204	2.43e-01	tcf4	transcription factor 4
0.04931	1.38e-04	4.74	1.05572	7.52e-01	gabrb1	gamma-aminobutyric acid (GABA) A receptor, subunit beta 1
0.04931	1.39e-04	-4.74	0.89127	-2.95e-01	mtfr1l	mitochondrial fission regulator 1-like
0.04931	1.39e-04	4.74	-1.82434	2.23	dennd6b	DENN/MADD domain containing 6B
0.049397	1.40e-04	4.73	0.91389	3.35e-01	zbtb16	zinc finger and BTB domain containing 16
0.049733	1.42e-04	4.73	0.73921	2.96e-01	ptn	pleiotrophin
0.049888	1.45e-04	4.72	0.86492	3.22e-01	stox2	storkhead box 2
0.049888	1.45e-04	4.72	0.63461	3.36e-01	eid1	EP300 interacting inhibitor of differentiation 1
0.050389	1.48e-04	4.71	0.88445	3.41e-01	sirpa	signal-regulatory protein alpha
0.050785	1.50e-04	-4.70	0.4441	-2.43e-01	meg3	maternally expressed 3
0.050845	1.51e-04	4.70	1.0711	6.43e-01	rnf130	ring finger protein 130
0.050985	1.53e-04	4.69	1.06918	4.86e-01	mau2	MAU2 sister chromatid cohesion factor
0.051137	1.55e-04	4.69	0.53165	2.97e-01	mef2c	myocyte enhancer factor 2C
0.051312	1.56e-04	4.68	0.73622	2.71e-01	zc3h15	zinc finger CCCH-type containing 15
0.05136	1.58e-04	-4.68	0.55326	-1.92e-01	eif5	eukaryotic translation initiation factor 5
0.051448	1.66e-04	-4.66	0.52772	-2.75e-01	ddx5	DEAD (Asp-Glu-Ala-Asp) box polypeptide 5
0.051448	1.66e-04	-4.66	0.28909	-2.33e-01	plp1	proteolipid protein (myelin) 1
0.051448	1.66e-04	-4.66	-0.90727	-2.00	tpte	transmembrane phosphatase with tensin homology
0.051448	1.67e-04	4.66	0.88897	1.30	samd8	sterile alpha motif domain containing 8
0.051448	1.70e-04	-4.65	0.97183	-6.89e-01	b130040o20rik	RIKEN cDNA B130040O20 gene
0.051448	1.71e-04	4.65	0.84912	4.69e-01	gnb4	guanine nucleotide binding protein (G protein), beta 4
0.051448	1.71e-04	-4.65	0.8388	-4.63e-01	pisd-ps1///pisd-ps3	phosphatidylserine decarboxylase, pseudogene 1///phosphatidylserine decarboxylase, pseudogene 3
0.051448	1.72e-04	4.64	0.64107	3.00e-01	nol4	nucleolar protein 4
0.051448	1.73e-04	4.64	0.74357	5.55e-01	hectd1	HECT domain containing 1
0.051448	1.73e-04	-4.64	0.31436	-2.55e-01	meg3	maternally expressed 3
0.051448	1.77e-04	4.63	0.67313	4.07e-01	eif3c	eukaryotic translation initiation factor 3, subunit C
0.051448	1.78e-04	4.63	0.89371	6.20e-01	plxnc1	plexin C1
0.051448	1.79e-04	-4.62	0.92446	-5.83e-01
0.051448	1.80e-04	4.62	0.80997	3.37e-01	dgkh	diacylglycerol kinase, eta
0.051448	1.80e-04	-4.62	0.72987	-4.17e-01
0.051448	1.82e-04	4.62	0.4959	1.94e-01	megf9	multiple EGF-like-domains 9
0.051448	1.83e-04	4.62	0.60708	2.54e-01	usp2	ubiquitin specific peptidase 2
0.051448	1.83e-04	-4.61	0.4454	-4.00e-01	hnrnpa2b1	heterogeneous nuclear ribonucleoprotein A2/B1
0.051448	1.84e-04	-4.61	0.78616	-3.38e-01	gapdh-ps15///gapdh	glyceraldehyde-3-phosphate dehydrogenase, pseudogene 15///glyceraldehyde-3-phosphate dehydrogenase
0.051448	1.85e-04	-4.61	0.87714	-5.05e-01	adi1	acireductone dioxygenase 1
0.051448	1.85e-04	4.61	0.74199	4.43e-01	agap1	ArfGAP with GTPase domain, ankyrin repeat and PH domain 1
0.051448	1.86e-04	-4.61	0.81889	-4.87e-01
0.051448	1.86e-04	-4.61	0.52986	-3.05e-01	mag	myelin-associated glycoprotein
0.051448	1.87e-04	4.61	0.52017	2.93e-01	lmo4	LIM domain only 4
0.053049	1.94e-04	4.59	0.48194	2.83e-01	tmem151a	transmembrane protein 151A
0.053492	1.97e-04	4.58	0.36911	2.44e-01	prkcb	protein kinase C, beta
0.053974	2.00e-04	4.58	0.59001	6.50e-01	tpr	translocated promoter region, nuclear basket protein
0.054113	2.01e-04	4.57	0.34677	2.46e-01	opcml	opioid binding protein/cell adhesion molecule-like
0.055033	2.06e-04	-4.56	-1.55977	-2.56	ahsp	alpha hemoglobin stabilizing protein
0.055033	2.07e-04	-4.56	0.35402	-2.57e-01	loc102641923///srsf1	serine/arginine-rich splicing factor 1-like///serine/arginine-rich splicing factor 1
0.055593	2.11e-04	4.55	0.48659	2.89e-01	alcam	activated leukocyte cell adhesion molecule
0.056183	2.16e-04	4.54	0.37752	4.95e-01	kif5c	kinesin family member 5C
0.056183	2.18e-04	4.54	0.52933	4.99e-01	kif5b	kinesin family member 5B
0.056183	2.18e-04	4.54	0.45348	2.69e-01
0.056183	2.18e-04	4.54	0.26648	2.09e-01	ptprd	protein tyrosine phosphatase, receptor type, D
0.057208	2.24e-04	4.53	0.39753	2.69e-01	ppp1r7	protein phosphatase 1, regulatory (inhibitor) subunit 7
0.057208	2.25e-04	4.52	0.71388	6.31e-01	pcdh7	protocadherin 7
0.057758	2.28e-04	-4.52	0.69411	-7.68e-01	nek2	NIMA (never in mitosis gene a)-related expressed kinase 2
0.058042	2.31e-04	4.51	0.60714	4.45e-01	cacna2d1	calcium channel, voltage-dependent, alpha2/delta subunit 1
0.059052	2.36e-04	4.50	0.61458	5.15e-01	cul5	cullin 5
0.059452	2.39e-04	4.50	0.25798	3.90e-01	mapk8ip1	mitogen-activated protein kinase 8 interacting protein 1
0.059559	2.41e-04	-4.49	0.65169	-6.98e-01	ccdc84	coiled-coil domain containing 84
0.05968	2.44e-04	4.49	0.6436	7.80e-01
0.05968	2.47e-04	4.48	0.21848	4.57e-01	arhgap32	Rho GTPase activating protein 32
0.05968	2.48e-04	4.48	0.39724	3.53e-01	cdk14	cyclin-dependent kinase 14
0.05968	2.49e-04	-4.48	0.36227	-3.36e-01	opcml	opioid binding protein/cell adhesion molecule-like
0.05968	2.52e-04	4.47	0.18896	1.13	hpca	hippocalcin
0.05968	2.53e-04	4.47	0.58552	4.40e-01	me2	malic enzyme 2, NAD(+)-dependent, mitochondrial
0.05968	2.53e-04	-4.47	0.54161	-4.69e-01	dennd6b	DENN/MADD domain containing 6B
0.05968	2.54e-04	4.47	0.13462	2.69e-01	atp9a	ATPase, class II, type 9A
0.05968	2.54e-04	-4.47	0.08303	-2.01e-01	ran	RAN, member RAS oncogene family
0.05998	2.57e-04	4.47	0.43292	3.18e-01	ar	androgen receptor
0.060241	2.59e-04	-4.46	-0.64001	-1.34	muc20	mucin 20
0.060241	2.61e-04	4.46	0.30801	6.32e-01	csnk2a1	casein kinase 2, alpha 1 polypeptide
0.060241	2.62e-04	4.46	0.56563	5.59e-01	wdr33	WD repeat domain 33
0.060413	2.64e-04	-4.45	0.47699	-3.58e-01	fam208a	family with sequence similarity 208, member A
0.060737	2.68e-04	4.45	0.52715	7.73e-01	wbp11	WW domain binding protein 11
0.060737	2.68e-04	4.45	0.26876	3.15e-01	kcnma1	potassium large conductance calcium-activated channel, subfamily M, alpha member 1
0.061204	2.72e-04	-4.44	-0.04158	-3.35e-01	zwint	ZW10 interactor
0.061204	2.73e-04	4.44	0.53677	6.06e-01	srek1	splicing regulatory glutamine/lysine-rich protein 1
0.061627	2.77e-04	-4.43	0.48346	-6.13e-01	chuk	conserved helix-loop-helix ubiquitous kinase
0.061711	2.78e-04	-4.43	0.30147	-3.60e-01	zfp326	zinc finger protein 326
0.061943	2.82e-04	4.42	0.32629	4.89e-01	lpgat1	lysophosphatidylglycerol acyltransferase 1
0.061943	2.82e-04	4.43	0.1118	5.21e-01	slc8a1	solute carrier family 8 (sodium/calcium exchanger), member 1
0.063586	2.92e-04	4.41	0.22035	3.35e-01	grn	granulin
0.063586	2.95e-04	-4.41	0.42176	-5.23e-01
0.063586	2.96e-04	4.40	0.27409	4.83e-01	trps1	trichorhinophalangeal syndrome I (human)
0.063586	2.96e-04	-4.40	0.25465	-3.59e-01	rad17	RAD17 checkpoint clamp loader component
0.063701	2.98e-04	-4.40	0.39384	-4.22e-01	usp9x	ubiquitin specific peptidase 9, X chromosome
0.064024	3.01e-04	4.40	-0.02923	2.22e-01	nrcam	neuronal cell adhesion molecule
0.064024	3.03e-04	4.39	0.21844	3.04e-01	nlgn1	neuroligin 1
0.064024	3.06e-04	4.39	0.35803	5.36e-01	pip5k1c	phosphatidylinositol-4-phosphate 5-kinase, type 1 gamma
0.064024	3.07e-04	-4.39	-0.0733	-2.83e-01	rab6a	RAB6A, member RAS oncogene family
0.064024	3.07e-04	4.39	-0.16755	2.51e-01	plppr4	phospholipid phosphatase related 4
0.064548	3.12e-04	4.38	0.32394	4.53e-01	gpd1	glycerol-3-phosphate dehydrogenase 1 (soluble)
0.064548	3.12e-04	4.38	-0.17006	2.23e-01	ndufs8	NADH dehydrogenase (ubiquinone) Fe-S protein 8
0.065122	3.17e-04	4.38	0.1616	4.30e-01	kcnb1	potassium voltage gated channel, Shab-related subfamily, member 1
0.065127	3.18e-04	4.37	0.17044	4.49e-01	gna13	guanine nucleotide binding protein, alpha 13
0.06541	3.21e-04	4.37	-0.01992	2.57e-01	b830032f12///kcnq3	uncharacterized protein B830032F12///potassium voltage-gated channel, subfamily Q, member 3
0.065699	3.24e-04	-4.36	0.15073	-3.15e-01	abcc5	ATP-binding cassette, sub-family C (CFTR/MRP), member 5
0.066151	3.30e-04	-4.36	0.18048	-5.51e-01	a330023f24rik	RIKEN cDNA A330023F24 gene
0.066151	3.30e-04	4.36	-0.15035	2.62e-01	gabrb2	gamma-aminobutyric acid (GABA) A receptor, subunit beta 2
0.066151	3.31e-04	-4.36	-0.80962	-1.89	foxm1	forkhead box M1
0.066187	3.33e-04	4.35	-0.0475	3.24e-01	syn2	synapsin II
0.068415	3.45e-04	4.34	0.04962	2.71e-01	vipas39	VPS33B interacting protein, apical-basolateral polarity regulator, spe-39 homolog
0.068694	3.50e-04	-4.33	-0.03425	-2.47e-01	srsf6	serine/arginine-rich splicing factor 6
0.068694	3.51e-04	4.33	0.14297	5.49e-01	camk1d	calcium/calmodulin-dependent protein kinase ID
0.068694	3.53e-04	4.33	0.30468	6.82e-01	ptprt	protein tyrosine phosphatase, receptor type, T
0.068694	3.53e-04	-4.33	-0.09967	-2.44e-01	loc102641923///srsf1	serine/arginine-rich splicing factor 1-like///serine/arginine-rich splicing factor 1
0.068914	3.56e-04	4.32	0.12961	6.21e-01	nell2	NEL-like 2
0.069049	3.58e-04	-4.32	-0.39187	-1.98e-01	cox5a	cytochrome c oxidase subunit Va
0.069527	3.62e-04	4.32	0.08783	7.78e-01	ddx6	DEAD (Asp-Glu-Ala-Asp) box polypeptide 6
0.069692	3.66e-04	4.31	-0.14233	3.86e-01	kcnb1	potassium voltage gated channel, Shab-related subfamily, member 1
0.069692	3.66e-04	-4.31	-1.81622	-2.11	dpys	dihydropyrimidinase
0.07023	3.71e-04	4.31	0.26306	5.46e-01	ikbkap	inhibitor of kappa light polypeptide enhancer in B cells, kinase complex-associated protein
0.07141	3.79e-04	-4.30	-0.00405	-3.18e-01	prkag2	protein kinase, AMP-activated, gamma 2 non-catalytic subunit
0.07189	3.83e-04	4.29	-0.30724	2.63e-01	pgm2l1	phosphoglucomutase 2-like 1
0.07189	3.88e-04	-4.29	0.19381	-6.61e-01	nrp	neural regeneration protein
0.07189	3.89e-04	-4.29	0.15339	-5.84e-01	tnfaip6	tumor necrosis factor alpha induced protein 6
0.07189	3.90e-04	-4.28	-0.23794	-3.82e-01	rpl7	ribosomal protein L7
0.07189	3.91e-04	4.28	-0.01124	4.24e-01	necab1	N-terminal EF-hand calcium binding protein 1
0.07189	3.94e-04	-4.28	-0.11446	-8.67e-01	senp8	SUMO/sentrin specific peptidase 8
0.07189	3.97e-04	-4.28	0.20056	-5.50e-01	5730478j17rik	RIKEN cDNA 5730478J17 gene
0.07189	3.97e-04	-4.28	0.12974	-4.16e-01	slc35b3	solute carrier family 35, member B3
0.07189	3.97e-04	4.28	-1.51189	2.05
0.07189	3.98e-04	4.28	-0.06309	5.47e-01
0.072098	4.02e-04	4.27	-0.40737	2.31e-01	atp2b1	ATPase, Ca++ transporting, plasma membrane 1
0.072098	4.03e-04	-4.27	0.02919	-3.17e-01	zfp383	zinc finger protein 383
0.072098	4.10e-04	4.26	0.0563	5.64e-01	tacc1	transforming, acidic coiled-coil containing protein 1
0.072098	4.10e-04	-4.26	-0.0646	-2.71e-01	gm12942///zmym6	predicted gene 12942///zinc finger, MYM-type 6
0.072098	4.10e-04	4.26	-0.16696	4.75e-01	atp2b2	ATPase, Ca++ transporting, plasma membrane 2
0.072098	4.11e-04	-4.26	-0.0055	-3.80e-01	tmem9	transmembrane protein 9
0.072098	4.11e-04	-4.26	-0.65026	-1.62e-01	rps6-ps4///rps6	ribosomal protein S6, pseudogene 4///ribosomal protein S6
0.073213	4.19e-04	4.25	-0.28946	1.31	baz2a	bromodomain adjacent to zinc finger domain, 2A
0.073365	4.22e-04	4.25	-0.20612	2.57e-01	syt7	synaptotagmin VII
0.073585	4.24e-04	-4.25	-0.08146	-3.49e-01	arhgef25	Rho guanine nucleotide exchange factor (GEF) 25
0.073629	4.27e-04	-4.24	-0.27537	-2.03e-01	mtmr6	myotubularin related protein 6
0.073629	4.28e-04	4.24	-0.38104	3.13e-01	nlk	nemo like kinase
0.074203	4.33e-04	-4.24	0.11797	-5.32e-01	ank3	ankyrin 3, epithelial
0.07468	4.38e-04	-4.23	0.0611	-6.74e-01
0.075404	4.44e-04	4.23	-0.33323	2.52e-01	ntrk2	neurotrophic tyrosine kinase, receptor, type 2
0.075404	4.48e-04	-4.22	-0.35172	-4.37e-01	hnrnpa2b1	heterogeneous nuclear ribonucleoprotein A2/B1
0.075404	4.49e-04	-4.22	0.09076	-4.79e-01	aqp11	aquaporin 11
0.075404	4.49e-04	-4.22	-1.86184	-2.17	blk	B lymphoid kinase
0.075805	4.53e-04	4.22	-0.06005	1.07	kcnb1	potassium voltage gated channel, Shab-related subfamily, member 1
0.075895	4.56e-04	-4.22	0.02848	-7.53e-01	4921511e18rik	RIKEN cDNA 4921511E18 gene
0.075895	4.60e-04	4.21	0.06397	5.44e-01	tpm3	tropomyosin 3, gamma
0.075895	4.61e-04	4.21	-0.43408	1.97e-01	clasp1	CLIP associating protein 1
0.075895	4.64e-04	-4.21	-0.01679	-4.28e-01	snrnp48	small nuclear ribonucleoprotein 48 (U11/U12)
0.075895	4.64e-04	4.21	-0.56813	2.12e-01	ncald	neurocalcin delta
0.075895	4.66e-04	4.21	0.01046	4.00e-01	bbx	bobby sox homolog (Drosophila)
0.075895	4.68e-04	4.20	-0.19056	5.46e-01	dgkb	diacylglycerol kinase, beta
0.075895	4.68e-04	-4.20	-2.209	-2.43	a130009e19rik	RIKEN cDNA A130009E19 gene
0.076841	4.75e-04	4.20	-0.44652	2.47e-01	omg	oligodendrocyte myelin glycoprotein
0.077176	4.79e-04	-4.19	-0.47669	-3.35e-01	mir124a-1hg	Mir124-1 host gene (non-protein coding)
0.077323	4.85e-04	-4.19	-0.55526	-4.67e-01	meg3	maternally expressed 3
0.077323	4.86e-04	4.19	-0.0341	7.16e-01	kcnq2	potassium voltage-gated channel, subfamily Q, member 2
0.077323	4.87e-04	-4.19	0.01589	-5.86e-01	dmpk	dystrophia myotonica-protein kinase
0.077323	4.89e-04	4.19	-0.37548	2.00e-01	bcap29	B cell receptor associated protein 29
0.077323	4.92e-04	-4.18	-0.06646	-5.01e-01	loc102643254///rps6-ps4///rps6	40S ribosomal protein S6 pseudogene///ribosomal protein S6, pseudogene 4///ribosomal protein S6
0.077323	4.92e-04	4.18	-0.38712	3.30e-01	map7d2	MAP7 domain containing 2
0.077323	4.93e-04	4.18	-0.42282	2.75e-01	wdr45b	WD repeat domain 45B
0.077964	5.01e-04	4.17	-0.1723	4.98e-01	nr2c2	nuclear receptor subfamily 2, group C, member 2
0.077964	5.01e-04	-4.17	-0.44015	-2.30e-01	ralgapa1	Ral GTPase activating protein, alpha subunit 1
0.077964	5.02e-04	4.17	-0.32582	4.79e-01	eny2	enhancer of yellow 2 homolog (Drosophila)
0.078225	5.06e-04	-4.17	-0.83569	-1.65e-01	scd2	stearoyl-Coenzyme A desaturase 2
0.078225	5.08e-04	4.17	-0.09592	5.85e-01	nr2c2	nuclear receptor subfamily 2, group C, member 2
0.078245	5.12e-04	4.17	-0.04842	6.91e-01	ptpn11	protein tyrosine phosphatase, non-receptor type 11
0.078245	5.16e-04	4.16	-0.10225	5.14e-01	gbf1	golgi-specific brefeldin A-resistance factor 1
0.078245	5.16e-04	4.16	-0.21148	5.97e-01	npcd///nptxr	neuronal pentraxin chromo domain///neuronal pentraxin receptor
0.078245	5.16e-04	4.16	-0.44844	3.46e-01	rasal2	RAS protein activator like 2
0.078245	5.17e-04	-4.16	-0.87899	-1.50e-01	rpl31-ps12///rpl31	ribosomal protein L31, pseudogene 1 2///ribosomal protein L31
0.078616	5.24e-04	4.16	-1.94672	2.07
0.078616	5.25e-04	4.15	-0.16891	4.94e-01	dio2	deiodinase, iodothyronine, type II
0.078616	5.26e-04	-4.15	-0.40748	-3.73e-01	mat2a	methionine adenosyltransferase II, alpha
0.078616	5.28e-04	-4.15	-0.27521	-3.31e-01	c4a///c4b	complement component 4A (Rodgers blood group)///complement component 4B (Chido blood group)
0.078616	5.28e-04	-4.15	-0.32595	-3.88e-01	tmem63b	transmembrane protein 63b
0.078838	5.32e-04	4.15	-0.48946	2.73e-01	homer1	homer scaffolding protein 1
0.079307	5.38e-04	4.14	-0.07944	6.87e-01	rhobtb3	Rho-related BTB domain containing 3
0.079307	5.39e-04	-4.14	-0.08236	-4.87e-01
0.079603	5.43e-04	4.14	-0.63647	2.13e-01	tspan13	tetraspanin 13
0.080038	5.50e-04	4.13	-0.15548	5.28e-01	eif3a	eukaryotic translation initiation factor 3, subunit A
0.080038	5.51e-04	4.13	-0.27932	4.25e-01	cdk14	cyclin-dependent kinase 14
0.080038	5.52e-04	4.13	-0.42834	3.62e-01	zfp365	zinc finger protein 365
0.080038	5.55e-04	4.13	-0.47193	5.83e-01	1700020i14rik	RIKEN cDNA 1700020I14 gene
0.080038	5.56e-04	4.13	-0.56726	2.58e-01	rgs7	regulator of G protein signaling 7
0.080038	5.57e-04	4.13	-0.12608	4.68e-01	slc1a2	solute carrier family 1 (glial high affinity glutamate transporter), member 2
0.080516	5.62e-04	4.13	-0.59651	3.22e-01	srpk2	serine/arginine-rich protein specific kinase 2
0.081457	5.70e-04	-4.12	-0.12879	-4.67e-01	fpgs	folylpolyglutamyl synthetase
0.081687	5.74e-04	-4.12	-0.37875	-1.24	ndufb2///adck2	NADH dehydrogenase (ubiquinone) 1 beta subcomplex, 2///aarF domain containing kinase 2
0.081871	5.81e-04	-4.11	-0.17679	-4.83e-01	mettl17	methyltransferase like 17
0.081871	5.83e-04	-4.11	-0.48799	-4.21e-01	zfas1	zinc finger, NFX1-type containing 1, antisense RNA 1
0.081871	5.85e-04	-4.11	-0.83377	-2.51e-01	meg3	maternally expressed 3
0.081871	5.85e-04	4.11	-1.8522	2.02	2810417h13rik	RIKEN cDNA 2810417H13 gene
0.081871	5.86e-04	4.11	-0.62317	2.67e-01	gpd2	glycerol phosphate dehydrogenase 2, mitochondrial
0.081871	5.88e-04	-4.10	-0.2082	-6.22e-01	zgpat	zinc finger, CCCH-type with G patch domain
0.081871	5.88e-04	-4.11	-0.94468	-1.42e-01	morf4l1b///morf4l1-ps1///morf4l1	mortality factor 4 like 1B///mortality factor 4 like 1, pseudogene 1///mortality factor 4 like 1
0.081987	5.92e-04	4.10	-1.88918	1.92
0.081987	5.96e-04	-4.10	-0.4781	-3.06e-01	araf	Araf proto-oncogene, serine/threonine kinase
0.081987	5.97e-04	-4.10	-1.27014	-1.35	d12ertd216e	DNA segment, Chr 12, ERATO Doi 216, expressed
0.081987	6.00e-04	-4.10	-0.34186	-4.06e-01	coro6	coronin 6
0.081987	6.01e-04	-4.10	-0.27902	-4.68e-01	eif4h	eukaryotic translation initiation factor 4H
0.081987	6.01e-04	-4.10	-0.5846	-2.65e-01	snrpb	small nuclear ribonucleoprotein B
0.08216	6.04e-04	4.09	-0.3148	5.36e-01	zbtb14	zinc finger and BTB domain containing 14
0.082601	6.09e-04	4.09	-0.55403	4.18e-01	sfpq	splicing factor proline/glutamine rich (polypyrimidine tract binding protein associated)
0.083147	6.17e-04	-4.08	-0.90833	-3.48e-01	snhg11	small nucleolar RNA host gene 11
0.083147	6.17e-04	-4.08	-2.25122	-2.17	d12ertd208e	DNA segment, Chr 12, ERATO Doi 208, expressed
0.083429	6.21e-04	-4.08	-0.54337	-3.27e-01	ai503316///hnrnpu	expressed sequence AI503316///heterogeneous nuclear ribonucleoprotein U
0.083649	6.25e-04	-4.08	-0.26521	-4.40e-01	lfng	LFNG O-fucosylpeptide 3-beta-N-acetylglucosaminyltransferase
0.083658	6.27e-04	-4.08	-0.21636	-6.64e-01
0.083668	6.29e-04	4.08	-0.63	2.98e-01	dusp8	dual specificity phosphatase 8
0.083771	6.34e-04	4.07	-0.2204	7.28e-01	fam193a	family with sequence similarity 193, member A
0.083771	6.35e-04	4.07	-0.29135	5.79e-01	cul5	cullin 5
0.083771	6.38e-04	-4.07	-0.91475	-2.16e-01	pgk1	phosphoglycerate kinase 1
0.083771	6.40e-04	-4.07	-0.43598	-4.46e-01	spint2	serine protease inhibitor, Kunitz type 2
0.083771	6.40e-04	4.07	-0.73537	1.98e-01	mtdh	metadherin
0.083771	6.41e-04	4.07	-0.58564	4.92e-01	rapgef5	Rap guanine nucleotide exchange factor (GEF) 5
0.083787	6.46e-04	-4.06	-0.4748	-4.98e-01
0.083787	6.47e-04	4.06	-0.641	3.37e-01	gclc	glutamate-cysteine ligase, catalytic subunit
0.083787	6.50e-04	-4.06	-0.67232	-2.27e-01	ublcp1	ubiquitin-like domain containing CTD phosphatase 1
0.083787	6.51e-04	-4.06	-0.27194	-4.45e-01	dhrs13	dehydrogenase/reductase (SDR family) member 13
0.083787	6.52e-04	4.06	-0.77187	2.04e-01	ybx1	Y box protein 1
0.083787	6.53e-04	4.06	-0.44375	3.92e-01	pdcd10	programmed cell death 10
0.084052	6.57e-04	4.06	-0.47564	4.31e-01	vldlr	very low density lipoprotein receptor
0.084446	6.62e-04	-4.05	-0.37581	-3.54e-01	rassf8	Ras association (RalGDS/AF-6) domain family (N-terminal) member 8
0.084865	6.67e-04	-4.05	-1.19924	-2.40e-01	mbp	myelin basic protein
0.085201	6.72e-04	-4.05	-0.27187	-5.37e-01	entpd5	ectonucleoside triphosphate diphosphohydrolase 5
0.085667	6.78e-04	4.04	-0.54707	3.21e-01	rab2b	RAB2B, member RAS oncogene family
0.085859	6.81e-04	4.04	-0.76598	2.08e-01	nrcam	neuronal cell adhesion molecule
0.086077	6.85e-04	4.04	-0.86025	1.77e-01	eif3e	eukaryotic translation initiation factor 3, subunit E
0.086927	6.95e-04	4.03	-0.75651	2.86e-01	khdrbs3	KH domain containing, RNA binding, signal transduction associated 3
0.086927	6.98e-04	-4.03	-0.41015	-4.25e-01	trim37	tripartite motif-containing 37
0.086927	7.00e-04	-4.03	-0.47881	-7.93e-01
0.086927	7.00e-04	-4.03	-0.79235	-2.36e-01	tmem30a	transmembrane protein 30A
0.086927	7.02e-04	-4.03	-0.47394	-3.58e-01	cpsf4	cleavage and polyadenylation specific factor 4
0.086951	7.05e-04	-4.03	-0.43361	-3.46e-01	plxna3	plexin A3
0.086951	7.08e-04	4.02	-0.31861	6.35e-01	1500004a13rik	RIKEN cDNA 1500004A13 gene
0.086951	7.09e-04	-4.02	-0.53873	-3.14e-01	asb13	ankyrin repeat and SOCS box-containing 13
0.086951	7.10e-04	4.02	-0.65335	2.95e-01	csf1r	colony stimulating factor 1 receptor
0.087702	7.25e-04	-4.01	-0.46557	-3.16e-01	fam199x	family with sequence similarity 199, X-linked
0.087702	7.25e-04	4.01	-0.51792	3.77e-01	cyp4x1	cytochrome P450, family 4, subfamily x, polypeptide 1
0.087702	7.25e-04	4.01	-0.65761	3.88e-01	ralbp1	ralA binding protein 1
0.087702	7.26e-04	4.01	-0.78519	2.62e-01	hs2st1	heparan sulfate 2-O-sulfotransferase 1
0.087702	7.27e-04	-4.01	-0.58166	-4.24e-01	ttll5	tubulin tyrosine ligase-like family, member 5
0.087702	7.28e-04	-4.01	-2.25152	-2.05	aa589418	expressed sequence AA589418
0.088632	7.38e-04	-4.01	-2.28754	-2.39	c86544	expressed sequence C86544
0.089014	7.43e-04	-4.00	-0.73196	-2.34e-01	ipo4	importin 4
0.089418	7.49e-04	4.00	-0.39734	5.41e-01	1700020i14rik	RIKEN cDNA 1700020I14 gene
0.089754	7.54e-04	-4.00	-1.02348	-1.88e-01	hnrnph1	heterogeneous nuclear ribonucleoprotein H1
0.089761	7.58e-04	4.00	-1.05172	1.99e-01	gnao1	guanine nucleotide binding protein, alpha O
0.089761	7.60e-04	3.99	-0.52659	4.06e-01	dnajc2	DnaJ heat shock protein family (Hsp40) member C2
0.089761	7.60e-04	-3.99	-1.24148	-1.85e-01	aldoc	aldolase C, fructose-bisphosphate
0.090309	7.67e-04	-3.99	-1.0606	-1.89e-01	ddx17	DEAD (Asp-Glu-Ala-Asp) box polypeptide 17
0.090361	7.73e-04	3.99	-0.92526	4.02e-01	nrxn1	neurexin I
0.090361	7.74e-04	-3.99	-0.58143	-4.55e-01
0.090361	7.75e-04	-3.98	-0.78203	-2.80e-01	mrpl15	mitochondrial ribosomal protein L15
0.090361	7.78e-04	3.98	-0.51293	4.95e-01	ubash3b	ubiquitin associated and SH3 domain containing, B
0.090361	7.79e-04	-3.98	-0.43229	-6.94e-01
0.090361	7.80e-04	-3.98	-0.48098	-4.33e-01	got1l1	glutamic-oxaloacetic transaminase 1-like 1
0.090739	7.85e-04	3.98	-0.8526	2.60e-01	id2	inhibitor of DNA binding 2
0.09101	7.90e-04	-3.98	-0.88598	-2.13e-01	srsf7	serine/arginine-rich splicing factor 7
0.091133	7.95e-04	-3.97	-0.42936	-5.20e-01	4930406d14rik	RIKEN cDNA 4930406D14 gene
0.091133	7.95e-04	-3.97	-0.58885	-2.93e-01	styx	serine/threonine/tyrosine interaction protein
0.091133	7.97e-04	3.97	-0.79802	3.43e-01	grm5	glutamate receptor, metabotropic 5
0.091391	8.01e-04	-3.97	-2.17536	-1.80	aw107722	expressed sequence AW107722
0.092388	8.12e-04	3.96	-0.5161	5.66e-01	akap9	A kinase (PRKA) anchor protein (yotiao) 9
0.093111	8.21e-04	3.96	-0.89815	2.39e-01	camk1d	calcium/calmodulin-dependent protein kinase ID
0.093178	8.25e-04	-3.96	-0.46248	-4.67e-01
0.093178	8.27e-04	3.96	-0.83736	2.63e-01	ndufaf4	NADH dehydrogenase (ubiquinone) 1 alpha subcomplex, assembly factor 4
0.093178	8.28e-04	-3.96	-0.84487	-2.78e-01	pabpn1	poly(A) binding protein, nuclear 1
0.093312	8.31e-04	-3.95	-1.44895	-1.82e-01
0.093989	8.41e-04	3.95	-0.90787	2.69e-01	cap2	CAP, adenylate cyclase-associated protein, 2 (yeast)
0.093989	8.42e-04	3.95	-0.82364	2.32e-01	slc25a44	solute carrier family 25, member 44
0.094065	8.45e-04	-3.95	-0.82309	-4.56e-01	gm33777	predicted gene, 33777
0.094296	8.49e-04	-3.95	-0.48005	-6.46e-01	abce1	ATP-binding cassette, sub-family E (OABP), member 1
0.094309	8.51e-04	-3.94	-0.81863	-3.12e-01	stk38	serine/threonine kinase 38
0.094309	8.56e-04	3.94	-0.72636	7.12e-01	zeb2	zinc finger E-box binding homeobox 2
0.094309	8.58e-04	-3.94	-0.96623	-2.69e-01	hnrnpa2b1	heterogeneous nuclear ribonucleoprotein A2/B1
0.094309	8.63e-04	-3.94	-0.72076	-2.51e-01	wbp1	WW domain binding protein 1
0.094309	8.63e-04	-3.94	-2.46502	-2.15	zfp819	zinc finger protein 819
0.094309	8.64e-04	3.94	-1.07805	2.07e-01	gm6917///gm6901///cbx3-ps5///cbx3	predicted gene 6917///predicted gene 6901///chromobox 3, pseudogene 5///chromobox 3
0.094309	8.64e-04	-3.94	-1.11525	-2.65e-01	rsrp1	arginine/serine rich protein 1
0.094481	8.68e-04	-3.94	-0.6509	-4.01e-01	2900011l18rik	RIKEN cDNA 2900011L18 gene
0.094688	8.72e-04	-3.93	-0.50554	-6.95e-01	pla2g6	phospholipase A2, group VI
0.094907	8.78e-04	-3.93	-2.42832	-2.51	krt6b	keratin 6B
0.094907	8.79e-04	3.93	-0.95296	2.47e-01
0.095035	8.85e-04	3.93	-0.52288	6.80e-01	slc7a14	solute carrier family 7 (cationic amino acid transporter, y+ system), member 14
0.095035	8.88e-04	-3.93	-0.72812	-3.88e-01	rnpc3///amy1	RNA-binding region (RNP1, RRM) containing 3///amylase 1, salivary
0.095035	8.89e-04	3.93	-0.57931	7.01e-01	mbp	myelin basic protein
0.095035	8.89e-04	3.93	-0.91226	2.66e-01	ppp1r37	protein phosphatase 1, regulatory subunit 37
0.095071	8.95e-04	3.92	-0.87289	2.31e-01	hey1	hairy/enhancer-of-split related with YRPW motif 1
0.095071	9.00e-04	-3.92	-0.85778	-3.07e-01	dennd4b	DENN/MADD domain containing 4B
0.095071	9.02e-04	3.92	-0.81604	3.85e-01	flrt2	fibronectin leucine rich transmembrane protein 2
0.095071	9.03e-04	3.92	-2.01179	1.62	ush1c	Usher syndrome 1C
0.095071	9.07e-04	-3.92	-0.54299	-5.91e-01	lce1i	late cornified envelope 1I
0.095071	9.10e-04	3.92	-1.08284	6.86e-01	gsk3b	glycogen synthase kinase 3 beta
0.095071	9.12e-04	-3.91	-1.02538	-2.56e-01	gphn	gephyrin
0.095071	9.13e-04	3.91	-0.7487	3.80e-01	lpin2	lipin 2
0.095071	9.13e-04	3.91	-0.93365	2.66e-01	zbtb20	zinc finger and BTB domain containing 20
0.095071	9.15e-04	3.91	-0.82868	3.07e-01
0.095071	9.15e-04	3.91	-1.30109	2.62e-01	hsp90aa1	heat shock protein 90, alpha (cytosolic), class A member 1
0.095071	9.17e-04	-3.91	-0.69706	-4.66e-01	rere	arginine glutamic acid dipeptide (RE) repeats
0.095071	9.18e-04	-3.91	-1.24162	-2.00e-01	gm13202///zbed5///chchd2	predicted gene 13202///zinc finger, BED type containing 5///coiled-coil-helix-coiled-coil-helix domain containing 2
0.095263	9.24e-04	3.91	-1.02634	2.77e-01	gabrb3	gamma-aminobutyric acid (GABA) A receptor, subunit beta 3
0.095263	9.26e-04	3.91	-0.96308	3.32e-01	syne1	spectrin repeat containing, nuclear envelope 1
0.095263	9.28e-04	-3.91	-2.35262	-2.30	spp2	secreted phosphoprotein 2
0.095263	9.29e-04	-3.91	-0.72026	-3.87e-01	zfand3	zinc finger, AN1-type domain 3
0.095263	9.31e-04	-3.91	-0.77326	-4.18e-01	6720462k09rik	RIKEN cDNA 6720462K09 gene
0.095263	9.34e-04	3.90	-1.11489	2.80e-01	ntm	neurotrimin
0.095263	9.35e-04	-3.90	-0.79182	-3.11e-01	smg9	smg-9 homolog, nonsense mediated mRNA decay factor (C. elegans)
0.095421	9.39e-04	3.90	-0.95107	3.24e-01	trim2	tripartite motif-containing 2
0.095631	9.43e-04	-3.90	-0.84884	-2.93e-01	nav3	neuron navigator 3
0.095779	9.47e-04	3.90	-0.90209	2.82e-01	atcay	ataxia, cerebellar, Cayman type
0.095779	9.49e-04	-3.90	-1.1569	-3.86e-01	ddr1	discoidin domain receptor family, member 1
0.096209	9.56e-04	3.89	-0.83256	4.89e-01	sc5d	sterol-C5-desaturase
0.096691	9.67e-04	-3.89	-0.91317	-4.01e-01	leng8	leukocyte receptor cluster (LRC) member 8
0.096691	9.67e-04	-3.89	-1.42881	-4.57e-01	morf4l1b///morf4l1	mortality factor 4 like 1B///mortality factor 4 like 1
0.096691	9.69e-04	-3.89	-0.61824	-6.36e-01
0.096691	9.69e-04	3.89	-1.0116	3.71e-01	acta2	actin, alpha 2, smooth muscle, aorta
0.097155	9.77e-04	-3.88	-0.64148	-5.80e-01	mfsd10	major facilitator superfamily domain containing 10
0.097155	9.80e-04	-3.88	-1.06254	-2.28e-01	nktr	natural killer tumor recognition sequence
0.097155	9.81e-04	3.88	-0.68695	3.35e-01	tenm4	teneurin transmembrane protein 4
0.097155	9.83e-04	3.88	-0.63713	4.75e-01	sdccag3	serologically defined colon cancer antigen 3
0.097168	9.86e-04	-3.88	-0.76951	-4.90e-01	zfp965///gm14440///zfp967///zfp966///zfp971///zfp973///gm14288	zinc finger protein 965///predicted gene 14440///zinc finger protein 967///zinc finger protein 966///zinc finger protein 971///zinc finger protein 973///predicted gene 14288
0.097168	9.88e-04	-3.88	-0.90425	-3.65e-01	baz2a	bromodomain adjacent to zinc finger domain, 2A
0.09721	9.92e-04	-3.88	-1.34099	-1.93e-01	ddx5	DEAD (Asp-Glu-Ala-Asp) box polypeptide 5
0.09721	9.93e-04	3.88	-0.83956	3.27e-01	prrt3	proline-rich transmembrane protein 3
0.097481	9.98e-04	-3.88	-1.37885	-1.69e-01	sepp1	selenoprotein P, plasma, 1
0.097538	1.00e-03	-3.87	-0.86901	-3.18e-01	2010111i01rik	RIKEN cDNA 2010111I01 gene
0.097538	1.00e-03	3.87	-1.15722	5.09e-01	fut9	fucosyltransferase 9
0.097704	1.01e-03	-3.87	-0.98959	-2.83e-01	fam76b	family with sequence similarity 76, member B
0.097704	1.01e-03	3.87	-1.00679	3.14e-01	irf2bpl	interferon regulatory factor 2 binding protein-like
0.097704	1.01e-03	-3.87	-1.4373	-1.61e-01	morf4l1b///morf4l1-ps1///morf4l1	mortality factor 4 like 1B///mortality factor 4 like 1, pseudogene 1///mortality factor 4 like 1
0.097704	1.01e-03	-3.87	-2.53017	-1.97	ddo	D-aspartate oxidase
0.098094	1.02e-03	-3.87	-1.25756	-1.83e-01	atp6v1b2	ATPase, H+ transporting, lysosomal V1 subunit B2
0.098377	1.03e-03	3.86	-1.12204	2.46e-01	kcnh1	potassium voltage-gated channel, subfamily H (eag-related), member 1
0.098396	1.03e-03	3.86	-0.67024	4.94e-01	add2	adducin 2 (beta)
0.099256	1.04e-03	-3.86	-0.96022	-4.08e-01	tff1	trefoil factor 1
0.099256	1.04e-03	-3.86	-2.53093	-2.12	crisp3	cysteine-rich secretory protein 3
0.099256	1.05e-03	3.85	-0.71748	8.87e-01	ttbk2	tau tubulin kinase 2
0.099256	1.05e-03	3.85	-0.99351	3.55e-01	bcr	breakpoint cluster region
0.099256	1.05e-03	3.85	-1.32352	2.29e-01	mmd	monocyte to macrophage differentiation-associated
0.099673	1.05e-03	-3.85	-2.31821	-1.96
0.099681	1.06e-03	-3.85	-0.89744	-4.20e-01	1110006e14rik	RIKEN cDNA 1110006E14 gene
0.099939	1.07e-03	-3.85	-0.70769	-5.75e-01	f2r	coagulation factor II (thrombin) receptor
0.099939	1.07e-03	3.85	-0.78059	3.76e-01	jph3	junctophilin 3
0.099939	1.07e-03	3.85	-1.22866	2.14e-01	slitrk1	SLIT and NTRK-like family, member 1
0.099939	1.07e-03	-3.85	-2.30439	-2.13	igh-vj558	immunoglobulin heavy chain (J558 family)
0.100038	1.07e-03	3.84	-1.09038	3.01e-01	minpp1	multiple inositol polyphosphate histidine phosphatase 1
0.100319	1.08e-03	-3.84	-0.8574	-8.25e-01	fgd3	FYVE, RhoGEF and PH domain containing 3
0.100319	1.08e-03	3.84	-0.95892	3.44e-01	ccdc177	coiled-coil domain containing 177
0.100319	1.08e-03	3.84	-0.99742	3.23e-01	nr4a2	nuclear receptor subfamily 4, group A, member 2
0.100319	1.09e-03	-3.84	-0.95964	-3.59e-01	nbeal1	neurobeachin like 1
0.100334	1.09e-03	3.84	-1.29117	1.77e-01	ube2k	ubiquitin-conjugating enzyme E2K
0.100418	1.09e-03	-3.84	-1.87131	-1.55	4930448f12rik	RIKEN cDNA 4930448F12 gene
0.100418	1.10e-03	3.83	-0.71327	6.37e-01	fbxo32	F-box protein 32
0.100418	1.10e-03	3.83	-1.11095	3.61e-01	phactr1///chst11	phosphatase and actin regulator 1///carbohydrate sulfotransferase 11
0.100418	1.10e-03	3.83	-1.26746	3.01e-01	nov	nephroblastoma overexpressed gene
0.100427	1.10e-03	3.83	-0.97474	3.24e-01	nell1	NEL-like 1
0.100716	1.11e-03	3.83	-1.17442	3.06e-01	rbm25	RNA binding motif protein 25
0.100716	1.11e-03	-3.83	-2.39475	-2.05
0.100785	1.11e-03	-3.83	-0.89707	-4.18e-01	gabpb2	GA repeat binding protein, beta 2
0.100785	1.12e-03	-3.83	-0.89234	-4.39e-01	pik3r6	phosphoinositide-3-kinase, regulatory subunit 6
0.100785	1.12e-03	3.83	-1.1054	4.05e-01	lhx2	LIM homeobox protein 2
0.100785	1.12e-03	-3.82	-1.11406	-2.57e-01	mfn1	mitofusin 1
0.100785	1.12e-03	-3.83	-1.43832	-2.08e-01	ddx17	DEAD (Asp-Glu-Ala-Asp) box polypeptide 17
0.100837	1.12e-03	-3.82	-2.41341	-2.26	gpx5	glutathione peroxidase 5
0.10143	1.13e-03	-3.82	-0.86794	-3.24e-01	vasp	vasodilator-stimulated phosphoprotein
0.10143	1.13e-03	3.82	-1.07732	2.69e-01	kdm5b	lysine (K)-specific demethylase 5B
0.101602	1.14e-03	-3.82	-0.78513	-4.78e-01	gsk3b	glycogen synthase kinase 3 beta
0.101602	1.14e-03	3.82	-0.83957	3.92e-01	gpd2	glycerol phosphate dehydrogenase 2, mitochondrial
0.101602	1.14e-03	3.82	-1.49716	1.78e-01	pja2	praja 2, RING-H2 motif containing
0.101802	1.15e-03	-3.81	-0.76655	-4.68e-01
0.102368	1.16e-03	-3.81	-1.03802	-2.68e-01	thoc2	THO complex 2
0.102368	1.17e-03	3.81	-0.76906	7.40e-01	slc8a2	solute carrier family 8 (sodium/calcium exchanger), member 2
0.102368	1.17e-03	-3.81	-1.0916	-4.48e-01	lsm7	LSM7 homolog, U6 small nuclear RNA and mRNA degradation associated
0.102368	1.17e-03	3.80	-1.12767	2.96e-01	6430548m08rik	RIKEN cDNA 6430548M08 gene
0.102368	1.17e-03	3.81	-1.20893	3.73e-01	lasp1	LIM and SH3 protein 1
0.102368	1.18e-03	-3.80	-0.89418	-4.25e-01	abca8a	ATP-binding cassette, sub-family A (ABC1), member 8a
0.102368	1.18e-03	-3.80	-0.92287	-3.53e-01	dmxl1	Dmx-like 1
0.102368	1.18e-03	-3.80	-0.99855	-3.71e-01	loc102643254///rps6-ps4///rps6	40S ribosomal protein S6 pseudogene///ribosomal protein S6, pseudogene 4///ribosomal protein S6
0.102368	1.18e-03	-3.80	-1.00836	-2.89e-01	krit1	KRIT1, ankyrin repeat containing
0.102368	1.18e-03	-3.80	-2.14366	-1.86	glrp1	glutamine repeat protein 1
0.103587	1.20e-03	-3.80	-0.78619	-5.93e-01
0.103646	1.20e-03	3.80	-1.41128	2.38e-01	tcf4	transcription factor 4
0.103839	1.20e-03	-3.79	-1.06102	-2.67e-01	mtx3	metaxin 3
0.103839	1.21e-03	-3.79	-0.79202	-5.42e-01	zdhhc6	zinc finger, DHHC domain containing 6
0.103956	1.21e-03	-3.79	-1.04969	-2.76e-01	naa40	N(alpha)-acetyltransferase 40, NatD catalytic subunit
0.105202	1.23e-03	3.79	-1.13811	5.09e-01	sema5a	sema domain, seven thrombospondin repeats (type 1 and type 1-like), transmembrane domain (TM) and short cytoplasmic domain, (semaphorin) 5A
0.105431	1.23e-03	-3.78	-1.19839	-3.28e-01	atp6v0b	ATPase, H+ transporting, lysosomal V0 subunit B
0.106063	1.24e-03	-3.78	-0.95063	-3.93e-01	dnm2	dynamin 2
0.106063	1.24e-03	3.78	-1.41122	1.59e-01	tbcb	tubulin folding cofactor B
0.106385	1.25e-03	3.78	-1.03828	3.15e-01	d230025d16rik	RIKEN cDNA D230025D16 gene
0.106589	1.25e-03	-3.78	-1.69387	-1.35e-01	gm8430///rps27a	predicted pseudogene 8430///ribosomal protein S27A
0.107187	1.26e-03	3.77	-1.25106	2.49e-01	st3gal5	ST3 beta-galactoside alpha-2,3-sialyltransferase 5
0.107363	1.27e-03	-3.77	-1.13645	-2.65e-01	pitpnm1	phosphatidylinositol transfer protein, membrane-associated 1
0.107622	1.27e-03	-3.77	-2.58147	-2.28	5730552o08rik	RIKEN cDNA 5730552O08 gene
0.107718	1.28e-03	-3.77	-1.24062	-3.70e-01	hnrnpa1	heterogeneous nuclear ribonucleoprotein A1
0.107748	1.28e-03	3.77	-1.06252	3.34e-01	ctcf	CCCTC-binding factor
0.107841	1.28e-03	-3.77	-0.89021	-3.92e-01	impact	impact, RWD domain protein
0.108239	1.29e-03	-3.76	-1.33561	-2.14e-01	fgfr3	fibroblast growth factor receptor 3
0.109176	1.31e-03	3.76	-1.28456	2.64e-01	rbm27	RNA binding motif protein 27
0.109804	1.32e-03	3.75	-1.11267	4.05e-01	zfp451	zinc finger protein 451
0.109937	1.32e-03	-3.75	-0.95096	-4.86e-01	c80258	expressed sequence C80258
0.109937	1.33e-03	-3.75	-0.87844	-7.24e-01	b930068k11rik	RIKEN cDNA B930068K11 gene
0.109937	1.33e-03	3.75	-0.88935	4.24e-01	adgra1	adhesion G protein-coupled receptor A1
0.109937	1.34e-03	-3.75	-0.88868	-5.75e-01
0.109937	1.34e-03	3.75	-0.89785	4.14e-01	ppip5k1	diphosphoinositol pentakisphosphate kinase 1
0.109937	1.34e-03	3.75	-0.96659	9.06e-01	slc1a2	solute carrier family 1 (glial high affinity glutamate transporter), member 2
0.109937	1.34e-03	-3.75	-1.00455	-4.61e-01	dnajc17	DnaJ heat shock protein family (Hsp40) member C17
0.109937	1.34e-03	3.75	-1.1686	2.99e-01	synm	synemin, intermediate filament protein
0.109937	1.34e-03	3.75	-1.38085	3.10e-01	slc4a3	solute carrier family 4 (anion exchanger), member 3
0.110147	1.35e-03	3.75	-1.01672	3.78e-01
0.11026	1.35e-03	3.74	-1.1065	5.76e-01	dzip3	DAZ interacting protein 3, zinc finger
0.110497	1.36e-03	3.74	-1.46076	2.17e-01	prrc2b	proline-rich coiled-coil 2B
0.110497	1.36e-03	3.74	-1.56132	2.84e-01	stx1a	syntaxin 1A (brain)
0.111415	1.37e-03	-3.74	-1.24152	-2.35e-01	far1	fatty acyl CoA reductase 1
0.111415	1.38e-03	-3.73	-0.91183	-6.08e-01	rgs16	regulator of G-protein signaling 16
0.111415	1.38e-03	-3.73	-0.94171	-4.72e-01
0.111415	1.38e-03	3.73	-1.43421	2.24e-01	eif3l	eukaryotic translation initiation factor 3, subunit L
0.111415	1.38e-03	-3.73	-2.50543	-2.14
0.112087	1.40e-03	-3.73	-0.98454	-7.28e-01	urm1	ubiquitin related modifier 1
0.112087	1.40e-03	3.73	-1.0657	4.12e-01	srr	serine racemase
0.112087	1.40e-03	-3.73	-1.07676	-3.86e-01
0.112087	1.40e-03	3.73	-1.14956	3.82e-01	bcl11b	B cell leukemia/lymphoma 11B
0.112087	1.40e-03	3.73	-1.18532	3.54e-01	n4bp1	NEDD4 binding protein 1
0.112087	1.41e-03	-3.72	-1.30756	-2.33e-01	zfp523	zinc finger protein 523
0.112087	1.41e-03	-3.72	-1.32071	-3.34e-01	trpm7	transient receptor potential cation channel, subfamily M, member 7
0.112087	1.41e-03	3.72	-1.44224	5.27e-01	lpgat1	lysophosphatidylglycerol acyltransferase 1
0.112087	1.41e-03	-3.73	-2.18596	-1.69	loc102642634///gm21778///gm21678///gm21660///gm21454///gm21440///gm21425///gm21310///gm20928///gm20910///gm20851///gm20836///gm20833///gm20831///gm20827///gm20807///gm20795///gm20793///loc665918///gm20777///gm20773///gm20772///gm20737///ssty1	Y-linked testis-specific protein 1-like///predicted gene, 21778///predicted gene, 21678///predicted gene, 21660///predicted gene, 21454///predicted gene, 21440///predicted gene, 21425///predicted gene, 21310///predicted gene, 20928///predicted gene, 20910///predicted gene, 20851///predicted gene, 20836///predicted gene, 20833///predicted gene, 20831///predicted gene, 20827///predicted gene, 20807…
0.112087	1.42e-03	3.72	-1.58289	1.47e-01	h2afz	H2A histone family, member Z
0.112834	1.43e-03	3.72	-1.00216	8.64e-01	ino80d	INO80 complex subunit D
0.112834	1.43e-03	3.72	-1.41236	2.47e-01	creb1	cAMP responsive element binding protein 1
0.113056	1.44e-03	3.72	-1.50369	2.70e-01	jakmip1	janus kinase and microtubule interacting protein 1
0.113293	1.44e-03	-3.71	-1.39408	-2.95e-01	lgmn	legumain
0.113629	1.45e-03	3.71	-1.43672	1.98e-01	grn	granulin
0.113634	1.45e-03	-3.71	-1.92633	-1.56e-01	eef1a1	eukaryotic translation elongation factor 1 alpha 1
0.113715	1.46e-03	-3.71	-1.39041	-2.15e-01	dus3l	dihydrouridine synthase 3-like (S. cerevisiae)
0.113715	1.46e-03	3.71	-1.61776	1.85e-01	hars	histidyl-tRNA synthetase
0.113715	1.46e-03	-3.71	-1.92042	-2.23e-01	mbp	myelin basic protein
0.113715	1.46e-03	-3.71	-2.59097	-2.24	gm20616	predicted gene 20616
0.11402	1.48e-03	-3.70	-1.14978	-1.01	cblc	Casitas B-lineage lymphoma c
0.11402	1.48e-03	3.70	-1.20775	3.23e-01	lrrc4c	leucine rich repeat containing 4C
0.11402	1.48e-03	-3.70	-1.51641	-2.97e-01	itih3	inter-alpha trypsin inhibitor, heavy chain 3
0.11402	1.48e-03	3.70	-1.62668	1.39	epha2	Eph receptor A2
0.11402	1.48e-03	3.70	-2.1135	1.61	tbata	thymus, brain and testes associated
0.11402	1.49e-03	-3.70	-0.98826	-5.16e-01	d230040j21rik	RIKEN cDNA D230040J21 gene
0.11402	1.49e-03	-3.70	-1.32316	-2.96e-01	mtm1	X-linked myotubular myopathy gene 1
0.11402	1.49e-03	3.70	-1.39712	2.95e-01	rai1	retinoic acid induced 1
0.11402	1.49e-03	-3.70	-1.57782	-2.08e-01	pnisr	PNN interacting serine/arginine-rich
0.11402	1.50e-03	-3.70	-1.08903	-1.21	sh3pxd2b	SH3 and PX domains 2B
0.11402	1.50e-03	3.70	-1.19725	6.25e-01	creg2	cellular repressor of E1A-stimulated genes 2
0.11402	1.50e-03	-3.70	-1.45652	-2.47e-01	ddx26b	DEAD/H (Asp-Glu-Ala-Asp/His) box polypeptide 26B
0.115198	1.52e-03	-3.69	-1.63712	-3.52e-01	ube2d2a	ubiquitin-conjugating enzyme E2D 2A
0.115558	1.53e-03	-3.69	-1.39827	-2.58e-01	per3	period circadian clock 3
0.115558	1.53e-03	3.69	-1.51531	4.58e-01	pdap1	PDGFA associated protein 1
0.115558	1.53e-03	-3.69	-2.27478	-1.83	prss2	protease, serine 2
0.115952	1.54e-03	3.69	-1.30226	2.75e-01	zfp704	zinc finger protein 704
0.116346	1.55e-03	-3.68	-1.01157	-5.76e-01
0.116346	1.55e-03	3.68	-1.05631	6.37e-01	mak	male germ cell-associated kinase
0.116346	1.55e-03	3.68	-1.35242	2.49e-01	rnf19a	ring finger protein 19A
0.116346	1.55e-03	-3.68	-1.46438	-1.95e-01	cmtm5	CKLF-like MARVEL transmembrane domain containing 5
0.116346	1.56e-03	-3.68	-1.07169	-4.47e-01
0.116751	1.56e-03	-3.68	-1.15569	-4.30e-01
0.116772	1.57e-03	-3.68	-1.42624	-2.76e-01	birc6	baculoviral IAP repeat-containing 6
0.116798	1.57e-03	-3.68	-1.37058	-1.47	socs3	suppressor of cytokine signaling 3
0.117153	1.58e-03	3.68	-1.45248	2.38e-01	mapk8	mitogen-activated protein kinase 8
0.117529	1.59e-03	-3.67	-1.0767	-4.99e-01	dffb	DNA fragmentation factor, beta subunit
0.117529	1.59e-03	3.67	-1.20213	3.09e-01	hist1h2ao///hist1h2ai///hist1h2ab///hist1h2ap///hist1h2an///hist1h2ah///hist1h2ag///hist1h2ae///hist1h2ad///hist1h2ac	histone cluster 1, H2ao///histone cluster 1, H2ai///histone cluster 1, H2ab///histone cluster 1, H2ap///histone cluster 1, H2an///histone cluster 1, H2ah///histone cluster 1, H2ag///histone cluster 1, H2ae///histone cluster 1, H2ad///histone cluster 1, H2ac
0.117986	1.60e-03	-3.67	-1.14985	-4.19e-01	6720427h10rik	RIKEN cDNA 6720427H10 gene
0.117986	1.60e-03	3.67	-1.32641	3.37e-01	nrxn1	neurexin I
0.117986	1.61e-03	-3.67	-1.08017	-1.03	smyd1	SET and MYND domain containing 1
0.117986	1.61e-03	-3.67	-1.12352	-4.26e-01
0.117986	1.61e-03	-3.67	-1.91903	-1.42	arhgap9	Rho GTPase activating protein 9
0.117986	1.61e-03	-3.67	-2.54908	-2.15	dnaaf5	dynein, axonemal assembly factor 5
0.118565	1.62e-03	3.66	-1.64832	2.64e-01	adcy5	adenylate cyclase 5
0.11904	1.63e-03	3.66	-2.41589	1.65	alppl2	alkaline phosphatase, placental-like 2
0.119247	1.64e-03	3.66	-1.29104	4.60e-01	rsf1	remodeling and spacing factor 1
0.119247	1.64e-03	3.66	-1.41374	3.07e-01	doc2b	double C2, beta
0.119681	1.65e-03	3.66	-1.34429	3.25e-01	atxn7l3b	ataxin 7-like 3B
0.119681	1.65e-03	-3.66	-1.61655	-1.91e-01	srsf6	serine/arginine-rich splicing factor 6
0.119681	1.65e-03	3.66	-1.76684	1.57e-01	trim2	tripartite motif-containing 2
0.119794	1.66e-03	3.65	-1.20228	6.67e-01	megf11	multiple EGF-like-domains 11
0.120046	1.66e-03	-3.65	-1.68386	-1.78e-01	arglu1	arginine and glutamate rich 1
0.120479	1.67e-03	3.65	-1.58655	2.44e-01	katnal1	katanin p60 subunit A-like 1
0.120623	1.68e-03	-3.65	-1.09073	-5.70e-01	elovl7	ELOVL family member 7, elongation of long chain fatty acids (yeast)
0.121679	1.70e-03	-3.64	-2.08859	-2.00e-01	mbp	myelin basic protein
0.121679	1.71e-03	-3.64	-1.10501	-6.20e-01	hoxa5	homeobox A5
0.121679	1.71e-03	-3.64	-1.60953	-2.29e-01	ogt	O-linked N-acetylglucosamine (GlcNAc) transferase (UDP-N-acetylglucosamine:polypeptide-N-acetylglucosaminyl transferase)
0.121679	1.71e-03	3.64	-1.67734	3.06e-01	spock1	sparc/osteonectin, cwcv and kazal-like domains proteoglycan 1
0.121679	1.71e-03	-3.64	-1.79233	-1.91e-01	qk	quaking
0.121679	1.71e-03	-3.64	-2.66159	-2.12	map4k4	mitogen-activated protein kinase kinase kinase kinase 4
0.121769	1.71e-03	3.64	-1.15257	4.33e-01	1700086l19rik	RIKEN cDNA 1700086L19 gene
0.121769	1.72e-03	-3.64	-1.20822	-3.65e-01	ifngr1	interferon gamma receptor 1
0.121769	1.72e-03	3.64	-1.33132	4.93e-01	pde10a	phosphodiesterase 10A
0.121769	1.73e-03	3.63	-1.40681	2.76e-01	cebpz	CCAAT/enhancer binding protein zeta
0.121769	1.73e-03	-3.64	-1.40729	-3.14e-01	minos1	mitochondrial inner membrane organizing system 1
0.121769	1.73e-03	-3.64	-1.42844	-2.26e-01	cul4a	cullin 4A
0.121769	1.73e-03	-3.64	-1.53197	-2.22e-01	kif5b	kinesin family member 5B
0.121769	1.74e-03	-3.63	-1.11215	-5.54e-01	ap1s2	adaptor-related protein complex 1, sigma 2 subunit
0.121769	1.74e-03	-3.63	-1.13369	-4.40e-01	prss36	protease, serine 36
0.121769	1.74e-03	3.63	-1.66393	2.01e-01	phactr3	phosphatase and actin regulator 3
0.122959	1.76e-03	3.63	-1.55872	2.34e-01	naa35	N(alpha)-acetyltransferase 35, NatC auxiliary subunit
0.122959	1.76e-03	-3.63	-1.65803	-2.50e-01	lamtor5	late endosomal/lysosomal adaptor, MAPK and MTOR activator 5
0.122959	1.76e-03	3.63	-1.84187	2.46e-01	npcd///nptxr	neuronal pentraxin chromo domain///neuronal pentraxin receptor
0.122997	1.77e-03	3.63	-1.58761	3.48e-01	crebbp	CREB binding protein
0.123328	1.78e-03	-3.62	-1.44699	-2.94e-01	card10	caspase recruitment domain family, member 10
0.123328	1.78e-03	3.62	-1.65574	2.65e-01	zc3h15	zinc finger CCCH-type containing 15
0.123328	1.79e-03	-3.62	-1.13573	-5.21e-01	tube1	epsilon-tubulin 1
0.123328	1.79e-03	-3.62	-1.14053	-6.72e-01	foxm1	forkhead box M1
0.123328	1.79e-03	3.62	-1.78551	2.34e-01
0.123328	1.79e-03	3.62	-1.99411	1.68	taf1	TATA-box binding protein associated factor 1
0.123328	1.79e-03	-3.62	-2.68175	-2.42	gm19696	predicted gene, 19696
0.123337	1.80e-03	-3.62	-1.64279	-2.49e-01	mrpl57	mitochondrial ribosomal protein L57
0.123595	1.80e-03	-3.62	-1.20265	-3.87e-01	gmpr2	guanosine monophosphate reductase 2
0.123922	1.81e-03	-3.61	-1.64527	-2.46e-01	sf3b1	splicing factor 3b, subunit 1
0.123922	1.81e-03	-3.62	-2.29386	-1.88	d930028m14rik	RIKEN cDNA D930028M14 gene
0.124337	1.82e-03	-3.61	-1.16083	-5.43e-01	tfpi	tissue factor pathway inhibitor
0.124337	1.82e-03	-3.61	-1.68285	-2.61e-01	dus3l	dihydrouridine synthase 3-like (S. cerevisiae)
0.124426	1.83e-03	-3.61	-1.43936	-4.39e-01
0.124426	1.83e-03	-3.61	-1.47454	-2.49e-01	mdm4	transformed mouse 3T3 cell double minute 4
0.124472	1.84e-03	-3.61	-1.31553	-3.39e-01	lig1	ligase I, DNA, ATP-dependent
0.124472	1.84e-03	3.61	-1.36228	5.45e-01	rap2b	RAP2B, member of RAS oncogene family
0.124472	1.84e-03	3.61	-1.75846	2.18e-01	nmt1	N-myristoyltransferase 1
0.124472	1.85e-03	-3.61	-1.16542	-5.38e-01	fancg	Fanconi anemia, complementation group G
0.124472	1.85e-03	3.61	-1.29429	7.57e-01
0.124472	1.85e-03	3.61	-1.4789	3.00e-01	mycbp2	MYC binding protein 2
0.124472	1.85e-03	3.60	-1.9769	2.33e-01	atp6ap2	ATPase, H+ transporting, lysosomal accessory protein 2
0.124472	1.86e-03	-3.60	-1.21684	-5.35e-01	dnajc16	DnaJ heat shock protein family (Hsp40) member C16
0.124581	1.86e-03	-3.60	-1.63317	-1.53	fut4-ps1	fucosyltransferase 4, pseudogene 1
0.124658	1.86e-03	3.60	-1.3783	4.08e-01	dlgap2	discs, large (Drosophila) homolog-associated protein 2
0.124861	1.87e-03	-3.60	-1.72076	-4.34e-01	pbx1	pre B cell leukemia homeobox 1
0.124869	1.87e-03	-3.60	-1.31737	-3.98e-01	pik3cd	phosphatidylinositol 3-kinase catalytic delta polypeptide
0.124869	1.88e-03	3.60	-1.73519	2.73e-01	wnk1	WNK lysine deficient protein kinase 1
0.125303	1.89e-03	3.60	-1.46517	2.78e-01	opa3	optic atrophy 3
0.125384	1.89e-03	3.60	-1.62783	3.22e-01	nucks1	nuclear casein kinase and cyclin-dependent kinase substrate 1
0.125405	1.89e-03	3.60	-1.53841	3.74e-01	pbrm1	polybromo 1
0.125777	1.90e-03	3.59	-1.79406	1.58e-01	eif1ax	eukaryotic translation initiation factor 1A, X-linked
0.125873	1.91e-03	-3.59	-1.38597	-3.49e-01	dolpp1	dolichyl pyrophosphate phosphatase 1
0.126602	1.92e-03	-3.59	-2.61926	-2.06	mucl1	mucin-like 1
0.126658	1.93e-03	3.59	-1.25865	3.94e-01	zfp87	zinc finger protein 87
0.126658	1.93e-03	3.59	-1.8389	1.59e-01	atp8a1	ATPase, aminophospholipid transporter (APLT), class I, type 8A, member 1
0.127386	1.94e-03	3.59	-1.69061	1.91e-01	pdzd8	PDZ domain containing 8
0.127411	1.94e-03	-3.58	-1.22563	-7.30e-01	ddx31	DEAD/H (Asp-Glu-Ala-Asp/His) box polypeptide 31
0.12769	1.95e-03	3.58	-1.57074	7.83e-01	fut9	fucosyltransferase 9
0.127727	1.96e-03	3.58	-1.55603	6.25e-01	dnajb14	DnaJ heat shock protein family (Hsp40) member B14
0.127727	1.96e-03	3.58	-1.63129	4.60e-01	fam102b	family with sequence similarity 102, member B
0.127727	1.96e-03	3.58	-1.68159	2.37e-01	hivep3	human immunodeficiency virus type I enhancer binding protein 3
0.127727	1.96e-03	-3.58	-1.79096	-2.28e-01	ogt	O-linked N-acetylglucosamine (GlcNAc) transferase (UDP-N-acetylglucosamine:polypeptide-N-acetylglucosaminyl transferase)
0.127727	1.97e-03	-3.58	-1.55136	-2.44e-01	ergic2	ERGIC and golgi 2
0.127844	1.98e-03	3.58	-1.70482	1.83e-01	lsm14b	LSM family member 14B
0.127844	1.98e-03	3.58	-1.98945	2.93e-01	ywhab	tyrosine 3-monooxygenase/tryptophan 5-monooxygenase activation protein, beta polypeptide
0.127844	1.98e-03	-3.58	-2.14251	-1.30e-01	eif4a2	eukaryotic translation initiation factor 4A2
0.127844	1.98e-03	-3.58	-2.56015	-1.69	klra5	killer cell lectin-like receptor, subfamily A, member 5
0.127844	1.99e-03	3.58	-1.72045	2.06e-01	adgrl3	adhesion G protein-coupled receptor L3
0.127844	1.99e-03	-3.57	-1.77997	-2.32e-01	klhl7	kelch-like 7
0.128086	1.99e-03	-3.57	-1.52261	-3.18e-01	ppp6r3	protein phosphatase 6, regulatory subunit 3
0.128086	2.00e-03	-3.57	-2.1836	-1.16e-01	rpl41	ribosomal protein L41
0.128264	2.00e-03	-3.57	-1.24095	-5.08e-01	c030023e24rik	RIKEN cDNA C030023E24 gene
0.128264	2.00e-03	3.57	-2.72205	2.16
0.128703	2.01e-03	3.57	-1.54382	3.68e-01	igfbp6	insulin-like growth factor binding protein 6
0.128714	2.02e-03	-3.57	-1.26278	-5.73e-01	fam101a	family with sequence similarity 101, member A
0.128714	2.02e-03	-3.57	-1.41591	-3.57e-01	ankrd26	ankyrin repeat domain 26
0.128882	2.03e-03	-3.57	-1.42073	-5.59e-01	paxip1	PAX interacting (with transcription-activation domain) protein 1
0.128882	2.03e-03	3.57	-1.66823	3.35e-01	ildr2	immunoglobulin-like domain containing receptor 2
0.128882	2.03e-03	3.56	-1.77096	3.02e-01	gna13	guanine nucleotide binding protein, alpha 13
0.129422	2.04e-03	3.56	-1.75847	2.28e-01	terf2	telomeric repeat binding factor 2
0.129571	2.05e-03	-3.56	-1.25359	-6.88e-01
0.130045	2.06e-03	3.56	-1.9261	1.91e-01	timp2	tissue inhibitor of metalloproteinase 2
0.130045	2.06e-03	-3.56	-2.3817	-1.70
0.130184	2.07e-03	3.56	-2.02109	1.59e-01	nbea	neurobeachin
0.13046	2.08e-03	3.56	-1.2656	6.30e-01	thsd7a	thrombospondin, type I, domain containing 7A
0.13046	2.08e-03	3.55	-1.45017	3.79e-01	capn5	calpain 5
0.13046	2.08e-03	-3.55	-1.63575	-3.45e-01	tomm40l	translocase of outer mitochondrial membrane 40 homolog-like (yeast)
0.13046	2.08e-03	-3.55	-2.27899	-1.53	fthl17a	ferritin, heavy polypeptide-like 17, member A
0.130478	2.09e-03	-3.55	-2.08475	-1.80e-01	peg3	paternally expressed 3
0.130478	2.09e-03	-3.55	-2.34163	-1.66	ctag2	cancer/testis antigen 2
0.130478	2.10e-03	-3.55	-1.66022	-2.96e-01	ypel4	yippee-like 4 (Drosophila)
0.130478	2.10e-03	3.55	-1.68617	3.86e-01	adgra1	adhesion G protein-coupled receptor A1
0.130683	2.10e-03	-3.55	-1.67674	-3.01e-01	bfar	bifunctional apoptosis regulator
0.130809	2.11e-03	-3.55	-2.72245	-2.07	au019796	expressed sequence AU019796
0.131062	2.12e-03	3.55	-1.70814	2.83e-01	lrrtm1	leucine rich repeat transmembrane neuronal 1
0.131062	2.13e-03	3.54	-1.48619	6.62e-01	c130071c03rik	RIKEN cDNA C130071C03 gene
0.131062	2.13e-03	-3.54	-1.60196	-3.54e-01	phldb1	pleckstrin homology like domain, family B, member 1
0.131062	2.13e-03	3.54	-2.59412	2.15	8030456m14rik	RIKEN cDNA 8030456M14 gene
0.131062	2.14e-03	-3.54	-1.29179	-5.81e-01	iqce	IQ motif containing E
0.131062	2.14e-03	-3.54	-1.60852	-2.89e-01	gm21399///prdx1	peroxiredoxin pseudogene 2///peroxiredoxin 1
0.131062	2.14e-03	-3.54	-1.61302	-3.07e-01	fyttd1	forty-two-three domain containing 1
0.131062	2.14e-03	-3.54	-1.74602	-3.10e-01	parp1	poly (ADP-ribose) polymerase family, member 1
0.131062	2.14e-03	3.54	-1.77096	2.39e-01	rmnd5b	required for meiotic nuclear division 5 homolog B
0.131062	2.14e-03	-3.54	-2.65685	-1.89	1700063j08rik	RIKEN cDNA 1700063J08 gene
0.131062	2.15e-03	-3.54	-1.77082	-2.95e-01	mtmr6	myotubularin related protein 6
0.131062	2.15e-03	3.54	-1.88238	3.20e-01	ptpa	protein phosphatase 2 protein activator
0.131271	2.16e-03	3.54	-1.53772	3.40e-01	runx1t1	runt-related transcription factor 1; translocated to, 1 (cyclin D-related)
0.131271	2.16e-03	-3.54	-2.12563	-1.30e-01	atp6v0c	ATPase, H+ transporting, lysosomal V0 subunit C
0.131487	2.17e-03	3.54	-1.33098	4.87e-01	magi3	membrane associated guanylate kinase, WW and PDZ domain containing 3
0.131487	2.17e-03	-3.54	-1.53895	-4.18e-01
0.131487	2.17e-03	-3.54	-1.87451	-2.47e-01	snrnp70	small nuclear ribonucleoprotein 70 (U1)
0.131487	2.18e-03	3.53	-1.70879	2.44e-01	mfsd4a	major facilitator superfamily domain containing 4A
0.131487	2.18e-03	-3.53	-2.0236	-1.47	macrod2	MACRO domain containing 2
0.131487	2.18e-03	3.53	-2.07375	1.82e-01	cct2	chaperonin containing Tcp1, subunit 2 (beta)
0.131487	2.19e-03	3.53	-1.42225	3.49e-01	haus1	HAUS augmin-like complex, subunit 1
0.131487	2.19e-03	3.53	-1.71148	3.40e-01	atxn1	ataxin 1
0.131487	2.19e-03	-3.53	-1.85863	-2.06e-01	gjb6	gap junction protein, beta 6
0.131506	2.19e-03	3.53	-1.3949	5.01e-01	prpf40a	pre-mRNA processing factor 40A
0.131506	2.20e-03	3.53	-1.98816	2.01e-01	large	like-glycosyltransferase
0.131695	2.20e-03	-3.53	-1.75755	-2.56e-01	amotl1	angiomotin-like 1
0.131857	2.21e-03	3.53	-1.32016	7.07e-01	bmpr2	bone morphogenetic protein receptor, type II (serine/threonine kinase)
0.131857	2.21e-03	-3.53	-1.3261	-5.63e-01	4930413g21rik	RIKEN cDNA 4930413G21 gene
0.131857	2.21e-03	3.53	-1.77308	2.55e-01	slc35f1	solute carrier family 35, member F1
0.132249	2.22e-03	-3.53	-2.12079	-1.94e-01	cox8a	cytochrome c oxidase subunit VIIIa
0.133083	2.24e-03	-3.52	-1.54138	-4.07e-01	coro6	coronin 6
0.133978	2.27e-03	3.52	-1.52162	4.38e-01	c77080	expressed sequence C77080
0.133978	2.27e-03	-3.52	-1.71165	-3.84e-01	itsn1	intersectin 1 (SH3 domain protein 1A)
0.133978	2.27e-03	3.52	-1.83682	2.22e-01	tmem167	transmembrane protein 167
0.133978	2.28e-03	-3.52	-1.54784	-3.89e-01
0.133978	2.28e-03	-3.51	-1.79704	-1.94e-01	dcaf8	DDB1 and CUL4 associated factor 8
0.133978	2.28e-03	-3.51	-1.84491	-2.74e-01	lrrc45	leucine rich repeat containing 45
0.133978	2.28e-03	3.51	-1.98873	2.26e-01	plpp3	phospholipid phosphatase 3
0.133978	2.29e-03	-3.51	-1.42715	-5.79e-01
0.133978	2.29e-03	-3.51	-1.45935	-4.12e-01	usp15	ubiquitin specific peptidase 15
0.133978	2.29e-03	3.51	-2.14136	1.46e-01	ndufs8	NADH dehydrogenase (ubiquinone) Fe-S protein 8
0.133978	2.29e-03	3.51	-2.30458	2.00	ppara	peroxisome proliferator activated receptor alpha
0.133978	2.29e-03	3.51	-2.73219	1.92	bc025933	cDNA sequence BC025933
0.134558	2.31e-03	3.51	-1.52904	7.10e-01	rbm5	RNA binding motif protein 5
0.134569	2.32e-03	3.51	-1.55565	5.13e-01	nfib	nuclear factor I/B
0.134569	2.32e-03	-3.51	-2.30212	-1.46e-01	itm2b	integral membrane protein 2B
0.134569	2.33e-03	-3.51	-1.7019	-2.91e-01	wdfy1	WD repeat and FYVE domain containing 1
0.134569	2.33e-03	3.51	-1.86665	2.70e-01	lrrc4b	leucine rich repeat containing 4B
0.134569	2.33e-03	3.50	-1.8848	2.14e-01	copb2	coatomer protein complex, subunit beta 2 (beta prime)
0.134569	2.33e-03	3.51	-1.88488	3.64e-01	scn1a	sodium channel, voltage-gated, type I, alpha
0.134569	2.34e-03	-3.50	-1.4317	-5.36e-01
0.134569	2.34e-03	3.50	-1.69239	4.00e-01	osbp2	oxysterol binding protein 2
0.134569	2.34e-03	3.50	-1.99055	6.76e-01	pten	phosphatase and tensin homolog
0.134569	2.34e-03	-3.50	-2.01297	-1.66e-01	tspyl1	testis-specific protein, Y-encoded-like 1
0.134569	2.35e-03	-3.50	-1.60667	-3.75e-01	ankrd11	ankyrin repeat domain 11
0.134569	2.35e-03	-3.50	-1.89233	-2.19e-01	abcc5	ATP-binding cassette, sub-family C (CFTR/MRP), member 5
0.134569	2.35e-03	3.50	-1.93479	3.04e-01	alcam	activated leukocyte cell adhesion molecule
0.134569	2.35e-03	-3.50	-2.45805	-1.53	en1	engrailed 1
0.134569	2.36e-03	-3.50	-1.61425	-3.69e-01	abtb1	ankyrin repeat and BTB (POZ) domain containing 1
0.134569	2.36e-03	3.50	-1.80873	3.60e-01	tmem8b	transmembrane protein 8B
0.134569	2.36e-03	-3.50	-2.81531	-2.03
0.134569	2.37e-03	3.50	-1.59493	1.03
0.134569	2.37e-03	3.50	-1.85288	2.02e-01	parm1	prostate androgen-regulated mucin-like protein 1
0.134813	2.37e-03	3.50	-1.86193	2.08e-01	appbp2	amyloid beta precursor protein (cytoplasmic tail) binding protein 2
0.134813	2.38e-03	3.50	-1.74497	3.55e-01	arx	aristaless related homeobox
0.135507	2.39e-03	-3.49	-1.40835	-5.70e-01
0.135634	2.40e-03	-3.49	-1.56167	-3.07e-01	sec22a	SEC22 homolog A, vesicle trafficking protein
0.135634	2.40e-03	-3.49	-1.89655	-2.38e-01	pnisr	PNN interacting serine/arginine-rich
0.135634	2.40e-03	3.49	-2.0365	2.04e-01	synj1	synaptojanin 1
0.135744	2.41e-03	3.49	-1.77224	1.16	4833410i11rik	RIKEN cDNA 4833410I11 gene
0.135744	2.41e-03	3.49	-1.89434	6.40e-01	slc4a4	solute carrier family 4 (anion exchanger), member 4
0.135744	2.42e-03	-3.49	-2.60027	-1.88	odam	odontogenic, ameloblast asssociated
0.13575	2.42e-03	3.49	-1.88999	2.05e-01	bag4	BCL2-associated athanogene 4
0.13575	2.42e-03	-3.49	-2.06346	-1.13	igsf5	immunoglobulin superfamily, member 5
0.13575	2.43e-03	-3.49	-1.43356	-4.59e-01
0.13575	2.43e-03	-3.49	-1.73981	-5.05e-01	2510039o18rik	RIKEN cDNA 2510039O18 gene
0.136045	2.44e-03	-3.48	-1.95541	-1.73e-01	slc25a33	solute carrier family 25, member 33
0.136045	2.44e-03	3.49	-2.48137	1.65	ai428898	expressed sequence AI428898
0.136744	2.46e-03	3.48	-1.73305	3.31e-01	pdzrn3	PDZ domain containing RING finger 3
0.136744	2.46e-03	3.48	-2.06123	2.43e-01	dlgap1	discs, large (Drosophila) homolog-associated protein 1
0.136744	2.47e-03	-3.48	-1.4417	-7.61e-01
0.136744	2.47e-03	3.48	-1.89755	2.69e-01	kidins220	kinase D-interacting substrate 220
0.136744	2.48e-03	-3.48	-1.45674	-6.49e-01	cdca7l	cell division cycle associated 7 like
0.136744	2.48e-03	3.48	-1.46622	1.10	scai	suppressor of cancer cell invasion
0.136744	2.48e-03	3.48	-1.51085	4.45e-01	ddx46	DEAD (Asp-Glu-Ala-Asp) box polypeptide 46
0.136744	2.48e-03	-3.48	-1.79694	-2.49e-01	esf1	ESF1 nucleolar pre-rRNA processing protein homolog
0.136744	2.48e-03	3.48	-2.05636	1.93e-01	brd2	bromodomain containing 2
0.136744	2.48e-03	-3.48	-2.72549	-2.02	1700104b16rik	RIKEN cDNA 1700104B16 gene
0.13685	2.49e-03	-3.48	-2.3319	-1.75e-01	psap	prosaposin
0.137005	2.50e-03	-3.47	-1.50398	-4.19e-01
0.137005	2.50e-03	-3.47	-1.83541	-2.26e-01	cpne9	copine family member IX
0.137417	2.51e-03	3.47	-1.82147	3.26e-01	atcay	ataxia, cerebellar, Cayman type
0.137541	2.51e-03	-3.47	-1.96867	-1.87e-01	svip	small VCP/p97-interacting protein
0.137988	2.53e-03	-3.47	-1.91888	-2.68e-01	mapk8	mitogen-activated protein kinase 8
0.138196	2.53e-03	-3.47	-2.22666	-1.75
0.138722	2.55e-03	-3.47	-2.06525	-2.04e-01	laptm4b	lysosomal-associated protein transmembrane 4B
0.138791	2.55e-03	-3.47	-2.48341	-1.62e-01	fth1	ferritin heavy polypeptide 1
0.13903	2.56e-03	-3.46	-2.16248	-1.71e-01	srsf11	serine/arginine-rich splicing factor 11
0.139119	2.56e-03	-3.46	-1.99774	-2.84e-01	hnrnpr	heterogeneous nuclear ribonucleoprotein R
0.139595	2.57e-03	-3.46	-1.465	-6.46e-01	ly6e	lymphocyte antigen 6 complex, locus E
0.139863	2.58e-03	3.46	-1.73005	2.71e-01	mpped2	metallophosphoesterase domain containing 2
0.139863	2.59e-03	3.46	-1.75898	3.11e-01	nectin3	nectin cell adhesion molecule 3
0.140716	2.61e-03	-3.46	-2.31111	-1.37e-01	rnf187	ring finger protein 187
0.141331	2.62e-03	3.45	-1.914	3.86e-01	ptpa	protein phosphatase 2 protein activator
0.141495	2.63e-03	-3.45	-2.75076	-2.16	ttc36	tetratricopeptide repeat domain 36
0.141831	2.64e-03	-3.45	-1.91319	-1.53
0.141831	2.64e-03	3.45	-2.61109	1.98	gdf5	growth differentiation factor 5
0.141941	2.65e-03	3.45	-1.6373	4.46e-01	dzip3	DAZ interacting protein 3, zinc finger
0.141941	2.65e-03	-3.45	-2.19884	-1.76e-01	qdpr	quinoid dihydropteridine reductase
0.142074	2.65e-03	-3.45	-2.66465	-1.69	trmt2a	TRM2 tRNA methyltransferase 2A
0.142074	2.66e-03	3.45	-1.93172	2.44e-01	eprs	glutamyl-prolyl-tRNA synthetase
0.142074	2.66e-03	-3.45	-2.16703	-3.26e-01	meg3	maternally expressed 3
0.142074	2.67e-03	-3.45	-1.82965	-1.35	cxcl1	chemokine (C-X-C motif) ligand 1
0.142074	2.67e-03	-3.45	-1.85094	-4.44e-01	tra2a	transformer 2 alpha homolog (Drosophila)
0.142074	2.67e-03	3.45	-1.94984	2.63e-01	nhsl2	NHS-like 2
0.142527	2.68e-03	-3.44	-1.60841	-4.40e-01	rrnad1	ribosomal RNA adenine dimethylase domain containing 1
0.142707	2.69e-03	3.44	-1.71957	5.83e-01
0.142707	2.69e-03	3.44	-2.0112	2.19e-01	ola1	Obg-like ATPase 1
0.14272	2.70e-03	3.44	-1.58446	3.54e-01	tenm4	teneurin transmembrane protein 4
0.14272	2.70e-03	-3.44	-1.90714	-3.69e-01
0.14272	2.71e-03	3.44	-1.77083	3.65e-01	gprin3	GPRIN family member 3
0.14272	2.71e-03	-3.44	-2.71252	-1.87	klhl10	kelch-like 10
0.142806	2.71e-03	3.44	-1.65245	3.24e-01	pcdhac2///pcdhac1///pcdha8///pcdha2///pcdha12///pcdha3///pcdha9///pcdha1///pcdha10///pcdha11///pcdha5///pcdha7///pcdha6///pcdha4	protocadherin alpha subfamily C, 2///protocadherin alpha subfamily C, 1///protocadherin alpha 8///protocadherin alpha 2///protocadherin alpha 12///protocadherin alpha 3///protocadherin alpha 9///protocadherin alpha 1///protocadherin alpha 10///protocadherin alpha 11///protocadherin alpha 5///protocadherin alpha 7///protocadherin alpha 6///protocadherin alpha 4
0.142806	2.71e-03	-3.44	-2.25373	-1.83
0.142806	2.72e-03	-3.44	-1.61651	-4.03e-01	gm26588	predicted gene, 26588
0.142806	2.72e-03	3.44	-2.02336	2.05e-01	b4galt6	UDP-Gal:betaGlcNAc beta 1,4-galactosyltransferase, polypeptide 6
0.142836	2.72e-03	3.44	-1.78431	3.57e-01	polr3f	polymerase (RNA) III (DNA directed) polypeptide F
0.142941	2.73e-03	-3.44	-1.50107	-6.65e-01	nav2	neuron navigator 2
0.142968	2.73e-03	-3.43	-1.54314	-6.93e-01	tgfa	transforming growth factor alpha
0.143089	2.74e-03	3.43	-1.5135	5.97e-01	nhsl2	NHS-like 2
0.143844	2.76e-03	3.43	-1.92496	2.18e-01	flrt1	fibronectin leucine rich transmembrane protein 1
0.143844	2.76e-03	-3.43	-1.98662	-2.66e-01	thoc1	THO complex 1
0.143854	2.76e-03	3.43	-1.69407	1.03	masp1	mannan-binding lectin serine peptidase 1
0.143901	2.77e-03	-3.43	-1.75273	-1.09	slc36a3	solute carrier family 36 (proton/amino acid symporter), member 3
0.143957	2.78e-03	-3.43	-1.84275	-5.20e-01	dlc1	deleted in liver cancer 1
0.143957	2.78e-03	3.43	-2.36299	2.36	samd8	sterile alpha motif domain containing 8
0.144215	2.78e-03	-3.43	-1.52754	-6.01e-01
0.144483	2.79e-03	3.43	-2.15917	1.95e-01	evi5	ecotropic viral integration site 5
0.144483	2.80e-03	3.43	-1.74429	3.09e-01	fstl5	follistatin-like 5
0.144914	2.81e-03	-3.42	-1.52548	-4.85e-01	fam71e1	family with sequence similarity 71, member E1
0.144914	2.81e-03	-3.42	-2.21553	-1.87e-01	rit2	Ras-like without CAAX 2
0.14502	2.82e-03	-3.42	-1.52727	-5.59e-01	pyroxd2	pyridine nucleotide-disulphide oxidoreductase domain 2
0.145137	2.82e-03	-3.42	-1.80814	-5.85e-01
0.145242	2.83e-03	-3.42	-2.05307	-2.18e-01	sf3b1	splicing factor 3b, subunit 1
0.145242	2.84e-03	-3.42	-1.53962	-8.09e-01	fxyd4	FXYD domain-containing ion transport regulator 4
0.145242	2.84e-03	3.42	-1.78404	5.23e-01	spred2	sprouty-related, EVH1 domain containing 2
0.145242	2.84e-03	-3.42	-2.00734	-2.28e-01	psmb10	proteasome (prosome, macropain) subunit, beta type 10
0.145244	2.84e-03	3.42	-2.04584	2.51e-01	acvr2a	activin receptor IIA
0.145244	2.85e-03	3.42	-1.55075	6.17e-01	mycbp2	MYC binding protein 2
0.145244	2.85e-03	-3.42	-1.61015	-4.15e-01	mctp1	multiple C2 domains, transmembrane 1
0.145244	2.85e-03	-3.42	-1.6862	-3.76e-01	adamts20	a disintegrin-like and metallopeptidase (reprolysin type) with thrombospondin type 1 motif, 20
0.145244	2.85e-03	3.42	-2.36892	9.44e-01	hnrnpab	heterogeneous nuclear ribonucleoprotein A/B
0.145629	2.87e-03	3.41	-1.70714	3.94e-01	endod1	endonuclease domain containing 1
0.145634	2.87e-03	-3.41	-1.69806	-3.46e-01	abtb2	ankyrin repeat and BTB (POZ) domain containing 2
0.145634	2.87e-03	-3.41	-2.42464	-1.57e-01	ywhaq	tyrosine 3-monooxygenase/tryptophan 5-monooxygenase activation protein, theta polypeptide
0.145762	2.88e-03	-3.41	-1.93443	-2.10e-01	parva	parvin, alpha
0.145805	2.88e-03	3.41	-2.02322	2.20e-01	asxl1	additional sex combs like 1
0.145805	2.89e-03	-3.41	-2.49912	-1.16e-01	gm15772///rpl26	ribosomal protein L26 pseudogene///ribosomal protein L26
0.145838	2.89e-03	3.41	-2.49814	1.97
0.146113	2.91e-03	-3.41	-1.63648	-4.15e-01	ppp1r18	protein phosphatase 1, regulatory subunit 18
0.146113	2.91e-03	3.41	-1.68934	8.68e-01	scn1a	sodium channel, voltage-gated, type I, alpha
0.146113	2.91e-03	3.41	-1.8096	3.15e-01	elavl1	ELAV (embryonic lethal, abnormal vision)-like 1 (Hu antigen R)
0.146113	2.91e-03	-3.41	-1.88832	-2.65e-01	zfyve27	zinc finger, FYVE domain containing 27
0.146113	2.91e-03	-3.41	-2.86396	-2.16	slc46a2	solute carrier family 46, member 2
0.147014	2.94e-03	-3.40	-2.17953	-2.76e-01	aldoa	aldolase A, fructose-bisphosphate
0.147014	2.94e-03	-3.40	-2.3749	-1.31	synpo2l	synaptopodin 2-like
0.147415	2.95e-03	3.40	-2.0207	2.25e-01	vcpip1	valosin containing protein (p97)/p47 complex interacting protein 1
0.147415	2.95e-03	-3.40	-2.02843	-1.97e-01	aco1	aconitase 1
0.14767	2.96e-03	-3.40	-1.91671	-2.35e-01	scmh1	sex comb on midleg homolog 1
0.148438	2.98e-03	-3.40	-2.03138	-2.31e-01	mtmr4	myotubularin related protein 4
0.148471	2.98e-03	3.40	-2.27717	2.01e-01	bsn	bassoon
0.148805	2.99e-03	-3.39	-2.17922	-2.20e-01	gm8069///tomm5	predicted pseudogene 8069///translocase of outer mitochondrial membrane 5 homolog (yeast)
0.148805	3.00e-03	3.39	-2.09613	4.33e-01	ttc3	tetratricopeptide repeat domain 3
0.149286	3.01e-03	3.39	-1.89077	5.41e-01	crim1	cysteine rich transmembrane BMP regulator 1 (chordin like)
0.149286	3.02e-03	-3.39	-1.64601	-4.59e-01	2900040j22rik	RIKEN cDNA 2900040J22 gene
0.149286	3.02e-03	-3.39	-1.79083	-4.42e-01	smc4	structural maintenance of chromosomes 4
0.149286	3.02e-03	3.39	-2.00111	2.74e-01	5730455p16rik	RIKEN cDNA 5730455P16 gene
0.149286	3.03e-03	3.39	-1.70978	3.46e-01	diras1	DIRAS family, GTP-binding RAS-like 1
0.149286	3.03e-03	-3.39	-1.99067	-4.51e-01
0.149397	3.03e-03	3.39	-2.32749	5.53e-01	taok1	TAO kinase 1
0.150046	3.05e-03	3.39	-1.60998	6.22e-01	ndst1	N-deacetylase/N-sulfotransferase (heparan glucosaminyl) 1
0.150171	3.06e-03	-3.39	-1.83426	-9.57e-01	tmem19	transmembrane protein 19
0.150996	3.08e-03	-3.38	-2.60543	-1.21e-01	cox4i1	cytochrome c oxidase subunit IV isoform 1
0.151069	3.08e-03	3.38	-1.61256	4.88e-01	tcf3	transcription factor 3
0.151069	3.09e-03	3.38	-2.01924	2.52e-01	pip4k2a	phosphatidylinositol-5-phosphate 4-kinase, type II, alpha
0.151069	3.09e-03	3.38	-2.12366	2.92e-01	kcnd2	potassium voltage-gated channel, Shal-related family, member 2
0.151069	3.09e-03	-3.38	-2.82864	-2.00	myo1e	myosin IE
0.151094	3.10e-03	-3.38	-1.88868	-2.59e-01	pnpt1	polyribonucleotide nucleotidyltransferase 1
0.151094	3.10e-03	-3.38	-1.9178	-3.72e-01	scpep1	serine carboxypeptidase 1
0.151094	3.11e-03	3.38	-1.96773	4.44e-01	ankrd11	ankyrin repeat domain 11
0.151094	3.11e-03	3.38	-2.30955	1.42e-01	slmap	sarcolemma associated protein
0.151094	3.11e-03	3.38	-2.82452	2.02	csn1s2a	casein alpha s2-like A
0.151226	3.12e-03	-3.38	-1.77735	-5.17e-01
0.151439	3.13e-03	3.37	-1.78442	3.48e-01	ccnd2	cyclin D2
0.151439	3.13e-03	3.38	-2.18835	2.80e-01	srpk2	serine/arginine-rich protein specific kinase 2
0.151439	3.14e-03	-3.37	-1.62516	-5.14e-01	6030487a22rik	RIKEN cDNA 6030487A22 gene
0.151439	3.14e-03	3.37	-1.97243	2.59e-01	map1s	microtubule-associated protein 1S
0.151439	3.14e-03	-3.37	-2.46793	-1.61	ybx2	Y box protein 2
0.152084	3.16e-03	-3.37	-2.29285	-2.70e-01	oxct1	3-oxoacid CoA transferase 1
0.152362	3.17e-03	3.37	-1.83992	3.67e-01	nol8	nucleolar protein 8
0.152362	3.18e-03	-3.37	-1.90248	-6.41e-01	spp1	secreted phosphoprotein 1
0.152362	3.18e-03	3.37	-1.9703	4.01e-01	fjx1	four jointed box 1 (Drosophila)
0.152362	3.18e-03	-3.37	-2.51021	-1.67e-01	ank2	ankyrin 2, brain
0.152445	3.19e-03	-3.37	-1.81712	-5.05e-01
0.152445	3.19e-03	-3.37	-2.07317	-2.60e-01	rnf114	ring finger protein 114
0.152445	3.19e-03	-3.37	-2.80793	-1.86	h2afb1	H2A histone family, member B1
0.152445	3.20e-03	3.37	-1.75429	4.20e-01	mmgt2	membrane magnesium transporter 2
0.152445	3.20e-03	3.37	-2.0241	2.79e-01	hacd2	3-hydroxyacyl-CoA dehydratase 2
0.152445	3.21e-03	-3.36	-1.83462	-4.36e-01	4832406h04rik	RIKEN cDNA 4832406H04 gene
0.152445	3.21e-03	-3.36	-2.02372	-2.75e-01	rnf216	ring finger protein 216
0.152445	3.21e-03	-3.36	-2.04934	-2.66e-01	mettl17	methyltransferase like 17
0.152445	3.21e-03	3.36	-2.1275	1.26	acsf2	acyl-CoA synthetase family member 2
0.152445	3.21e-03	-3.36	-2.32955	-2.06e-01	dnaja1	DnaJ heat shock protein family (Hsp40) member A1
0.152445	3.22e-03	-3.36	-1.64101	-4.72e-01	usp40	ubiquitin specific peptidase 40
0.152912	3.23e-03	-3.36	-2.16087	-2.25e-01	nrp1	neuropilin 1
0.152915	3.23e-03	3.36	-2.35135	1.89e-01	gabrb2	gamma-aminobutyric acid (GABA) A receptor, subunit beta 2
0.152915	3.24e-03	-3.36	-1.65682	-5.38e-01	polr2e	polymerase (RNA) II (DNA directed) polypeptide E
0.152915	3.24e-03	-3.36	-1.72068	-7.53e-01	tmlhe	trimethyllysine hydroxylase, epsilon
0.152915	3.24e-03	3.36	-2.134	1.99e-01	zbtb22	zinc finger and BTB domain containing 22
0.152951	3.25e-03	-3.36	-2.15226	-2.14e-01	mfn1	mitofusin 1
0.153125	3.26e-03	3.36	-1.9543	3.96e-01	tgs1	trimethylguanosine synthase 1
0.153394	3.27e-03	-3.36	-1.72551	-8.06e-01	cog4	component of oligomeric golgi complex 4
0.153394	3.27e-03	-3.36	-2.35713	-1.73e-01	hspa5	heat shock protein 5
0.153394	3.27e-03	3.36	-2.54631	1.70	gga1	golgi associated, gamma adaptin ear containing, ARF binding protein 1
0.153394	3.28e-03	-3.36	-1.67144	-4.74e-01	dido1	death inducer-obliterator 1
0.153434	3.28e-03	3.35	-2.27729	3.29e-01	tmod2	tropomodulin 2
0.15346	3.28e-03	-3.35	-1.68477	-5.03e-01	atat1	alpha tubulin acetyltransferase 1
0.153523	3.29e-03	3.35	-2.23801	1.83e-01	parp6	poly (ADP-ribose) polymerase family, member 6
0.153523	3.30e-03	-3.35	-1.78237	-3.53e-01	bicc1	BicC family RNA binding protein 1
0.153523	3.30e-03	3.35	-2.95247	2.00	4933408j17rik	RIKEN cDNA 4933408J17 gene
0.153799	3.31e-03	-3.35	-1.73775	-4.51e-01	agbl5	ATP/GTP binding protein-like 5
0.153799	3.31e-03	-3.35	-1.80973	-4.37e-01	2310068g24rik	RIKEN cDNA 2310068G24 gene
0.153799	3.31e-03	3.35	-2.29643	4.31e-01	camk2a	calcium/calmodulin-dependent protein kinase II alpha
0.153875	3.32e-03	-3.35	-1.774	-6.71e-01	adgrg6	adhesion G protein-coupled receptor G6
0.153875	3.32e-03	-3.35	-2.54417	-1.40	cldn1	claudin 1
0.153875	3.33e-03	3.35	-2.63302	1.73	amigo1	adhesion molecule with Ig like domain 1
0.154485	3.34e-03	3.35	-2.52704	1.67	shroom3	shroom family member 3
0.154485	3.35e-03	3.35	-2.13069	3.16e-01	il6st	interleukin 6 signal transducer
0.154718	3.35e-03	-3.34	-2.06095	-2.17e-01	sulf2	sulfatase 2
0.154887	3.36e-03	-3.34	-2.10293	-3.07e-01	d930016d06rik	RIKEN cDNA D930016D06 gene
0.155362	3.38e-03	-3.34	-2.26251	-2.22e-01	capza1	capping protein (actin filament) muscle Z-line, alpha 1
0.15542	3.39e-03	3.34	-1.6987	6.64e-01	cbx5	chromobox 5
0.15542	3.39e-03	3.34	-1.83911	4.06e-01	crtc1	CREB regulated transcription coactivator 1
0.15542	3.39e-03	3.34	-2.08174	2.74e-01	ubr7	ubiquitin protein ligase E3 component n-recognin 7 (putative)
0.15542	3.39e-03	3.34	-2.2287	2.04e-01	gfod1	glucose-fructose oxidoreductase domain containing 1
0.15542	3.39e-03	3.34	-2.3872	3.10e-01	zfp148	zinc finger protein 148
0.155425	3.40e-03	-3.34	-1.69202	-7.15e-01
0.155685	3.41e-03	-3.34	-2.03375	-4.75e-01
0.155685	3.41e-03	-3.34	-2.76736	-1.48e-01	gm1821///ubb	ubiquitin pseudogene///ubiquitin B
0.155823	3.42e-03	3.34	-2.30357	2.37e-01	ank3	ankyrin 3, epithelial
0.156117	3.43e-03	3.33	-2.02668	5.64e-01	nrip1	nuclear receptor interacting protein 1
0.156117	3.43e-03	3.34	-2.25053	3.35e-01	fam126b	family with sequence similarity 126, member B
0.156117	3.45e-03	-3.33	-1.7692	-6.52e-01	mir682///rpl37a	microRNA 682///ribosomal protein L37a
0.156117	3.45e-03	-3.33	-1.77321	-7.40e-01	fam161a	family with sequence similarity 161, member A
0.156117	3.45e-03	-3.33	-1.81998	-8.79e-01	fgf4	fibroblast growth factor 4
0.156117	3.45e-03	-3.33	-1.82428	-3.53e-01	rnf32	ring finger protein 32
0.156117	3.45e-03	-3.33	-2.02418	-2.70e-01	map3k2	mitogen-activated protein kinase kinase kinase 2
0.156117	3.45e-03	-3.33	-2.35702	-2.90e-01	s100b	S100 protein, beta polypeptide, neural
0.156267	3.46e-03	-3.33	-2.70382	-1.90	rnaset2a	ribonuclease T2A
0.156513	3.47e-03	-3.33	-2.73166	-1.96	4930415o20rik	RIKEN cDNA 4930415O20 gene
0.156661	3.48e-03	-3.33	-1.71675	-5.15e-01
0.157349	3.50e-03	-3.33	-2.32628	-2.43e-01	tsc22d4	TSC22 domain family, member 4
0.157378	3.50e-03	3.33	-2.298	2.17e-01	elp5	elongator acetyltransferase complex subunit 5
0.157415	3.50e-03	-3.33	-1.87265	-3.78e-01	ppfia1	protein tyrosine phosphatase, receptor type, f polypeptide (PTPRF), interacting protein (liprin), alpha 1
0.157468	3.51e-03	3.32	-1.93107	3.32e-01	klf9	Kruppel-like factor 9
0.157468	3.51e-03	-3.32	-2.08971	-3.08e-01	a930025h08rik	RIKEN cDNA A930025H08 gene
0.157468	3.52e-03	-3.32	-2.16269	-2.03e-01	nrbp1	nuclear receptor binding protein 1
0.157557	3.52e-03	-3.32	-1.98719	-2.93e-01	rcor1	REST corepressor 1
0.157557	3.53e-03	3.32	-1.96977	3.36e-01	chtf8	CTF8, chromosome transmission fidelity factor 8
0.157557	3.53e-03	-3.32	-2.23933	-2.18e-01	chfr	checkpoint with forkhead and ring finger domains
0.158176	3.55e-03	3.32	-2.56656	1.70e-01	scn2a1	sodium channel, voltage-gated, type II, alpha 1
0.158176	3.56e-03	-3.32	-1.85005	-3.93e-01	ubn1	ubinuclein 1
0.158176	3.56e-03	-3.32	-2.18443	-2.77e-01	adipor1	adiponectin receptor 1
0.158176	3.56e-03	3.32	-2.42297	1.45e-01	fry	FRY microtubule binding protein
0.158176	3.57e-03	-3.32	-1.84858	-6.18e-01	camta1	calmodulin binding transcription activator 1
0.158176	3.57e-03	3.32	-1.87736	3.19e-01	dusp8	dual specificity phosphatase 8
0.158234	3.58e-03	-3.32	-1.75033	-5.85e-01	tmem116	transmembrane protein 116
0.158234	3.58e-03	-3.32	-1.77113	-8.26e-01	riok1	RIO kinase 1 (yeast)
0.158234	3.58e-03	-3.32	-1.95606	-5.74e-01
0.158234	3.58e-03	3.32	-2.07544	2.44e-01	med13l	mediator complex subunit 13-like
0.158234	3.58e-03	-3.32	-2.72107	-2.13	yjefn3///ndufa13	YjeF N-terminal domain containing 3///NADH dehydrogenase (ubiquinone) 1 alpha subcomplex, 13
0.158379	3.59e-03	-3.31	-2.2095	-2.73e-01	mrpl9	mitochondrial ribosomal protein L9
0.158845	3.61e-03	-3.31	-2.55209	-1.49e-01	ndufb5	NADH dehydrogenase (ubiquinone) 1 beta subcomplex, 5
0.158941	3.61e-03	3.31	-2.36039	2.44e-01	ubxn2a	UBX domain protein 2A
0.159313	3.63e-03	-3.31	-2.15046	-2.98e-01	ftx	Ftx transcript, Xist regulator (non-protein coding)
0.159313	3.63e-03	3.31	-2.27975	2.95e-01	erlec1	endoplasmic reticulum lectin 1
0.159313	3.63e-03	-3.31	-2.83608	-1.60	hdgfl1	hepatoma derived growth factor-like 1
0.159313	3.64e-03	-3.31	-1.9968	-3.56e-01	slc45a1	solute carrier family 45, member 1
0.159755	3.65e-03	-3.31	-1.91392	-4.62e-01	dhx30	DEAH (Asp-Glu-Ala-His) box polypeptide 30
0.159759	3.66e-03	3.31	-2.24033	1.97e-01	khdrbs1	KH domain containing, RNA binding, signal transduction associated 1
0.159759	3.66e-03	3.31	-2.55257	1.61e-01	hax1	HCLS1 associated X-1
0.159759	3.66e-03	3.31	-2.92486	1.98
0.160092	3.67e-03	-3.30	-1.83664	-4.52e-01	ube2k	ubiquitin-conjugating enzyme E2K
0.160092	3.68e-03	3.30	-1.98252	2.76e-01	gtpbp4	GTP binding protein 4
0.160166	3.68e-03	3.30	-1.8311	5.07e-01	rasgrf2	RAS protein-specific guanine nucleotide-releasing factor 2
0.160166	3.68e-03	3.30	-2.54063	1.90e-01	hsph1	heat shock 105kDa/110kDa protein 1
0.160166	3.69e-03	-3.30	-1.81364	-1.00	ckap5	cytoskeleton associated protein 5
0.160211	3.70e-03	-3.30	-1.96682	-3.49e-01	traf3ip1	TRAF3 interacting protein 1
0.160211	3.70e-03	-3.30	-2.25223	-2.02e-01	1500011k16rik	RIKEN cDNA 1500011K16 gene
0.160211	3.70e-03	-3.30	-2.36194	-2.20e-01	osbpl9	oxysterol binding protein-like 9
0.160375	3.71e-03	-3.30	-2.61775	-1.15e-01	tomm20	translocase of outer mitochondrial membrane 20 homolog (yeast)
0.160527	3.72e-03	3.30	-2.10082	2.73e-01	1810058i24rik	RIKEN cDNA 1810058I24 gene
0.160588	3.72e-03	-3.30	-1.87269	-4.22e-01
0.16059	3.73e-03	-3.30	-2.69702	-2.55e-01	plp1	proteolipid protein (myelin) 1
0.16059	3.73e-03	-3.30	-2.77541	-1.40e-01	atp5b	ATP synthase, H+ transporting mitochondrial F1 complex, beta subunit
0.16059	3.74e-03	-3.30	-1.90008	-3.50e-01	ddx5	DEAD (Asp-Glu-Ala-Asp) box polypeptide 5
0.16059	3.74e-03	-3.30	-2.24241	-2.81e-01	ctu2	cytosolic thiouridylase subunit 2
0.16059	3.74e-03	-3.30	-2.65629	-1.29e-01	ywhaq	tyrosine 3-monooxygenase/tryptophan 5-monooxygenase activation protein, theta polypeptide
0.161448	3.76e-03	-3.29	-2.10526	-3.42e-01	flnb	filamin, beta
0.161448	3.77e-03	3.29	-1.88294	3.47e-01
0.161448	3.77e-03	3.29	-2.41123	2.50e-01	sdc3	syndecan 3
0.161536	3.78e-03	-3.29	-2.04487	-3.47e-01	tmem41b	transmembrane protein 41B
0.161576	3.78e-03	-3.29	-2.06666	-1.25	ubl4b	ubiquitin-like 4B
0.161576	3.79e-03	-3.29	-1.94299	-4.74e-01	tigd5	tigger transposable element derived 5
0.161576	3.79e-03	3.29	-2.30673	1.97e-01	asphd1	aspartate beta-hydroxylase domain containing 1
0.16226	3.82e-03	-3.29	-1.82635	-4.35e-01	1500015a07rik	RIKEN cDNA 1500015A07 gene
0.16226	3.82e-03	-3.29	-2.25568	-1.91e-01	dnajc9	DnaJ heat shock protein family (Hsp40) member C9
0.16226	3.83e-03	3.29	-2.42667	2.03e-01	igfbp5	insulin-like growth factor binding protein 5
0.16226	3.83e-03	3.29	-2.65095	1.49e-01	vcp	valosin containing protein
0.16226	3.84e-03	-3.29	-1.83755	-8.42e-01	jph2	junctophilin 2
0.16226	3.84e-03	-3.29	-2.13942	-2.61e-01	s100a1	S100 calcium binding protein A1
0.16226	3.84e-03	-3.29	-2.19877	-3.90e-01	ncam1	neural cell adhesion molecule 1
0.16226	3.84e-03	-3.29	-2.38518	-1.92e-01	dzip1	DAZ interacting protein 1
0.16226	3.84e-03	-3.29	-2.41461	-2.33e-01	tmem14a	transmembrane protein 14A
0.16226	3.84e-03	3.29	-2.69014	1.85e-01	cplx2	complexin 2
0.162282	3.85e-03	-3.28	-2.6419	-1.52	1700063k16rik	RIKEN cDNA 1700063K16 gene
0.162405	3.86e-03	-3.28	-1.85108	-5.94e-01	a230006k03rik	RIKEN cDNA A230006K03 gene
0.162405	3.86e-03	3.28	-2.95221	1.89	loc102638940	uncharacterized LOC102638940
0.162424	3.86e-03	-3.28	-1.80619	-5.87e-01
0.162543	3.87e-03	-3.28	-2.187	-2.49e-01	slc50a1	solute carrier family 50 (sugar transporter), member 1
0.162583	3.87e-03	-3.28	-2.51558	-1.85e-01	ap1s2	adaptor-related protein complex 1, sigma 2 subunit
0.162583	3.88e-03	-3.28	-1.81486	-1.10	pnmt	phenylethanolamine-N-methyltransferase
0.162583	3.88e-03	-3.28	-2.21143	-2.59e-01	frmd5	FERM domain containing 5
0.162583	3.88e-03	-3.28	-2.26194	-2.96e-01	polb	polymerase (DNA directed), beta
0.162645	3.89e-03	-3.28	-2.95031	-1.89	4933424c09rik	RIKEN cDNA 4933424C09 gene
0.162707	3.90e-03	-3.28	-2.14708	-2.92e-01	kcnq1ot1	KCNQ1 overlapping transcript 1
0.162707	3.90e-03	-3.28	-3.00694	-1.86	itpr2	inositol 1,4,5-triphosphate receptor 2
0.162707	3.91e-03	3.28	-2.29491	2.18e-01
0.162707	3.91e-03	3.28	-2.35744	4.68e-01	ago2	argonaute RISC catalytic subunit 2
0.162707	3.91e-03	3.28	-2.39392	2.13e-01	gm5576///eif4a3	predicted pseudogene 5576///eukaryotic translation initiation factor 4A3
0.162802	3.92e-03	-3.28	-3.00593	-2.02	4930453l07rik	RIKEN cDNA 4930453L07 gene
0.162857	3.92e-03	3.28	-1.83139	7.15e-01	d9ertd115e	DNA segment, Chr 9, ERATO Doi 115, expressed
0.162857	3.92e-03	-3.28	-2.12001	-4.06e-01	6720477c19rik	RIKEN cDNA 6720477C19 gene
0.163041	3.93e-03	-3.27	-2.16773	-3.18e-01	thoc1	THO complex 1
0.163453	3.95e-03	3.27	-1.89549	4.30e-01	scaper	S phase cyclin A-associated protein in the ER
0.163453	3.95e-03	-3.27	-2.1402	-2.61e-01	ubxn4	UBX domain protein 4
0.163453	3.95e-03	3.27	-2.18881	2.20e-01	dsel	dermatan sulfate epimerase-like
0.163691	3.97e-03	3.27	-2.09744	4.80e-01	tenm1	teneurin transmembrane protein 1
0.163691	3.97e-03	-3.27	-2.19447	-2.69e-01	pdhx	pyruvate dehydrogenase complex, component X
0.163887	3.98e-03	3.27	-2.89884	1.82	serpina3k	serine (or cysteine) peptidase inhibitor, clade A, member 3K
0.16389	3.98e-03	-3.27	-1.86978	-8.77e-01	lasp1	LIM and SH3 protein 1
0.16389	3.98e-03	-3.27	-2.92112	-1.34e-01	fth1	ferritin heavy polypeptide 1
0.163925	3.99e-03	-3.27	-2.99562	-1.64
0.163973	4.00e-03	-3.27	-1.84095	-4.97e-01
0.163973	4.00e-03	3.27	-1.85471	7.19e-01	herc1	HECT and RLD domain containing E3 ubiquitin protein ligase family member 1
0.163973	4.01e-03	-3.27	-1.85862	-6.82e-01	tmem219	transmembrane protein 219
0.163973	4.01e-03	-3.27	-2.08119	-9.49e-01	slc2a4	solute carrier family 2 (facilitated glucose transporter), member 4
0.163973	4.01e-03	-3.27	-2.40433	-1.85e-01	slco1a4	solute carrier organic anion transporter family, member 1a4
0.164131	4.03e-03	3.26	-2.10147	3.62e-01	pdpk1	3-phosphoinositide dependent protein kinase 1
0.164131	4.03e-03	3.26	-2.38588	1.39	hspa12b	heat shock protein 12B
0.164131	4.03e-03	-3.26	-2.42133	-2.02e-01	ttc3	tetratricopeptide repeat domain 3
0.164131	4.03e-03	-3.26	-2.84968	-1.11e-01	gm15772///rpl26	ribosomal protein L26 pseudogene///ribosomal protein L26
0.164131	4.04e-03	-3.26	-2.39037	-2.00e-01	nipa2	non imprinted in Prader-Willi/Angelman syndrome 2 homolog (human)
0.164131	4.04e-03	3.26	-2.4069	3.14e-01	dusp1	dual specificity phosphatase 1
0.164131	4.05e-03	-3.26	-2.27335	-2.74e-01	sft2d2	SFT2 domain containing 2
0.164131	4.05e-03	-3.26	-2.34902	-2.11e-01	mphosph9	M-phase phosphoprotein 9
0.164131	4.06e-03	-3.26	-1.83773	-6.49e-01	rho	rhodopsin
0.164131	4.06e-03	-3.26	-2.82509	-1.76
0.164131	4.07e-03	-3.26	-2.5367	-1.60e-01	cstf2	cleavage stimulation factor, 3' pre-RNA subunit 2
0.164131	4.07e-03	3.26	-2.63886	1.96	pparg	peroxisome proliferator activated receptor gamma
0.164131	4.07e-03	-3.26	-2.93238	-2.07	wdr62	WD repeat domain 62
0.164131	4.08e-03	3.26	-1.85631	6.16e-01	ralgapa1	Ral GTPase activating protein, alpha subunit 1
0.164131	4.09e-03	3.26	-1.85582	6.09e-01	hook3	hook microtubule tethering protein 3
0.164131	4.09e-03	3.26	-2.4258	1.84e-01	stxbp5l	syntaxin binding protein 5-like
0.164131	4.10e-03	3.26	-2.1613	5.30e-01	brd4	bromodomain containing 4
0.164131	4.10e-03	3.26	-2.28614	2.16e-01	csnk1d	casein kinase 1, delta
0.164131	4.10e-03	-3.26	-2.45795	-1.39	3830408c21rik	RIKEN cDNA 3830408C21 gene
0.164131	4.10e-03	3.26	-2.62157	1.72e-01	mtpn	myotrophin
0.164131	4.11e-03	-3.26	-1.89836	-4.01e-01	aw552393	expressed sequence AW552393
0.164131	4.11e-03	-3.26	-1.95124	-3.48e-01	mcoln1	mucolipin 1
0.164131	4.11e-03	-3.25	-2.13805	-3.05e-01	tuba3b///tuba3a	tubulin, alpha 3B///tubulin, alpha 3A
0.164131	4.11e-03	3.25	-2.42413	1.94e-01	polr2i	polymerase (RNA) II (DNA directed) polypeptide I
0.164131	4.11e-03	-3.26	-2.42866	-5.11e-01	fgf14	fibroblast growth factor 14
0.164131	4.12e-03	-3.25	-1.95338	-3.35e-01
0.164131	4.12e-03	3.25	-2.9	2.11	rnpepl1	arginyl aminopeptidase (aminopeptidase B)-like 1
0.1642	4.12e-03	-3.25	-2.24721	-5.15e-01	chfr	checkpoint with forkhead and ring finger domains
0.164246	4.13e-03	-3.25	-1.98343	-3.65e-01	itsn2	intersectin 2
0.164306	4.13e-03	-3.25	-2.70124	-1.81e-01	cyc1	cytochrome c-1
0.164957	4.15e-03	-3.25	-2.27919	-2.35e-01	btaf1	B-TFIID TATA-box binding protein associated factor 1
0.164968	4.16e-03	-3.25	-2.58797	-1.50	fam110c	family with sequence similarity 110, member C
0.165245	4.17e-03	3.25	-1.97741	4.35e-01	2810474o19rik	RIKEN cDNA 2810474O19 gene
0.16545	4.18e-03	3.25	-2.14307	2.88e-01	ehd1	EH-domain containing 1
0.16545	4.18e-03	-3.25	-2.25341	-2.55e-01	isoc1	isochorismatase domain containing 1
0.165614	4.19e-03	-3.25	-2.44284	-1.69e-01	ech1	enoyl coenzyme A hydratase 1, peroxisomal
0.165725	4.19e-03	-3.25	-2.09704	-3.05e-01	tctn1	tectonic family member 1
0.165989	4.20e-03	-3.25	-1.91005	-4.38e-01
0.16657	4.23e-03	-3.24	-2.12649	-4.77e-01	2900018e21rik	RIKEN cDNA 2900018E21 gene
0.16657	4.23e-03	3.24	-2.62674	1.73e-01	b4galt6	UDP-Gal:betaGlcNAc beta 1,4-galactosyltransferase, polypeptide 6
0.166765	4.24e-03	-3.24	-2.83011	-1.57e-01	ywhag	tyrosine 3-monooxygenase/tryptophan 5-monooxygenase activation protein, gamma polypeptide
0.166765	4.24e-03	-3.24	-2.93988	-2.23	ptcra	pre T cell antigen receptor alpha
0.166766	4.24e-03	-3.24	-2.54454	-1.74e-01	gm21399///prdx1	peroxiredoxin pseudogene 2///peroxiredoxin 1
0.166842	4.25e-03	-3.24	-1.92993	-4.91e-01	arl13b	ADP-ribosylation factor-like 13B
0.166842	4.26e-03	-3.24	-2.34426	-2.31e-01	peli1	pellino 1
0.166842	4.26e-03	-3.24	-2.58971	-1.50e-01	adar	adenosine deaminase, RNA-specific
0.166842	4.27e-03	-3.24	-1.912	-5.53e-01
0.166842	4.27e-03	3.24	-2.27925	2.63e-01	rnf214///ai842136	ring finger protein 214///expressed sequence AI842136
0.166842	4.27e-03	3.24	-2.7351	1.29e-01	c1qbp	complement component 1, q subcomponent binding protein
0.166901	4.28e-03	3.24	-2.00238	4.02e-01	sstr3	somatostatin receptor 3
0.166901	4.28e-03	3.24	-2.53198	1.80e-01	plec	plectin
0.166901	4.29e-03	3.24	-2.92783	1.79	pla2g2f	phospholipase A2, group IIF
0.166901	4.29e-03	-3.24	-3.05194	-1.77
0.166901	4.30e-03	3.23	-2.01786	5.03e-01	mark4	MAP/microtubule affinity regulating kinase 4
0.166901	4.30e-03	-3.24	-2.48575	-1.77e-01	psmc6	proteasome (prosome, macropain) 26S subunit, ATPase, 6
0.166901	4.30e-03	3.23	-2.50267	3.01e-01	ppm1l	protein phosphatase 1 (formerly 2C)-like
0.166901	4.30e-03	-3.23	-2.63196	-1.65e-01	anapc5	anaphase-promoting complex subunit 5
0.166901	4.31e-03	3.23	-2.07461	3.43e-01	ai314180	expressed sequence AI314180
0.166901	4.32e-03	3.23	-1.91589	4.94e-01	nek4	NIMA (never in mitosis gene a)-related expressed kinase 4
0.166901	4.32e-03	-3.23	-1.98654	-6.99e-01
0.166901	4.32e-03	3.23	-2.85581	2.31e-01	ywhab	tyrosine 3-monooxygenase/tryptophan 5-monooxygenase activation protein, beta polypeptide
0.167044	4.33e-03	-3.23	-2.13983	-8.97e-01	trim29	tripartite motif-containing 29
0.167044	4.33e-03	-3.23	-2.95887	-1.51e-01	rpl31-ps12///rpl31	ribosomal protein L31, pseudogene 1 2///ribosomal protein L31
0.167044	4.34e-03	-3.23	-1.98156	-8.71e-01	1810008b01rik	RIKEN cDNA 1810008B01 gene
0.167044	4.34e-03	3.23	-2.08829	1.14	c230011h18rik	RIKEN cDNA C230011H18 gene
0.167044	4.34e-03	3.23	-2.11461	4.40e-01	rabgap1l	RAB GTPase activating protein 1-like
0.167204	4.35e-03	-3.23	-1.99879	-8.30e-01
0.167204	4.35e-03	3.23	-2.31759	3.03e-01	wasl	Wiskott-Aldrich syndrome-like (human)
0.167431	4.37e-03	-3.23	-1.89927	-5.18e-01	frmpd3	FERM and PDZ domain containing 3
0.167431	4.37e-03	3.23	-2.22592	3.86e-01	endod1	endonuclease domain containing 1
0.167431	4.37e-03	-3.23	-3.05543	-1.86
0.167431	4.38e-03	-3.23	-1.91162	-5.59e-01	cd300c2	CD300C molecule 2
0.167431	4.38e-03	-3.23	-1.94859	-5.01e-01	eif2d	eukaryotic translation initiation factor 2D
0.167431	4.38e-03	3.23	-2.65595	1.44e-01	psma4	proteasome (prosome, macropain) subunit, alpha type 4
0.167839	4.40e-03	3.22	-2.01855	3.64e-01	cdh4	cadherin 4
0.167839	4.40e-03	3.23	-2.53427	4.02e-01	impad1	inositol monophosphatase domain containing 1
0.167839	4.40e-03	-3.22	-2.63406	-1.73e-01	gm4724///gm14305///gm14308///gm14295///0610010b08rik///gm14434///gm14432///gm14430///gm14419	predicted gene 4724///predicted gene 14305///predicted gene 14308///predicted gene 14295///RIKEN cDNA 0610010B08 gene///predicted gene 14434///predicted gene 14432///predicted gene 14430///predicted gene 14419
0.167887	4.41e-03	3.22	-2.46071	2.73e-01	sdc2	syndecan 2
0.168448	4.43e-03	-3.22	-2.18447	-2.86e-01	idi1	isopentenyl-diphosphate delta isomerase
0.16863	4.44e-03	-3.22	-2.40319	-2.58e-01	ai837181	expressed sequence AI837181
0.16863	4.44e-03	-3.22	-2.58439	-2.74e-01	rnd2	Rho family GTPase 2
0.168996	4.46e-03	-3.22	-2.15713	-3.09e-01	e2f5	E2F transcription factor 5
0.168996	4.46e-03	3.22	-2.34011	7.21e-01	iqsec1	IQ motif and Sec7 domain 1
0.169283	4.47e-03	-3.22	-2.23496	-2.88e-01	nfx1	nuclear transcription factor, X-box binding 1
0.169292	4.47e-03	-3.22	-2.05892	-3.77e-01
0.169439	4.48e-03	-3.22	-1.92387	-6.64e-01	b230219d22rik	RIKEN cDNA B230219D22 gene
0.169589	4.49e-03	-3.22	-3.05502	-1.80	9530078b04rik	RIKEN cDNA 9530078B04 gene
0.169803	4.50e-03	-3.21	-2.17651	-9.44e-01	trmt112	tRNA methyltransferase 11-2
0.169803	4.50e-03	3.21	-2.87003	2.21	5830487k18rik	RIKEN cDNA 5830487K18 gene
0.169803	4.51e-03	-3.21	-2.42384	-1.32	4632404m16rik	RIKEN cDNA 4632404M16 gene
0.169908	4.52e-03	3.21	-2.22104	4.65e-01	klf7	Kruppel-like factor 7 (ubiquitous)
0.169908	4.52e-03	-3.21	-2.26951	-2.45e-01	atad3a	ATPase family, AAA domain containing 3A
0.16992	4.52e-03	-3.21	-1.93667	-4.71e-01	gm26782	predicted gene, 26782
0.16992	4.53e-03	-3.21	-1.93491	-5.02e-01
0.169928	4.53e-03	-3.21	-2.34211	-2.48e-01	2610005l07rik	cadherin 11 pseudogene
0.170463	4.55e-03	-3.21	-2.30224	-9.89e-01	stab2	stabilin 2
0.170463	4.56e-03	-3.21	-2.33952	-3.23e-01	tcn2	transcobalamin 2
0.170463	4.56e-03	-3.21	-2.4335	-2.06e-01	chd2	chromodomain helicase DNA binding protein 2
0.170463	4.56e-03	-3.21	-2.49514	-3.54e-01	zfand3	zinc finger, AN1-type domain 3
0.170463	4.56e-03	-3.21	-3.05944	-1.72	galr1	galanin receptor 1
0.170932	4.58e-03	-3.21	-2.0105	-3.79e-01	fzd4	frizzled class receptor 4
0.170932	4.58e-03	-3.21	-3.06143	-1.82	tmem174	transmembrane protein 174
0.170974	4.59e-03	3.21	-2.08643	4.00e-01	ucp2	uncoupling protein 2 (mitochondrial, proton carrier)
0.170974	4.59e-03	3.21	-2.34388	3.91e-01	gclm	glutamate-cysteine ligase, modifier subunit
0.171207	4.61e-03	-3.20	-2.11157	-4.21e-01	ksr1	kinase suppressor of ras 1
0.171207	4.61e-03	3.20	-2.90487	1.34e-01	clu	clusterin
0.171207	4.61e-03	-3.20	-3.0659	-2.04	dclre1b	DNA cross-link repair 1B
0.172594	4.65e-03	-3.20	-2.61672	-1.60e-01	nrbp2	nuclear receptor binding protein 2
0.173148	4.67e-03	-3.20	-2.55981	-1.60e-01	pcnx3	pecanex homolog 3
0.173148	4.68e-03	3.20	-1.99596	5.23e-01	sp4	trans-acting transcription factor 4
0.173256	4.68e-03	3.20	-2.47654	2.37e-01	marf1	meiosis arrest female 1
0.173437	4.69e-03	-3.20	-2.97521	-1.59	prl7c1	prolactin family 7, subfamily c, member 1
0.173463	4.70e-03	-3.20	-2.23427	-4.64e-01	cotl1	coactosin-like 1 (Dictyostelium)
0.173463	4.71e-03	3.20	-2.30903	4.23e-01	dnm3	dynamin 3
0.173463	4.71e-03	3.19	-2.3111	2.52e-01	klf13	Kruppel-like factor 13
0.173463	4.72e-03	-3.19	-2.15231	-3.56e-01	dlst	dihydrolipoamide S-succinyltransferase (E2 component of 2-oxo-glutarate complex)
0.173463	4.72e-03	-3.19	-2.96581	-1.68	abca13	ATP-binding cassette, sub-family A (ABC1), member 13
0.173463	4.72e-03	-3.19	-3.00299	-2.01	gm12108	predicted gene 12108
0.173463	4.73e-03	-3.19	-1.969	-6.90e-01	ccna2	cyclin A2
0.173463	4.73e-03	-3.19	-2.2173	-9.07e-01	eaf2	ELL associated factor 2
0.173463	4.73e-03	-3.19	-2.2618	-2.75e-01	adck5	aarF domain containing kinase 5
0.173463	4.74e-03	-3.19	-1.96667	-5.51e-01	zfx///zfa-ps	zinc finger protein X-linked///zinc finger protein, autosomal, pseudogene
0.173463	4.74e-03	-3.19	-2.40347	-2.63e-01	abcc5	ATP-binding cassette, sub-family C (CFTR/MRP), member 5
0.173666	4.75e-03	-3.19	-2.75951	-1.70
0.173672	4.75e-03	-3.19	-2.44666	-1.16	tctex1d4	Tctex1 domain containing 4
0.174131	4.77e-03	-3.19	-2.38509	-2.17e-01	rbm25	RNA binding motif protein 25
0.174131	4.77e-03	-3.19	-3.05967	-2.10	slc6a20b	solute carrier family 6 (neurotransmitter transporter), member 20B
0.174527	4.79e-03	3.19	-2.50147	3.10e-01	mark2	MAP/microtubule affinity regulating kinase 2
0.174527	4.79e-03	3.19	-2.81386	1.80e-01	trim2	tripartite motif-containing 2
0.17463	4.80e-03	3.19	-2.09549	3.51e-01	lig4	ligase IV, DNA, ATP-dependent
0.17463	4.80e-03	-3.19	-2.66735	-1.85e-01	chmp4b	charged multivesicular body protein 4B
0.175007	4.82e-03	3.18	-2.78432	2.52e-01	akirin2	akirin 2
0.175245	4.83e-03	-3.18	-2.45919	-2.22e-01	gnl3	guanine nucleotide binding protein-like 3 (nucleolar)
0.175245	4.83e-03	-3.18	-2.61495	-2.57e-01	odf2	outer dense fiber of sperm tails 2
0.17527	4.84e-03	-3.18	-2.22916	-3.37e-01	eml5	echinoderm microtubule associated protein like 5
0.17549	4.85e-03	-3.18	-2.02855	-4.86e-01	ap1ar	adaptor-related protein complex 1 associated regulatory protein
0.175789	4.86e-03	3.18	-2.01344	8.86e-01	pex5l	peroxisomal biogenesis factor 5-like
0.175983	4.87e-03	3.18	-2.80373	2.89e-01	pld3	phospholipase D family, member 3
0.176045	4.88e-03	-3.18	-2.03505	-4.62e-01	carns1	carnosine synthase 1
0.176045	4.88e-03	-3.18	-2.09677	-4.69e-01	arl6ip6	ADP-ribosylation factor-like 6 interacting protein 6
0.176045	4.88e-03	-3.18	-2.27043	-3.11e-01	zzef1	zinc finger, ZZ-type with EF hand domain 1
0.176084	4.89e-03	3.18	-2.63087	2.20e-01	gm10651///josd1	predicted pseudogene 10651///Josephin domain containing 1
0.176084	4.90e-03	3.18	-2.91984	1.98	amhr2	anti-Mullerian hormone type 2 receptor
0.176084	4.91e-03	3.18	-2.09661	5.44e-01	rian	RNA imprinted and accumulated in nucleus
0.176084	4.91e-03	-3.18	-2.22788	-3.58e-01	tifa	TRAF-interacting protein with forkhead-associated domain
0.176084	4.91e-03	3.18	-2.32767	2.79e-01	mrps30	mitochondrial ribosomal protein S30
0.176084	4.91e-03	-3.18	-2.48952	-3.24e-01	tecpr1	tectonin beta-propeller repeat containing 1
0.176084	4.91e-03	-3.18	-3.0361	-1.06e-01	rpl31-ps12///rpl31	ribosomal protein L31, pseudogene 1 2///ribosomal protein L31
0.176183	4.92e-03	3.18	-2.03152	5.34e-01	ptprk	protein tyrosine phosphatase, receptor type, K
0.176183	4.92e-03	3.18	-2.54794	2.03e-01	tmem222	transmembrane protein 222
0.176267	4.93e-03	3.17	-2.01111	6.01e-01	cfl2	cofilin 2, muscle
0.176379	4.94e-03	3.17	-2.43394	2.55e-01	gna13	guanine nucleotide binding protein, alpha 13
0.176955	4.96e-03	-3.17	-2.45882	-2.37e-01	pdcl	phosducin-like
0.177247	4.97e-03	3.17	-2.6444	2.16e-01	acsl5	acyl-CoA synthetase long-chain family member 5
0.177247	4.98e-03	-3.17	-2.58225	-3.05e-01	tnpo1	transportin 1
0.177247	4.98e-03	-3.17	-3.0655	-1.77	aldh8a1	aldehyde dehydrogenase 8 family, member A1
0.177247	4.99e-03	-3.17	-2.09092	-4.31e-01	zfp712	zinc finger protein 712
0.177247	4.99e-03	-3.17	-2.55768	-2.72e-01	hbs1l	Hbs1-like (S. cerevisiae)
0.177247	5.00e-03	-3.17	-2.13834	-4.37e-01
0.177247	5.00e-03	-3.17	-2.16975	-4.23e-01
0.177247	5.00e-03	3.17	-2.20741	5.59e-01	caln1	calneuron 1
0.177247	5.00e-03	3.17	-2.72782	1.63e-01	ssbp2	single-stranded DNA binding protein 2
0.177247	5.01e-03	3.17	-2.79844	1.58	d9wsu90e	DNA segment, Chr 9, Wayne State University 90, expressed
0.17792	5.03e-03	3.17	-2.58662	2.07e-01	lpcat1	lysophosphatidylcholine acyltransferase 1
0.177992	5.03e-03	-3.17	-2.58687	-2.28e-01	srrt	serrate RNA effector molecule homolog (Arabidopsis)
0.178093	5.04e-03	-3.16	-2.402	-1.48	zfp64	zinc finger protein 64
0.178093	5.05e-03	3.16	-2.72918	2.06e-01	rab11fip4	RAB11 family interacting protein 4 (class II)
0.178213	5.05e-03	-3.16	-2.9945	-1.27e-01	gm12191///gm7429///gm6570///gm6109///gm5481///rpl30	ribosomal protein L30 pseudogene///predicted pseudogene 7429///predicted gene 6570///predicted gene 6109///predicted gene 5481///ribosomal protein L30
0.178495	5.07e-03	-3.16	-2.09976	-4.84e-01
0.178495	5.07e-03	3.16	-2.37866	3.23e-01	commd1	COMM domain containing 1
0.178562	5.08e-03	-3.16	-2.46154	-2.97e-01	a830010m09rik	RIKEN cDNA A830010M09 gene
0.178562	5.08e-03	3.16	-3.07633	1.87	ai662175	expressed sequence AI662175
0.178562	5.09e-03	3.16	-2.17518	3.19e-01	pcgf5	polycomb group ring finger 5
0.178562	5.09e-03	3.16	-2.67092	1.67e-01	ptprd	protein tyrosine phosphatase, receptor type, D
0.178578	5.09e-03	-3.16	-2.34757	-3.26e-01	ephb2	Eph receptor B2
0.178616	5.10e-03	-3.16	-2.51042	-2.75e-01	far1	fatty acyl CoA reductase 1
0.178956	5.11e-03	-3.16	-3.20207	-1.25e-01	rps29	ribosomal protein S29
0.179521	5.13e-03	-3.16	-2.21546	-4.20e-01	runx1t1	runt-related transcription factor 1; translocated to, 1 (cyclin D-related)
0.179556	5.14e-03	3.16	-2.67003	2.40e-01	ttc9b	tetratricopeptide repeat domain 9B
0.179556	5.14e-03	-3.16	-2.84738	-1.74	bc049762	cDNA sequence BC049762
0.179556	5.15e-03	-3.16	-2.61707	-2.19e-01	htt	huntingtin
0.180025	5.16e-03	-3.15	-2.27599	-4.16e-01
0.180268	5.18e-03	3.15	-2.20845	3.30e-01	sox5	SRY (sex determining region Y)-box 5
0.180268	5.19e-03	-3.15	-2.16057	-4.20e-01	erbb2ip	Erbb2 interacting protein
0.180268	5.19e-03	3.15	-2.61253	2.35e-01	gria3	glutamate receptor, ionotropic, AMPA3 (alpha 3)
0.180268	5.19e-03	-3.15	-2.90703	-1.60e-01	gdi2	guanosine diphosphate (GDP) dissociation inhibitor 2
0.180268	5.20e-03	-3.15	-2.09157	-4.59e-01	pdlim5	PDZ and LIM domain 5
0.180268	5.20e-03	-3.15	-2.27941	-2.69e-01	erbb3	erb-b2 receptor tyrosine kinase 3
0.180268	5.20e-03	3.15	-2.95961	2.00e-01	rnf11	ring finger protein 11
0.180387	5.21e-03	3.15	-2.0483	5.70e-01	crispld1	cysteine-rich secretory protein LCCL domain containing 1
0.180387	5.21e-03	-3.15	-2.07854	-4.82e-01
0.180463	5.22e-03	-3.15	-2.38258	-2.82e-01	nacc2	nucleus accumbens associated 2, BEN and BTB (POZ) domain containing
0.18064	5.23e-03	-3.15	-2.39092	-2.54e-01	msantd2	Myb/SANT-like DNA-binding domain containing 2
0.18116	5.25e-03	-3.15	-2.08509	-4.33e-01
0.18149	5.26e-03	3.15	-2.09471	6.55e-01	myh3	myosin, heavy polypeptide 3, skeletal muscle, embryonic
0.18149	5.26e-03	-3.15	-2.83141	-2.02e-01	wdfy3	WD repeat and FYVE domain containing 3
0.181683	5.27e-03	3.14	-2.38085	3.50e-01	pik3r1	phosphatidylinositol 3-kinase, regulatory subunit, polypeptide 1 (p85 alpha)
0.182065	5.29e-03	3.14	-2.06387	7.48e-01	akap6	A kinase (PRKA) anchor protein 6
0.182065	5.30e-03	-3.14	-2.0663	-6.24e-01	gfm2	G elongation factor, mitochondrial 2
0.182065	5.30e-03	-3.14	-2.19951	-6.31e-01	dusp8	dual specificity phosphatase 8
0.182065	5.32e-03	3.14	-2.68732	2.11e-01	nup62	nucleoporin 62
0.182065	5.32e-03	-3.14	-2.76868	-1.79e-01	sec61a2	Sec61, alpha subunit 2 (S. cerevisiae)
0.182065	5.33e-03	3.14	-2.27519	3.32e-01	speg	SPEG complex locus
0.182065	5.34e-03	-3.14	-2.4562	-3.78e-01	ldlrad3	low density lipoprotein receptor class A domain containing 3
0.182065	5.34e-03	3.14	-2.76572	2.46e-01	grm3	glutamate receptor, metabotropic 3
0.182065	5.35e-03	-3.14	-2.10487	-5.76e-01
0.182065	5.35e-03	3.14	-2.82345	2.04e-01	cdk5r1	cyclin-dependent kinase 5, regulatory subunit 1 (p35)
0.182065	5.36e-03	3.14	-2.34552	4.97e-01	rnf165	ring finger protein 165
0.182065	5.36e-03	3.14	-2.59696	2.42e-01	rala	v-ral simian leukemia viral oncogene A (ras related)
0.182065	5.36e-03	3.14	-2.65211	2.32e-01	dyrk2	dual-specificity tyrosine-(Y)-phosphorylation regulated kinase 2
0.182065	5.36e-03	-3.14	-3.05856	-1.83	adgb	androglobin
0.182065	5.37e-03	-3.14	-2.22424	-8.60e-01
0.182065	5.38e-03	-3.14	-2.10437	-4.61e-01	exosc8	exosome component 8
0.182065	5.38e-03	-3.14	-2.33859	-3.20e-01
0.182065	5.38e-03	3.14	-2.54743	5.84e-01	nrip1	nuclear receptor interacting protein 1
0.182065	5.38e-03	3.14	-2.71563	1.70e-01	egln1	egl-9 family hypoxia-inducible factor 1
0.182065	5.39e-03	3.14	-2.27762	4.80e-01	pcnx2	pecanex homolog 2
0.182065	5.39e-03	3.14	-2.36269	3.11e-01	homer1	homer scaffolding protein 1
0.182065	5.39e-03	-3.14	-2.48164	-2.16e-01	fam98c	family with sequence similarity 98, member C
0.182065	5.39e-03	3.13	-2.86688	1.75
0.182065	5.39e-03	3.14	-3.09798	1.84	dld	dihydrolipoamide dehydrogenase
0.182065	5.39e-03	-3.13	-3.16209	-1.66e-01	mbp	myelin basic protein
0.182065	5.40e-03	-3.13	-2.3423	-2.95e-01
0.182065	5.40e-03	-3.13	-2.35018	-3.11e-01	lyrm9	LYR motif containing 9
0.182065	5.40e-03	3.13	-2.88466	2.27e-01	plcb1	phospholipase C, beta 1
0.182324	5.42e-03	3.13	-2.29813	3.54e-01	5730455p16rik	RIKEN cDNA 5730455P16 gene
0.182324	5.42e-03	3.13	-2.86953	1.71	pkn1	protein kinase N1
0.182536	5.44e-03	3.13	-2.20219	4.66e-01	clmn	calmin
0.182536	5.45e-03	3.13	-2.36703	3.50e-01	rtn4rl2	reticulon 4 receptor-like 2
0.182536	5.45e-03	-3.13	-2.63835	-2.10e-01	acyp1	acylphosphatase 1, erythrocyte (common) type
0.182536	5.45e-03	3.13	-2.80856	1.71e-01	npepps	aminopeptidase puromycin sensitive
0.182536	5.45e-03	-3.13	-2.83601	-1.95	naa11	N(alpha)-acetyltransferase 11, NatA catalytic subunit
0.182536	5.45e-03	3.13	-2.97874	1.66	pml	promyelocytic leukemia
0.182536	5.46e-03	-3.13	-2.26988	-3.62e-01	arfrp1	ADP-ribosylation factor related protein 1
0.182536	5.46e-03	-3.13	-2.29719	-3.97e-01	1700008h02rik	RIKEN cDNA 1700008H02 gene
0.182536	5.46e-03	3.13	-2.43716	3.08e-01	plxnd1	plexin D1
0.182674	5.47e-03	-3.13	-2.60819	-1.84e-01	sgcb	sarcoglycan, beta (dystrophin-associated glycoprotein)
0.1829	5.49e-03	-3.13	-2.17724	-4.10e-01	col5a1	collagen, type V, alpha 1
0.1829	5.49e-03	-3.13	-3.13605	-1.95	cmtm2b	CKLF-like MARVEL transmembrane domain containing 2B
0.1829	5.49e-03	-3.13	-3.207	-9.78e-02	rpl38	ribosomal protein L38
0.1829	5.50e-03	3.13	-2.72461	1.81e-01	coro1a	coronin, actin binding protein 1A
0.1829	5.51e-03	-3.13	-2.78243	-2.06e-01	snf8	SNF8, ESCRT-II complex subunit, homolog (S. cerevisiae)
0.1829	5.51e-03	3.12	-2.79228	2.53e-01	ywhab	tyrosine 3-monooxygenase/tryptophan 5-monooxygenase activation protein, beta polypeptide
0.1829	5.51e-03	-3.13	-2.94652	-1.44
0.1829	5.52e-03	-3.12	-2.40193	-1.07	slc12a7	solute carrier family 12, member 7
0.1829	5.52e-03	-3.12	-2.67174	-2.27e-01	glt8d1	glycosyltransferase 8 domain containing 1
0.182988	5.52e-03	-3.12	-2.24825	-3.56e-01	rtn4	reticulon 4
0.183174	5.53e-03	-3.12	-2.14433	-4.94e-01	c80012	expressed sequence C80012
0.183258	5.54e-03	-3.12	-2.37706	-4.10e-01	fam208b	family with sequence similarity 208, member B
0.183258	5.55e-03	-3.12	-2.78782	-1.55e-01	tfrc	transferrin receptor
0.183258	5.56e-03	-3.12	-2.57438	-3.00e-01
0.183258	5.56e-03	3.12	-2.96876	1.78	4930404n11rik	RIKEN cDNA 4930404N11 gene
0.183258	5.57e-03	-3.12	-2.1981	-3.98e-01
0.183258	5.57e-03	-3.12	-2.43806	-3.65e-01	usp13	ubiquitin specific peptidase 13 (isopeptidase T-3)
0.183258	5.57e-03	3.12	-2.74794	1.75e-01	aftph	aftiphilin
0.183258	5.58e-03	3.12	-2.2838	3.18e-01	csrnp3	cysteine-serine-rich nuclear protein 3
0.183258	5.59e-03	-3.12	-2.38256	-3.15e-01	shprh	SNF2 histone linker PHD RING helicase
0.183258	5.59e-03	3.12	-2.63336	2.82e-01	nfu1	NFU1 iron-sulfur cluster scaffold
0.183258	5.59e-03	3.12	-2.80153	1.76e-01	2700060e02rik	RIKEN cDNA 2700060E02 gene
0.183258	5.60e-03	-3.12	-2.45675	-3.56e-01	cux2	cut-like homeobox 2
0.183258	5.60e-03	-3.12	-3.14352	-1.60e-01	plp1	proteolipid protein (myelin) 1
0.183258	5.61e-03	-3.12	-2.18216	-7.69e-01	otud4	OTU domain containing 4
0.183258	5.61e-03	3.12	-2.51302	4.15e-01	bc048546	cDNA sequence BC048546
0.183258	5.61e-03	3.12	-2.59888	1.99e-01	ssr1	signal sequence receptor, alpha
0.183258	5.61e-03	3.12	-2.84875	1.54e-01	rrp1	ribosomal RNA processing 1 homolog (S. cerevisiae)
0.183258	5.61e-03	-3.12	-3.14295	-1.88	4933407i18rik	RIKEN cDNA 4933407I18 gene
0.184125	5.65e-03	3.11	-2.25548	4.60e-01	sh2d5	SH2 domain containing 5
0.184125	5.65e-03	3.11	-2.74944	1.90e-01	atg9a	autophagy related 9A
0.184249	5.68e-03	-3.11	-2.3757	-3.15e-01
0.184249	5.68e-03	-3.11	-2.53148	-2.69e-01	mrpl34	mitochondrial ribosomal protein L34
0.184249	5.68e-03	3.11	-2.61369	2.91e-01	foxp1	forkhead box P1
0.184249	5.68e-03	-3.11	-2.67626	-2.32e-01	loc102638110///loc100861615///gm3164///gm3173///gm3739///gm3696///gm3667///gm3194///gm3558///gm3488///gm3500///gm10409///gm3383///gm3264///gm3252///gm3239///gm3636///gm3115///gm3095///gm3002///gm10340///gm2897///gm16525///gm3373///gm3317///gm5796	uncharacterized LOC102638110///alpha takusan-like///predicted gene 3164///predicted gene 3173///predicted gene 3739///predicted gene 3696///predicted gene 3667///predicted gene 3194///predicted gene 3558///predicted gene, 3488///predicted gene 3500///predicted pseudogene 8348///predicted gene 3383///predicted gene 3264///predicted gene 3252///predicted gene 3239///predicted gene 3636///predicted …
0.184249	5.68e-03	3.11	-2.68829	1.87e-01	heca	hdc homolog, cell cycle regulator
0.184249	5.68e-03	3.11	-2.81065	2.21e-01	dlgap1	discs, large (Drosophila) homolog-associated protein 1
0.184249	5.69e-03	-3.11	-2.18018	-3.67e-01
0.184249	5.69e-03	3.11	-2.19	1.16	exosc4	exosome component 4
0.184249	5.69e-03	-3.11	-2.59595	-2.96e-01	ccdc82	coiled-coil domain containing 82
0.184324	5.70e-03	3.11	-2.24716	3.88e-01	hdlbp	high density lipoprotein (HDL) binding protein
0.18467	5.71e-03	3.11	-2.49277	2.42e-01	zfp148	zinc finger protein 148
0.184986	5.73e-03	-3.11	-2.28787	-9.71e-01	asah2	N-acylsphingosine amidohydrolase 2
0.185401	5.75e-03	3.11	-2.16754	1.06	asb1	ankyrin repeat and SOCS box-containing 1
0.185401	5.75e-03	3.11	-2.80072	1.65	agrn	agrin
0.185502	5.76e-03	-3.10	-2.17048	-8.13e-01
0.185502	5.76e-03	-3.11	-2.85412	-3.98e-01	sumo1	small ubiquitin-like modifier 1
0.185502	5.77e-03	3.10	-2.29365	3.50e-01	zfp90	zinc finger protein 90
0.185502	5.77e-03	-3.10	-2.38834	-4.24e-01
0.185502	5.77e-03	-3.10	-2.74918	-2.24e-01	kcnt1	potassium channel, subfamily T, member 1
0.185538	5.79e-03	3.10	-2.51769	2.44e-01	tnpo3	transportin 3
0.185538	5.79e-03	-3.10	-2.74814	-1.17
0.185538	5.80e-03	-3.10	-2.41173	-2.41e-01
0.185538	5.80e-03	3.10	-3.1643	1.84	chmp4c	charged multivesicular body protein 4C
0.185538	5.81e-03	-3.10	-2.31349	-4.09e-01	9430019h13rik	RIKEN cDNA 9430019H13 gene
0.185538	5.81e-03	-3.10	-2.3652	-4.16e-01	per3	period circadian clock 3
0.185538	5.81e-03	3.10	-2.59697	6.35e-01	otub1	OTU domain, ubiquitin aldehyde binding 1
0.185538	5.82e-03	-3.10	-2.73555	-2.16e-01	dnpep	aspartyl aminopeptidase
0.185538	5.83e-03	-3.10	-2.16969	-7.63e-01	spats1	spermatogenesis associated, serine-rich 1
0.185538	5.83e-03	3.10	-2.83596	2.41e-01	cldnd1	claudin domain containing 1
0.185538	5.83e-03	-3.10	-2.95855	-1.86e-01	prdx5	peroxiredoxin 5
0.185538	5.83e-03	-3.10	-3.19327	-2.25e-01	mbp	myelin basic protein
0.185538	5.84e-03	-3.10	-2.5244	-3.95e-01
0.185538	5.84e-03	3.10	-2.9947	1.69e-01	atp2b1	ATPase, Ca++ transporting, plasma membrane 1
0.185538	5.85e-03	3.10	-2.39155	3.01e-01	sco2	SCO2 cytochrome c oxidase assembly protein
0.185538	5.85e-03	3.10	-2.92923	1.87	osgin1	oxidative stress induced growth inhibitor 1
0.185538	5.85e-03	-3.10	-3.10367	-1.82	tmem8	transmembrane protein 8 (five membrane-spanning domains)
0.185538	5.86e-03	3.10	-2.6202	1.35	ighmbp2	immunoglobulin mu binding protein 2
0.185538	5.86e-03	-3.10	-2.92851	-2.07	atf7	activating transcription factor 7
0.185538	5.88e-03	-3.10	-2.15997	-4.66e-01	dach1	dachshund 1 (Drosophila)
0.185538	5.88e-03	-3.10	-2.5164	-2.40e-01	ppp1r14c	protein phosphatase 1, regulatory (inhibitor) subunit 14c
0.185538	5.89e-03	-3.09	-2.22195	-4.99e-01	atp2a2	ATPase, Ca++ transporting, cardiac muscle, slow twitch 2
0.185538	5.89e-03	-3.10	-2.42664	-3.63e-01	dedd	death effector domain-containing
0.185538	5.89e-03	-3.09	-2.70756	-2.20e-01	cldnd1	claudin domain containing 1
0.185538	5.89e-03	-3.10	-3.13466	-1.76	rnase2b	ribonuclease, RNase A family, 2B (liver, eosinophil-derived neurotoxin)
0.185538	5.90e-03	-3.09	-2.14999	-6.04e-01	slc41a1	solute carrier family 41, member 1
0.185538	5.90e-03	-3.09	-2.75913	-1.45	igf2os	insulin-like growth factor 2, opposite strand
0.185538	5.90e-03	3.09	-2.9439	1.45	nat1	N-acetyl transferase 1
0.185538	5.90e-03	3.09	-2.97775	1.57e-01	pclo	piccolo (presynaptic cytomatrix protein)
0.185538	5.91e-03	-3.09	-2.18203	-5.20e-01	cstf3	cleavage stimulation factor, 3' pre-RNA, subunit 3
0.185538	5.91e-03	-3.09	-2.20767	-5.20e-01	sphkap	SPHK1 interactor, AKAP domain containing
0.185538	5.91e-03	3.09	-2.51869	6.21e-01	arc	activity regulated cytoskeletal-associated protein
0.185538	5.92e-03	3.09	-2.50719	3.35e-01	rasal1	RAS protein activator like 1 (GAP1 like)
0.185998	5.94e-03	-3.09	-2.29802	-3.01e-01	ncapd3	non-SMC condensin II complex, subunit D3
0.185998	5.94e-03	-3.09	-2.32486	-4.60e-01
0.186365	5.96e-03	-3.09	-2.32198	-9.72e-01	nlrp3	NLR family, pyrin domain containing 3
0.186463	5.96e-03	3.09	-2.62859	2.17e-01	wdr37	WD repeat domain 37
0.186536	5.97e-03	-3.09	-2.39685	-3.75e-01	adcy3	adenylate cyclase 3
0.186552	5.98e-03	3.09	-2.28932	4.98e-01	ildr2	immunoglobulin-like domain containing receptor 2
0.18657	5.98e-03	3.09	-2.80813	1.86e-01	caprin1	cell cycle associated protein 1
0.18657	5.99e-03	-3.09	-2.80599	-2.06e-01	loc102643254///rps6-ps4///rps6	40S ribosomal protein S6 pseudogene///ribosomal protein S6, pseudogene 4///ribosomal protein S6
0.18657	6.00e-03	-3.09	-2.28498	-4.62e-01	rasgrp2	RAS, guanyl releasing protein 2
0.18657	6.00e-03	3.09	-2.34879	3.48e-01	vps51	VPS51 GARP complex subunit
0.18657	6.00e-03	-3.09	-2.41589	-1.14	gsdmcl2	gasdermin C-like 2
0.18657	6.00e-03	-3.09	-2.52398	-2.91e-01	rbm26	RNA binding motif protein 26
0.186617	6.01e-03	-3.09	-2.59697	-2.39e-01	nacad	NAC alpha domain containing
0.186751	6.02e-03	3.09	-2.22323	5.57e-01	arsb	arylsulfatase B
0.186751	6.02e-03	-3.09	-2.61982	-3.15e-01	e130307a14rik	RIKEN cDNA E130307A14 gene
0.186751	6.03e-03	-3.08	-2.48719	-2.85e-01	mettl21a	methyltransferase like 21A
0.186751	6.04e-03	3.08	-2.16927	4.87e-01	5330421f21rik	RIKEN cDNA 5330421F21 gene
0.186751	6.04e-03	-3.08	-2.535	-2.76e-01	zfp950	zinc finger protein 950
0.186751	6.04e-03	-3.08	-2.76825	-2.20e-01	zfp445	zinc finger protein 445
0.186751	6.05e-03	-3.08	-2.451	-3.07e-01	slc29a1	solute carrier family 29 (nucleoside transporters), member 1
0.186751	6.05e-03	3.08	-3.11764	1.61	mrc2	mannose receptor, C type 2
0.186791	6.06e-03	3.08	-2.88896	1.85e-01	usp7	ubiquitin specific peptidase 7
0.186791	6.06e-03	3.08	-3.07573	2.56e-01	mef2c	myocyte enhancer factor 2C
0.186898	6.06e-03	-3.08	-3.10691	-1.83	4930448e22rik	RIKEN cDNA 4930448E22 gene
0.187169	6.08e-03	-3.08	-2.34665	-3.46e-01
0.187174	6.08e-03	3.08	-2.96473	1.70e-01	mapre1	microtubule-associated protein, RP/EB family, member 1
0.187178	6.09e-03	-3.08	-3.16066	-1.81	tnks	tankyrase, TRF1-interacting ankyrin-related ADP-ribose polymerase
0.187439	6.10e-03	-3.08	-2.19369	-7.28e-01	ntpcr	nucleoside-triphosphatase, cancer-related
0.187466	6.11e-03	-3.08	-2.36587	-3.57e-01	adcy7	adenylate cyclase 7
0.187466	6.12e-03	3.08	-2.21689	1.14	fam163a	family with sequence similarity 163, member A
0.187466	6.12e-03	-3.08	-2.69949	-2.21e-01	tomm70a	translocase of outer mitochondrial membrane 70 homolog A (yeast)
0.187466	6.13e-03	-3.08	-2.34135	-4.41e-01
0.187466	6.13e-03	3.08	-2.92366	1.69	klre1	killer cell lectin-like receptor family E member 1
0.187466	6.14e-03	-3.08	-2.32826	-4.63e-01	mafk	v-maf musculoaponeurotic fibrosarcoma oncogene family, protein K (avian)
0.187466	6.14e-03	3.08	-2.57556	9.00e-01	rc3h2	ring finger and CCCH-type zinc finger domains 2
0.187466	6.15e-03	-3.08	-2.56622	-2.77e-01	loc102643254///rps6-ps4///rps6	40S ribosomal protein S6 pseudogene///ribosomal protein S6, pseudogene 4///ribosomal protein S6
0.187466	6.15e-03	3.08	-2.64692	1.51	4930553p18rik	RIKEN cDNA 4930553P18 gene
0.187466	6.15e-03	3.08	-2.75648	2.31e-01	tab2	TGF-beta activated kinase 1/MAP3K7 binding protein 2
0.187466	6.16e-03	-3.08	-2.35863	-4.16e-01
0.187466	6.16e-03	3.08	-2.7282	1.57	pcdhb2	protocadherin beta 2
0.187466	6.16e-03	3.08	-2.86873	2.09e-01	slc38a10	solute carrier family 38, member 10
0.187466	6.16e-03	-3.08	-3.2583	-1.45e-01	zwint	ZW10 interactor
0.187528	6.18e-03	-3.07	-2.51325	-3.60e-01
0.187528	6.18e-03	-3.07	-2.53979	-3.96e-01	srrm3	serine/arginine repetitive matrix 3
0.187528	6.18e-03	-3.07	-3.11257	-1.95	mybpc2	myosin binding protein C, fast-type
0.187537	6.19e-03	3.07	-2.73503	3.20e-01	chm	choroidermia (RAB escort protein 1)
0.187537	6.19e-03	3.07	-2.83102	2.26e-01	ncam1	neural cell adhesion molecule 1
0.187537	6.19e-03	-3.07	-3.17258	-1.79	tktl1	transketolase-like 1
0.187537	6.20e-03	-3.07	-2.19885	-5.39e-01	pipox	pipecolic acid oxidase
0.187537	6.20e-03	-3.07	-2.2079	-7.57e-01	meis1	Meis homeobox 1
0.187537	6.21e-03	-3.07	-2.70156	-2.22e-01	phlda3	pleckstrin homology like domain, family A, member 3
0.187537	6.21e-03	-3.07	-2.70579	-2.20e-01	mir124-2hg	Mir124-2 host gene (non-protein coding)
0.187605	6.21e-03	-3.07	-2.5479	-2.46e-01	ai480526	expressed sequence AI480526
0.187608	6.22e-03	3.07	-2.47101	1.22	arhgap32	Rho GTPase activating protein 32
0.187608	6.23e-03	3.07	-2.51963	9.30e-01	procr	protein C receptor, endothelial
0.187608	6.23e-03	-3.07	-2.67698	-2.27e-01	gpatch8	G patch domain containing 8
0.187608	6.24e-03	3.07	-2.29815	5.38e-01	zfp551	zinc fingr protein 551
0.187608	6.24e-03	-3.07	-2.57994	-1.48	nrn1l	neuritin 1-like
0.187608	6.25e-03	3.07	-2.22579	5.82e-01	bri3bp	Bri3 binding protein
0.187608	6.25e-03	-3.07	-2.72194	-1.45
0.187608	6.25e-03	-3.07	-2.77378	-2.91e-01	chchd6	coiled-coil-helix-coiled-coil-helix domain containing 6
0.187608	6.25e-03	3.07	-3.04059	2.10	zfp260	zinc finger protein 260
0.187608	6.27e-03	3.07	-2.31608	6.13e-01	mia3	melanoma inhibitory activity 3
0.187608	6.27e-03	3.07	-2.67463	4.68e-01	pex14	peroxisomal biogenesis factor 14
0.187608	6.27e-03	3.07	-2.79825	2.99e-01	dlgap3	discs, large (Drosophila) homolog-associated protein 3
0.187608	6.28e-03	-3.07	-2.43739	-3.77e-01	gm2a	GM2 ganglioside activator protein
0.187608	6.29e-03	-3.07	-2.69802	-2.26e-01	ddx3y	DEAD (Asp-Glu-Ala-Asp) box polypeptide 3, Y-linked
0.187608	6.29e-03	3.07	-2.70298	3.39e-01	ephb6	Eph receptor B6
0.187608	6.29e-03	-3.07	-2.89031	-1.58e-01	xpo1	exportin 1
0.187608	6.29e-03	-3.07	-2.94959	-1.86	vav2	vav 2 oncogene
0.187608	6.30e-03	-3.07	-2.64532	-2.63e-01	gnpat	glyceronephosphate O-acyltransferase
0.187608	6.30e-03	-3.07	-2.65334	-3.06e-01	armcx2	armadillo repeat containing, X-linked 2
0.187662	6.30e-03	-3.06	-2.24748	-6.23e-01	arhgef10	Rho guanine nucleotide exchange factor (GEF) 10
0.187882	6.32e-03	3.06	-2.50135	3.24e-01	mmp16	matrix metallopeptidase 16
0.187882	6.32e-03	-3.06	-2.8848	-1.67	ckm	creatine kinase, muscle
0.187882	6.32e-03	-3.06	-3.14589	-1.95	atg4d	autophagy related 4D, cysteine peptidase
0.187882	6.33e-03	3.06	-2.28354	5.80e-01	tbc1d22a	TBC1 domain family, member 22a
0.187963	6.34e-03	3.06	-2.86945	2.03e-01	pak3	p21 protein (Cdc42/Rac)-activated kinase 3
0.187986	6.34e-03	-3.06	-2.22214	-5.12e-01
0.187986	6.35e-03	3.06	-2.26027	5.97e-01	tmem178b	transmembrane protein 178B
0.187986	6.35e-03	3.06	-2.70998	2.34e-01	celsr2	cadherin, EGF LAG seven-pass G-type receptor 2
0.187986	6.35e-03	-3.06	-3.05061	-2.12	gm12688	predicted gene 12688
0.188749	6.39e-03	-3.06	-2.69118	-3.36e-01	hip1r	huntingtin interacting protein 1 related
0.188749	6.40e-03	-3.06	-2.42408	-3.07e-01	cdc27	cell division cycle 27
0.188749	6.40e-03	-3.06	-2.58618	-2.87e-01	urm1	ubiquitin related modifier 1
0.188749	6.40e-03	3.06	-3.05925	1.64	krba1	KRAB-A domain containing 1
0.188749	6.41e-03	-3.06	-2.74241	-3.30e-01	nxt2	nuclear transport factor 2-like export factor 2
0.188749	6.41e-03	-3.06	-2.7552	-1.54	sfxn2	sideroflexin 2
0.188749	6.41e-03	3.06	-2.88353	2.20e-01	gpr22	G protein-coupled receptor 22
0.188753	6.41e-03	-3.06	-2.77045	-2.34e-01	tmem62	transmembrane protein 62
0.188792	6.42e-03	-3.06	-2.44062	-3.73e-01	pcf11	PCF11 cleavage and polyadenylation factor subunit
0.188887	6.43e-03	3.06	-2.5271	1.40	ubr5	ubiquitin protein ligase E3 component n-recognin 5
0.188887	6.43e-03	3.06	-2.656	2.47e-01	appbp2	amyloid beta precursor protein (cytoplasmic tail) binding protein 2
0.189443	6.46e-03	-3.05	-3.15749	-1.30e-01	klc1	kinesin light chain 1
0.189532	6.46e-03	3.05	-3.05804	1.98e-01	prickle2	prickle planar cell polarity protein 2
0.189532	6.48e-03	3.05	-2.65753	2.16e-01	mtdh	metadherin
0.189532	6.48e-03	3.05	-2.96113	1.60e-01	gm7664///4933434e20rik	predicted gene 7664///RIKEN cDNA 4933434E20 gene
0.189532	6.49e-03	-3.05	-2.57801	-3.00e-01	pde2a	phosphodiesterase 2A, cGMP-stimulated
0.189532	6.49e-03	-3.05	-3.0209	-1.74	oip5	Opa interacting protein 5
0.189532	6.49e-03	3.05	-3.11296	1.82	rs1	retinoschisis (X-linked, juvenile) 1 (human)
0.189532	6.49e-03	-3.05	-3.12283	-1.77	plek2	pleckstrin 2
0.189532	6.49e-03	-3.05	-3.31076	-1.09e-01	rtn4	reticulon 4
0.189532	6.50e-03	3.05	-3.10239	2.23e-01	arhgef4	Rho guanine nucleotide exchange factor (GEF) 4
0.189532	6.50e-03	-3.05	-3.17906	-2.00	rdh7	retinol dehydrogenase 7
0.189532	6.51e-03	3.05	-2.94804	1.80	crb3	crumbs family member 3
0.189532	6.51e-03	-3.05	-2.99857	-1.29e-01	dync1i2	dynein cytoplasmic 1 intermediate chain 2
0.189625	6.52e-03	3.05	-2.93604	1.83e-01	arap2	ArfGAP with RhoGAP domain, ankyrin repeat and PH domain 2
0.189629	6.52e-03	3.05	-3.00821	1.37e-01	swi5	SWI5 recombination repair homolog (yeast)
0.189962	6.55e-03	-3.05	-2.33179	-4.91e-01
0.189962	6.55e-03	3.05	-2.61182	2.97e-01	smarcc1	SWI/SNF related, matrix associated, actin dependent regulator of chromatin, subfamily c, member 1
0.189962	6.55e-03	-3.05	-2.72527	-3.54e-01
0.189999	6.55e-03	-3.05	-2.94122	-1.70e-01	sf3b6	splicing factor 3B, subunit 6
0.19023	6.57e-03	3.05	-2.54227	3.09e-01	eml4	echinoderm microtubule associated protein like 4
0.190277	6.57e-03	-3.05	-2.8773	-2.18e-01
0.190504	6.58e-03	-3.05	-2.29825	-8.01e-01	pigs	phosphatidylinositol glycan anchor biosynthesis, class S
0.190604	6.60e-03	3.04	-2.28921	5.58e-01	myl4	myosin, light polypeptide 4
0.190604	6.60e-03	3.04	-2.96453	1.75e-01	nceh1	neutral cholesterol ester hydrolase 1
0.190716	6.61e-03	-3.04	-2.50401	-3.26e-01	gtpbp4	GTP binding protein 4
0.190716	6.61e-03	3.04	-2.71794	3.65e-01	zbtb20	zinc finger and BTB domain containing 20
0.190716	6.62e-03	3.04	-2.25781	5.76e-01	prkca	protein kinase C, alpha
0.190716	6.62e-03	-3.04	-2.73763	-3.46e-01	fam184a	family with sequence similarity 184, member A
0.190819	6.63e-03	-3.04	-2.43639	-3.37e-01	ttc39c	tetratricopeptide repeat domain 39C
0.190819	6.63e-03	-3.04	-2.88258	-1.80e-01	tom1	target of myb1 trafficking protein
0.19097	6.64e-03	-3.04	-2.84741	-2.05e-01	2810403a07rik	RIKEN cDNA 2810403A07 gene
0.190994	6.65e-03	3.04	-2.83932	3.12e-01	pbx1	pre B cell leukemia homeobox 1
0.191452	6.67e-03	-3.04	-2.71469	-2.93e-01	5330406m23rik	RIKEN cDNA 5330406M23 gene
0.191568	6.69e-03	-3.04	-2.55378	-2.69e-01	pum3	pumilio RNA-binding family member 3
0.191568	6.69e-03	-3.04	-2.6495	-2.25e-01	rsbn1	rosbin, round spermatid basic protein 1
0.191568	6.69e-03	-3.04	-2.91145	-2.20e-01	srsf9	serine/arginine-rich splicing factor 9
0.191568	6.71e-03	-3.04	-2.62254	-2.51e-01	magi1	membrane associated guanylate kinase, WW and PDZ domain containing 1
0.191568	6.71e-03	3.04	-3.13457	1.92	polh	polymerase (DNA directed), eta (RAD 30 related)
0.191568	6.72e-03	-3.04	-2.28962	-3.79e-01	2010320m18rik	RIKEN cDNA 2010320M18 gene
0.191568	6.72e-03	-3.04	-2.82085	-2.10e-01	ccdc88a	coiled coil domain containing 88A
0.191568	6.73e-03	3.04	-2.7129	2.14e-01	psmg2	proteasome (prosome, macropain) assembly chaperone 2
0.191568	6.73e-03	3.04	-3.21339	1.76
0.191568	6.74e-03	-3.04	-2.26127	-7.17e-01	pdlim7	PDZ and LIM domain 7
0.191568	6.74e-03	3.03	-2.68981	2.54e-01	asf1a	anti-silencing function 1A histone chaperone
0.191568	6.74e-03	-3.03	-2.92178	-1.51e-01	raf1	v-raf-leukemia viral oncogene 1
0.191568	6.74e-03	-3.04	-2.98957	-1.74	dnaaf1	dynein, axonemal assembly factor 1
0.191568	6.75e-03	-3.03	-2.26122	-6.05e-01	yipf7	Yip1 domain family, member 7
0.191568	6.75e-03	-3.03	-2.54279	-2.53e-01	cbx1	chromobox 1
0.191568	6.76e-03	-3.03	-2.71623	-4.83e-01
0.191568	6.76e-03	-3.03	-3.16548	-1.89	4930448k20rik	glyceraldehyde-3-phosphate dehydrogenase pseudogene
0.191568	6.76e-03	-3.03	-3.18585	-1.87	becn2	beclin 2
0.191568	6.77e-03	-3.03	-3.10744	-1.81	gba2	glucosidase beta 2
0.191568	6.78e-03	3.03	-2.42071	4.74e-01
0.191568	6.78e-03	3.03	-2.76221	2.95e-01	hcn2	hyperpolarization-activated, cyclic nucleotide-gated K+ 2
0.191568	6.78e-03	3.03	-2.86619	3.69e-01	pum1	pumilio RNA-binding family member 1
0.191568	6.79e-03	-3.03	-2.39201	-1.00	foxj1	forkhead box J1
0.191568	6.79e-03	3.03	-2.51316	7.50e-01	khsrp	KH-type splicing regulatory protein
0.191568	6.79e-03	-3.03	-2.54651	-8.58e-01	5330421f21rik	RIKEN cDNA 5330421F21 gene
0.191568	6.79e-03	3.03	-2.63394	3.40e-01	gga1	golgi associated, gamma adaptin ear containing, ARF binding protein 1
0.191568	6.80e-03	-3.03	-2.81273	-1.42	nat6///hyal1	N-acetyltransferase 6///hyaluronoglucosaminidase 1
0.191568	6.80e-03	-3.03	-3.03646	-1.49e-01	minos1	mitochondrial inner membrane organizing system 1
0.191568	6.81e-03	-3.03	-2.27263	-6.65e-01	eif4g3	eukaryotic translation initiation factor 4 gamma, 3
0.191568	6.81e-03	3.03	-2.36066	7.27e-01	camk4	calcium/calmodulin-dependent protein kinase IV
0.191568	6.81e-03	-3.03	-3.20687	-1.52	rnf148	ring finger protein 148
0.191568	6.81e-03	-3.03	-3.22409	-1.36e-01	rufy3	RUN and FYVE domain containing 3
0.19167	6.82e-03	3.03	-2.79016	2.28e-01	plcxd2	phosphatidylinositol-specific phospholipase C, X domain containing 2
0.191877	6.83e-03	3.03	-2.91584	1.60e-01	rbm42	RNA binding motif protein 42
0.191877	6.84e-03	3.03	-3.00409	2.16e-01	pcdh8	protocadherin 8
0.191877	6.84e-03	-3.03	-3.21967	-1.63	eps8l1	EPS8-like 1
0.191877	6.85e-03	-3.03	-2.96255	-1.48e-01	sesn1	sestrin 1
0.191889	6.85e-03	-3.03	-3.2216	-1.78	mterf3	mitochondrial transcription termination factor 3
0.191889	6.86e-03	3.03	-2.41737	3.73e-01	sobp	sine oculis-binding protein homolog (Drosophila)
0.191925	6.87e-03	-3.03	-2.27429	-7.27e-01
0.191925	6.87e-03	-3.03	-2.32123	-7.19e-01	nkd1	naked cuticle 1 homolog (Drosophila)
0.193314	6.92e-03	-3.02	-2.49305	-4.15e-01
0.193372	6.93e-03	-3.02	-2.81793	-3.00e-01	ai503316///hnrnpu	expressed sequence AI503316///heterogeneous nuclear ribonucleoprotein U
0.193372	6.94e-03	-3.02	-2.97078	-1.71	hoxd3	homeobox D3
0.193372	6.94e-03	-3.02	-3.19265	-1.63
0.193817	6.96e-03	-3.02	-2.54934	-8.52e-01	s100a4	S100 calcium binding protein A4
0.193817	6.97e-03	3.02	-2.57384	1.12	mmp7	matrix metallopeptidase 7
0.193817	6.97e-03	3.02	-2.59477	1.01	bbx	bobby sox homolog (Drosophila)
0.193817	6.97e-03	-3.02	-2.77601	-2.35e-01	ttc9c	tetratricopeptide repeat domain 9C
0.193817	6.98e-03	-3.02	-2.42815	-3.28e-01	9330177l23rik	RIKEN cDNA 9330177L23 gene
0.193817	6.98e-03	-3.02	-3.06905	-1.91
0.193817	6.99e-03	-3.02	-2.33839	-6.57e-01	braf	Braf transforming gene
0.193817	6.99e-03	-3.02	-2.63935	-2.79e-01	tjap1	tight junction associated protein 1
0.193817	6.99e-03	3.02	-2.69033	2.29e-01	scaf8	SR-related CTD-associated factor 8
0.193817	7.00e-03	3.02	-2.58439	2.75e-01	gadd45b	growth arrest and DNA-damage-inducible 45 beta
0.194352	7.02e-03	-3.02	-2.52975	-1.37	ppnr	per-pentamer repeat gene
0.194352	7.03e-03	3.02	-2.91594	2.32e-01	cacna1b	calcium channel, voltage-dependent, N type, alpha 1B subunit
0.194352	7.04e-03	-3.02	-2.33085	-1.28	s100a8	S100 calcium binding protein A8 (calgranulin A)
0.194352	7.04e-03	-3.02	-2.36729	-5.98e-01	timm50	translocase of inner mitochondrial membrane 50
0.194352	7.04e-03	-3.02	-3.01541	-2.54e-01
0.194375	7.05e-03	3.01	-2.42114	6.74e-01	dusp5	dual specificity phosphatase 5
0.194375	7.05e-03	3.01	-2.66594	2.78e-01	pms2	postmeiotic segregation increased 2 (S. cerevisiae)
0.194401	7.05e-03	-3.01	-3.18016	-1.76	d15ertd55e	DNA segment, Chr 15, ERATO Doi 55, expressed
0.194607	7.07e-03	-3.01	-2.29828	-6.14e-01	rcbtb2	regulator of chromosome condensation (RCC1) and BTB (POZ) domain containing protein 2
0.195197	7.10e-03	-3.01	-2.94071	-2.16e-01	wdr82	WD repeat domain containing 82
0.195197	7.10e-03	3.01	-3.13341	1.27e-01	atf2	activating transcription factor 2
0.195197	7.11e-03	-3.01	-2.96476	-1.32	actc1	actin, alpha, cardiac muscle 1
0.195197	7.11e-03	3.01	-3.01256	1.71	4930558j18rik	RIKEN cDNA 4930558J18 gene
0.195519	7.13e-03	-3.01	-2.30462	-6.19e-01	h2-k1	histocompatibility 2, K1, K region
0.195519	7.13e-03	-3.01	-2.31001	-5.24e-01	sult5a1	sulfotransferase family 5A, member 1
0.195724	7.14e-03	3.01	-2.79102	3.23e-01	smarca4	SWI/SNF related, matrix associated, actin dependent regulator of chromatin, subfamily a, member 4
0.195724	7.15e-03	-3.01	-2.47495	-4.04e-01
0.195724	7.15e-03	3.01	-2.65944	3.19e-01	triqk	triple QxxK/R motif containing
0.1958	7.16e-03	-3.01	-2.6045	-3.24e-01	1810022k09rik	RIKEN cDNA 1810022K09 gene
0.195907	7.16e-03	-3.01	-3.14442	-2.14	cct6b	chaperonin containing Tcp1, subunit 6b (zeta)
0.195945	7.17e-03	-3.01	-2.47541	-3.24e-01	gm2590	predicted gene 2590
0.196389	7.19e-03	-3.01	-2.54861	-4.06e-01	spire1	spire homolog 1 (Drosophila)
0.196487	7.20e-03	3.01	-3.07163	2.50e-01	lingo1	leucine rich repeat and Ig domain containing 1
0.196487	7.21e-03	3.00	-2.3582	6.65e-01	ank2	ankyrin 2, brain
0.196487	7.21e-03	3.00	-2.74402	3.40e-01	ppm1k	protein phosphatase 1K (PP2C domain containing)
0.196487	7.21e-03	-3.00	-3.23157	-1.89	dmrt3	doublesex and mab-3 related transcription factor 3
0.196751	7.23e-03	-3.00	-2.37736	-1.34	ranbp2	RAN binding protein 2
0.196751	7.23e-03	-3.00	-2.77261	-2.59e-01	commd3	COMM domain containing 3
0.196751	7.24e-03	-3.00	-3.40894	-1.19e-01	cox6c	cytochrome c oxidase subunit VIc
0.196929	7.25e-03	3.00	-2.95332	2.28e-01	flrt2	fibronectin leucine rich transmembrane protein 2
0.197191	7.26e-03	3.00	-3.00955	2.06e-01	bace1	beta-site APP cleaving enzyme 1
0.197199	7.27e-03	-3.00	-2.32095	-5.71e-01	psd4	pleckstrin and Sec7 domain containing 4
0.197199	7.27e-03	3.00	-3.19862	2.19e-01	snn	stannin
0.197223	7.28e-03	3.00	-2.94915	2.33e-01	anks1b	ankyrin repeat and sterile alpha motif domain containing 1B
0.197232	7.28e-03	-3.00	-2.83301	-2.16e-01	zfp280c	zinc finger protein 280C
0.197588	7.30e-03	3.00	-3.25191	1.80	6330408a02rik	RIKEN cDNA 6330408A02 gene
0.197768	7.31e-03	-3.00	-3.29405	-1.61e-01	atp5j2	ATP synthase, H+ transporting, mitochondrial F0 complex, subunit F2
0.197935	7.33e-03	-3.00	-2.42477	-1.23
0.197935	7.33e-03	3.00	-2.96059	2.30e-01	myt1l	myelin transcription factor 1-like
0.197935	7.34e-03	-3.00	-2.50502	-2.78e-01	ctnnal1	catenin (cadherin associated protein), alpha-like 1
0.197935	7.34e-03	-3.00	-2.53154	-5.97e-01
0.197935	7.34e-03	-3.00	-2.56372	-9.20e-01	lrrc48	leucine rich repeat containing 48
0.197935	7.34e-03	-3.00	-3.23735	-1.59	lcn5	lipocalin 5
0.198007	7.35e-03	-3.00	-2.95891	-2.32e-01	dusp11	dual specificity phosphatase 11 (RNA/RNP complex 1-interacting)
0.198056	7.36e-03	-3.00	-2.57282	-4.39e-01	sdhd	succinate dehydrogenase complex, subunit D, integral membrane protein
0.198056	7.36e-03	-3.00	-2.7979	-1.90e-01	erlin2	ER lipid raft associated 2
0.198056	7.37e-03	-2.99	-3.21066	-1.11e-01	fkbp3	FK506 binding protein 3
0.198065	7.37e-03	2.99	-2.77185	2.65e-01	igf2r	insulin-like growth factor 2 receptor
0.198591	7.40e-03	-2.99	-2.51565	-5.41e-01	stxbp2	syntaxin binding protein 2
0.198591	7.40e-03	-2.99	-2.67922	-2.35e-01	lrrc16b	leucine rich repeat containing 16B
0.198591	7.40e-03	-2.99	-2.68471	-2.70e-01	d030056l22rik	RIKEN cDNA D030056L22 gene
0.198609	7.41e-03	-2.99	-2.43665	-4.17e-01	slc25a34	solute carrier family 25, member 34
0.198609	7.41e-03	-2.99	-2.96381	-1.85e-01	cnot6	CCR4-NOT transcription complex, subunit 6
0.198836	7.43e-03	2.99	-2.57879	3.06e-01	ehd1	EH-domain containing 1
0.199044	7.44e-03	-2.99	-2.45509	-3.97e-01
0.199513	7.47e-03	2.99	-3.14714	1.86e-01	tenm2	teneurin transmembrane protein 2
0.199513	7.48e-03	2.99	-2.46008	4.93e-01	nav3	neuron navigator 3
0.199513	7.48e-03	-2.99	-2.60458	-3.39e-01	nono	non-POU-domain-containing, octamer binding protein
0.199513	7.48e-03	2.99	-2.99775	1.98e-01	rilpl1	Rab interacting lysosomal protein-like 1
0.199513	7.48e-03	-2.99	-3.50846	-8.92e-02	sepw1	selenoprotein W, muscle 1
0.199513	7.49e-03	-2.99	-2.68539	-2.16e-01	arrdc1	arrestin domain containing 1
0.199513	7.49e-03	-2.99	-2.69731	-2.79e-01	chmp1b	charged multivesicular body protein 1B
0.199586	7.50e-03	2.99	-3.26964	1.69e-01	eif5	eukaryotic translation initiation factor 5
0.199823	7.51e-03	-2.99	-3.26378	-1.66	4930594m17rik	RIKEN cDNA 4930594M17 gene
0.200009	7.53e-03	2.98	-3.20808	2.41e-01	cplx2	complexin 2
0.200009	7.53e-03	-2.98	-3.22776	-1.84	endou	endonuclease, polyU-specific
0.200009	7.54e-03	-2.98	-2.4094	-4.49e-01	accs	1-aminocyclopropane-1-carboxylate synthase (non-functional)
0.200009	7.55e-03	2.98	-2.53636	3.79e-01	mknk2	MAP kinase-interacting serine/threonine kinase 2
0.200009	7.55e-03	-2.98	-2.84068	-2.35e-01	rgs3	regulator of G-protein signaling 3
0.200009	7.55e-03	-2.98	-3.19186	-1.77	slco6c1	solute carrier organic anion transporter family, member 6c1
0.200009	7.55e-03	-2.98	-3.2101	-1.72	gcnt3	glucosaminyl (N-acetyl) transferase 3, mucin type
0.200009	7.56e-03	-2.98	-2.6589	-2.99e-01	lss	lanosterol synthase
0.200635	7.58e-03	-2.98	-2.46602	-4.32e-01
0.200635	7.59e-03	2.98	-2.39556	8.84e-01	pign	phosphatidylinositol glycan anchor biosynthesis, class N
0.200635	7.59e-03	2.98	-2.91763	2.19e-01	clip4	CAP-GLY domain containing linker protein family, member 4
0.200719	7.60e-03	-2.98	-2.36003	-8.69e-01	orc1	origin recognition complex, subunit 1
0.20122	7.63e-03	-2.98	-2.39944	-8.84e-01	ppox	protoporphyrinogen oxidase
0.20122	7.63e-03	-2.98	-2.67197	-1.13	cyp2c70	cytochrome P450, family 2, subfamily c, polypeptide 70
0.20122	7.63e-03	-2.98	-2.78095	-3.26e-01	pacsin3	protein kinase C and casein kinase substrate in neurons 3
0.201593	7.66e-03	2.98	-2.74073	2.84e-01	ift122	intraflagellar transport 122
0.201593	7.66e-03	-2.98	-2.77685	-2.66e-01	slc19a1	solute carrier family 19 (folate transporter), member 1
0.201593	7.66e-03	2.98	-2.92485	1.90e-01	bace1	beta-site APP cleaving enzyme 1
0.201895	7.68e-03	-2.98	-2.50308	-1.25	3110021n24rik	RIKEN cDNA 3110021N24 gene
0.201895	7.69e-03	-2.98	-2.93198	-1.84e-01	clic4	chloride intracellular channel 4 (mitochondrial)
0.201895	7.69e-03	-2.98	-3.26126	-1.78	bc030870	cDNA sequence BC030870
0.201895	7.70e-03	2.97	-2.70563	2.77e-01	klf10	Kruppel-like factor 10
0.201895	7.70e-03	2.98	-2.88169	2.17e-01	rabl6	RAB, member RAS oncogene family-like 6
0.201895	7.71e-03	-2.97	-2.38347	-8.59e-01	casp6	caspase 6
0.201895	7.71e-03	-2.97	-3.27971	-1.46	ndst4	N-deacetylase/N-sulfotransferase (heparin glucosaminyl) 4
0.20193	7.72e-03	-2.97	-2.9696	-2.10e-01	akap8	A kinase (PRKA) anchor protein 8
0.20193	7.72e-03	-2.97	-3.05345	-1.60	loc100502592///gm8882///prb1///prpmp5	proline-rich proteoglycan 2-like///predicted gene 8882///proline-rich protein BstNI subfamily 1///proline-rich protein MP5
0.20193	7.72e-03	-2.97	-3.083	-1.70e-01	rbm25	RNA binding motif protein 25
0.20193	7.73e-03	2.97	-2.6551	1.11	slc25a25	solute carrier family 25 (mitochondrial carrier, phosphate carrier), member 25
0.20193	7.73e-03	2.97	-3.27128	1.25e-01	tmem106b	transmembrane protein 106B
0.202453	7.76e-03	-2.97	-2.95302	-2.56e-01	gpatch8	G patch domain containing 8
0.202546	7.78e-03	2.97	-2.37836	6.56e-01	srfbp1	serum response factor binding protein 1
0.202546	7.78e-03	-2.97	-2.54527	-3.83e-01	taf4	TATA-box binding protein associated factor 4
0.202546	7.78e-03	2.97	-2.60978	3.73e-01	mgat3	mannoside acetylglucosaminyltransferase 3
0.202546	7.78e-03	-2.97	-2.94398	-2.96e-01	ppt2	palmitoyl-protein thioesterase 2
0.202546	7.79e-03	-2.97	-2.37909	-5.50e-01	wdr91	WD repeat domain 91
0.202546	7.79e-03	-2.97	-2.55759	-3.62e-01	srsf7	serine/arginine-rich splicing factor 7
0.202546	7.80e-03	-2.97	-3.001	-1.32
0.202546	7.80e-03	-2.97	-3.1494	-1.81
0.202546	7.81e-03	2.97	-2.55369	5.93e-01	snx11	sorting nexin 11
0.202546	7.81e-03	2.97	-2.59107	3.64e-01	cep83os	centrosomal protein 83, opposite strand
0.202546	7.81e-03	2.97	-3.04341	1.74e-01	u2af2	U2 small nuclear ribonucleoprotein auxiliary factor (U2AF) 2
0.202699	7.83e-03	-2.97	-3.15636	-1.90
0.202699	7.83e-03	-2.97	-3.23114	-1.48e-01	elovl5	ELOVL family member 5, elongation of long chain fatty acids (yeast)
0.202699	7.83e-03	-2.97	-3.26425	-1.64	au015836	expressed sequence AU015836
0.202699	7.84e-03	-2.97	-2.59073	-3.14e-01
0.202699	7.84e-03	2.97	-3.21098	1.97e-01	arl6ip5	ADP-ribosylation factor-like 6 interacting protein 5
0.202699	7.85e-03	-2.97	-2.90528	-2.19e-01	nop56	NOP56 ribonucleoprotein
0.202699	7.85e-03	-2.97	-2.96138	-2.61e-01	unkl	unkempt family like zinc finger
0.202722	7.86e-03	-2.97	-2.38442	-4.90e-01
0.202722	7.86e-03	-2.97	-2.66411	-3.26e-01	flywch2	FLYWCH family member 2
0.20291	7.88e-03	-2.96	-3.09006	-1.59e-01	abca1	ATP-binding cassette, sub-family A (ABC1), member 1
0.20291	7.88e-03	2.96	-3.27757	1.93e-01	zfand5	zinc finger, AN1-type domain 5
0.202976	7.89e-03	-2.96	-2.78779	-2.94e-01	coprs	coordinator of PRMT5, differentiation stimulator
0.202976	7.90e-03	-2.96	-2.58268	-3.52e-01	klhdc10	kelch domain containing 10
0.202976	7.91e-03	-2.96	-2.48876	-4.86e-01	aa407881	expressed sequence AA407881
0.202976	7.91e-03	2.96	-2.73216	1.48	ighmbp2	immunoglobulin mu binding protein 2
0.202976	7.91e-03	2.96	-3.04812	2.20e-01	sugt1	SGT1, suppressor of G2 allele of SKP1 (S. cerevisiae)
0.202976	7.91e-03	2.96	-3.19911	1.52e-01	ppm1a	protein phosphatase 1A, magnesium dependent, alpha isoform
0.20337	7.93e-03	-2.96	-2.54862	-4.37e-01	map4k4	mitogen-activated protein kinase kinase kinase kinase 4
0.203532	7.94e-03	2.96	-3.12705	2.78e-01	kcnd2	potassium voltage-gated channel, Shal-related family, member 2
0.203562	7.95e-03	-2.96	-2.93442	-1.84e-01	gkap1	G kinase anchoring protein 1
0.203972	7.97e-03	-2.96	-3.09907	-1.30	svs3b///svs3a	seminal vesicle secretory protein 3B///seminal vesicle secretory protein 3A
0.204191	7.98e-03	2.96	-3.00746	1.90e-01	tmem180	transmembrane protein 180
0.204322	7.99e-03	2.96	-2.50123	4.48e-01	pdgfc	platelet-derived growth factor, C polypeptide
0.204346	7.99e-03	2.96	-2.48355	8.68e-01	srcap	Snf2-related CREBBP activator protein
0.204366	8.00e-03	-2.96	-3.50368	-1.09e-01	psap	prosaposin
0.204389	8.01e-03	-2.96	-2.71284	-2.77e-01	mbd6	methyl-CpG binding domain protein 6
0.204389	8.01e-03	-2.96	-2.7329	-2.39e-01	pnpt1	polyribonucleotide nucleotidyltransferase 1
0.204389	8.02e-03	-2.96	-2.54366	-9.32e-01	actr1a	ARP1 actin-related protein 1A, centractin alpha
0.204461	8.02e-03	-2.96	-2.56541	-3.15e-01	pdik1l	PDLIM1 interacting kinase 1 like
0.204714	8.04e-03	-2.96	-3.11037	-2.31e-01	aak1	AP2 associated kinase 1
0.204723	8.04e-03	-2.96	-2.41642	-4.46e-01	stard6	StAR-related lipid transfer (START) domain containing 6
0.204723	8.05e-03	2.96	-2.94675	1.84e-01	apopt1	apoptogenic, mitochondrial 1
0.204964	8.06e-03	2.95	-3.26792	1.93e-01	syt11	synaptotagmin XI
0.205225	8.08e-03	2.95	-2.52789	6.42e-01
0.205225	8.08e-03	-2.95	-2.55746	-1.00	mtr	5-methyltetrahydrofolate-homocysteine methyltransferase
0.205225	8.09e-03	-2.95	-2.47661	-6.10e-01	nacc2	nucleus accumbens associated 2, BEN and BTB (POZ) domain containing
0.205759	8.11e-03	-2.95	-2.91701	-2.07e-01	zfp318	zinc finger protein 318
0.205759	8.12e-03	-2.95	-2.41241	-5.99e-01	tmem258	transmembrane protein 258
0.205858	8.13e-03	-2.95	-2.42733	-4.24e-01	tpm2	tropomyosin 2, beta
0.205858	8.13e-03	2.95	-2.92614	2.66e-01	tbcel	tubulin folding cofactor E-like
0.206101	8.15e-03	-2.95	-3.41992	-1.34e-01	atp5k	ATP synthase, H+ transporting, mitochondrial F1F0 complex, subunit E
0.206567	8.17e-03	-2.95	-2.58269	-3.54e-01	glis2	GLIS family zinc finger 2
0.206567	8.17e-03	-2.95	-2.70283	-2.59e-01	nfya	nuclear transcription factor-Y alpha
0.206791	8.19e-03	2.95	-2.48061	6.81e-01	sox11	SRY (sex determining region Y)-box 11
0.206845	8.20e-03	2.95	-2.67431	3.43e-01	smc6	structural maintenance of chromosomes 6
0.206845	8.21e-03	-2.95	-3.07573	-1.94e-01	far1	fatty acyl CoA reductase 1
0.206845	8.21e-03	-2.95	-3.12649	-2.28e-01	btf3	basic transcription factor 3
0.206845	8.21e-03	-2.95	-3.57486	-1.15e-01	apoe	apolipoprotein E
0.206845	8.22e-03	-2.95	-2.58699	-3.28e-01	kansl1	KAT8 regulatory NSL complex subunit 1
0.206845	8.22e-03	2.95	-3.29455	1.46e-01	fem1b	feminization 1 homolog b (C. elegans)
0.206845	8.23e-03	-2.95	-2.57259	-4.02e-01	tchp	trichoplein, keratin filament binding
0.206845	8.23e-03	2.95	-3.04614	2.55e-01	kif1b	kinesin family member 1B
0.207273	8.25e-03	-2.94	-2.95098	-1.40	zfp961	zinc finger protein 961
0.207689	8.27e-03	-2.94	-2.8999	-2.90e-01	prpf40b	pre-mRNA processing factor 40B
0.207751	8.28e-03	-2.94	-2.47056	-6.03e-01	tor3a	torsin family 3, member A
0.207751	8.28e-03	-2.94	-2.55625	-5.07e-01
0.208578	8.32e-03	-2.94	-2.98128	-2.25e-01	zdhhc14	zinc finger, DHHC domain containing 14
0.208578	8.33e-03	2.94	-2.44387	5.08e-01	creb1	cAMP responsive element binding protein 1
0.208991	8.35e-03	2.94	-2.7722	1.38
0.209253	8.37e-03	-2.94	-2.71508	-3.73e-01	d230044b12rik	RIKEN cDNA D230044B12 gene
0.209253	8.37e-03	-2.94	-2.85208	-3.06e-01	oxct1	3-oxoacid CoA transferase 1
0.209253	8.38e-03	-2.94	-2.44287	-5.20e-01	lrrn4cl	LRRN4 C-terminal like
0.209253	8.38e-03	2.94	-2.58911	3.36e-01	oprk1	opioid receptor, kappa 1
0.209253	8.38e-03	-2.94	-3.1576	-2.06	habp2	hyaluronic acid binding protein 2
0.209272	8.39e-03	-2.94	-2.47475	-5.59e-01	a930007d18rik	RIKEN cDNA A930007D18 gene
0.209272	8.39e-03	-2.94	-2.62562	-4.15e-01	telo2	telomere maintenance 2
0.209284	8.40e-03	-2.94	-2.73367	-3.21e-01	cep164	centrosomal protein 164
0.209284	8.41e-03	2.94	-2.45422	8.83e-01	prcc	papillary renal cell carcinoma (translocation-associated)
0.209284	8.41e-03	2.94	-2.49058	1.01
0.209284	8.41e-03	-2.94	-3.17486	-1.71e-01	pptc7	PTC7 protein phosphatase homolog
0.209605	8.43e-03	-2.93	-2.81989	-2.42e-01	aldh3a2	aldehyde dehydrogenase family 3, subfamily A2
0.209803	8.44e-03	-2.93	-3.13453	-1.43	frs3os	fibroblast growth factor receptor substrate 3, opposite strand
0.209843	8.45e-03	-2.93	-2.4838	-4.11e-01	snhg1	small nucleolar RNA host gene 1
0.210157	8.47e-03	2.93	-2.93208	2.53e-01	rorb	RAR-related orphan receptor beta
0.21052	8.49e-03	-2.93	-3.30687	-1.63
0.210834	8.50e-03	-2.93	-2.88965	-2.07e-01	dph3	diphthamine biosynthesis 3
0.210882	8.51e-03	-2.93	-3.07482	-1.35	fam110c	family with sequence similarity 110, member C
0.21089	8.52e-03	-2.93	-3.23499	-1.66	atmin	ATM interactor
0.21089	8.53e-03	-2.93	-2.5776	-5.87e-01
0.21089	8.53e-03	-2.93	-2.69305	-4.05e-01	msi2	musashi RNA-binding protein 2
0.211203	8.55e-03	2.93	-3.20122	2.49e-01	camkk2	calcium/calmodulin-dependent protein kinase kinase 2, beta
0.211203	8.56e-03	-2.93	-2.45403	-5.73e-01	mia	melanoma inhibitory activity
0.211203	8.56e-03	-2.93	-2.66339	-3.73e-01	ahcyl2	S-adenosylhomocysteine hydrolase-like 2
0.211203	8.57e-03	-2.93	-2.45738	-5.82e-01	ttll12	tubulin tyrosine ligase-like family, member 12
0.211203	8.57e-03	-2.93	-3.28662	-1.77	mgam	maltase-glucoamylase
0.211203	8.58e-03	2.93	-2.65853	4.02e-01	arnt2	aryl hydrocarbon receptor nuclear translocator 2
0.211203	8.58e-03	-2.93	-2.95233	-3.00e-01	zmat1	zinc finger, matrin type 1
0.211203	8.59e-03	-2.93	-2.71771	-3.30e-01
0.211203	8.59e-03	-2.93	-3.2159	-1.73	e2f7	E2F transcription factor 7
0.211203	8.60e-03	2.93	-2.70681	4.64e-01	cacnb1	calcium channel, voltage-dependent, beta 1 subunit
0.211203	8.60e-03	2.93	-2.7802	5.28e-01	agpat1	1-acylglycerol-3-phosphate O-acyltransferase 1 (lysophosphatidic acid acyltransferase, alpha)
0.211203	8.60e-03	2.93	-3.1751	1.95e-01	pcmtd1	protein-L-isoaspartate (D-aspartate) O-methyltransferase domain containing 1
0.211303	8.61e-03	-2.92	-2.50354	-3.75e-01	tmem120b	transmembrane protein 120B
0.211387	8.62e-03	-2.92	-2.94186	-1.39	2310001k24rik	RIKEN cDNA 2310001K24 gene
0.211387	8.63e-03	2.92	-2.51239	6.91e-01	slc4a4	solute carrier family 4 (anion exchanger), member 4
0.211387	8.63e-03	-2.92	-2.85975	-2.48e-01	gpt2	glutamic pyruvate transaminase (alanine aminotransferase) 2
0.211387	8.64e-03	2.92	-3.11195	1.73	adrb3	adrenergic receptor, beta 3
0.211387	8.64e-03	-2.92	-3.29718	-1.57	4930466i24rik	RIKEN cDNA 4930466I24 gene
0.211387	8.64e-03	2.92	-3.44094	2.22e-01	purb	purine rich element binding protein B
0.211387	8.65e-03	2.92	-2.49765	7.87e-01	arrdc4	arrestin domain containing 4
0.211387	8.65e-03	-2.92	-2.50137	-4.26e-01	mta3	metastasis associated 3
0.211387	8.65e-03	-2.92	-3.05035	-2.08e-01	zfp932	zinc finger protein 932
0.211788	8.68e-03	2.92	-3.03007	2.92e-01	rusc1	RUN and SH3 domain containing 1
0.211797	8.68e-03	-2.92	-2.82767	-2.56e-01	faf1	Fas-associated factor 1
0.211797	8.69e-03	-2.92	-2.47768	-6.79e-01	atat1	alpha tubulin acetyltransferase 1
0.211797	8.69e-03	-2.92	-3.19761	-1.82	nphp3	nephronophthisis 3 (adolescent)
0.211797	8.70e-03	2.92	-3.00307	1.68	smc2	structural maintenance of chromosomes 2
0.211797	8.70e-03	-2.92	-3.16548	-1.47	cep41	centrosomal protein 41
0.212042	8.72e-03	-2.92	-2.7069	-3.21e-01	ncaph2	non-SMC condensin II complex, subunit H2
0.212042	8.72e-03	2.92	-3.08093	1.38
0.212207	8.74e-03	2.92	-2.53079	4.63e-01	cdkl1	cyclin-dependent kinase-like 1 (CDC2-related kinase)
0.212207	8.74e-03	-2.92	-2.56047	-4.27e-01	stag1	stromal antigen 1
0.212207	8.75e-03	2.92	-2.8331	1.34	ccdc173	coiled-coil domain containing 173
0.212207	8.75e-03	-2.92	-3.16048	-2.67e-01	dnpep	aspartyl aminopeptidase
0.212207	8.75e-03	2.92	-3.18062	2.27e-01	sbno1	strawberry notch homolog 1 (Drosophila)
0.212221	8.76e-03	-2.92	-2.63892	-3.01e-01	2810416a17rik	RIKEN cDNA 2810416A17 gene
0.212249	8.76e-03	-2.92	-3.64964	-1.12e-01	cox6a1	cytochrome c oxidase subunit VIa polypeptide 1
0.212249	8.77e-03	2.92	-2.90697	1.69
0.212249	8.77e-03	2.92	-3.00943	3.09e-01	3830406c13rik	RIKEN cDNA 3830406C13 gene
0.212249	8.79e-03	-2.92	-2.50603	-7.63e-01	9030203c11rik	RIKEN cDNA 9030203C11 gene
0.212249	8.79e-03	2.92	-2.95698	4.12e-01	rph3a	rabphilin 3A
0.212249	8.79e-03	-2.92	-3.43859	-1.25e-01	ndrg2	N-myc downstream regulated gene 2
0.212249	8.80e-03	-2.91	-2.71457	-3.35e-01	ccdc88a	coiled coil domain containing 88A
0.212249	8.81e-03	-2.91	-2.48768	-5.82e-01	ppl	periplakin
0.212249	8.81e-03	-2.91	-2.74046	-1.06	gm12185	predicted gene 12185
0.212249	8.81e-03	2.91	-3.1806	1.97	ago3	argonaute RISC catalytic subunit 3
0.212506	8.82e-03	-2.91	-3.25334	-1.86	8430419k02rik	RIKEN cDNA 8430419K02 gene
0.212693	8.84e-03	-2.91	-2.53487	-4.10e-01	irf3	interferon regulatory factor 3
0.212809	8.85e-03	2.91	-3.1146	1.52	nova2	neuro-oncological ventral antigen 2
0.21287	8.86e-03	-2.91	-3.33013	-1.36e-01	ubr5	ubiquitin protein ligase E3 component n-recognin 5
0.21287	8.87e-03	-2.91	-2.48361	-5.55e-01	d430030g11rik	RIKEN cDNA D430030G11 gene
0.21287	8.87e-03	-2.91	-2.87639	-3.77e-01	st6galnac3	ST6 (alpha-N-acetyl-neuraminyl-2,3-beta-galactosyl-1,3)-N-acetylgalactosaminide alpha-2,6-sialyltransferase 3
0.21287	8.88e-03	2.91	-3.09108	2.06e-01	plpp6	phospholipid phosphatase 6
0.21287	8.88e-03	-2.91	-3.18197	-2.72e-01	pcbp3	poly(rC) binding protein 3
0.21287	8.88e-03	2.91	-3.21609	1.98e-01	slc7a14	solute carrier family 7 (cationic amino acid transporter, y+ system), member 14
0.21287	8.88e-03	-2.91	-3.4743	-1.83e-01	cox8a	cytochrome c oxidase subunit VIIIa
0.21287	8.89e-03	-2.91	-2.91288	-1.16
0.212939	8.90e-03	2.91	-3.19207	1.71e-01	adcy9	adenylate cyclase 9
0.21315	8.91e-03	-2.91	-2.94768	-1.28	mep1a	meprin 1 alpha
0.213393	8.93e-03	-2.91	-2.6658	-4.15e-01	prps2	phosphoribosyl pyrophosphate synthetase 2
0.213393	8.93e-03	2.91	-3.31346	1.72e-01	tmem184c	transmembrane protein 184C
0.213393	8.95e-03	2.91	-2.49952	5.33e-01	zfp729b	zinc finger protein 729b
0.213393	8.95e-03	-2.91	-3.0777	-2.40e-01	plcg1	phospholipase C, gamma 1
0.213393	8.95e-03	2.91	-3.25303	1.36e-01	glrx2	glutaredoxin 2 (thioltransferase)
0.213393	8.95e-03	-2.91	-3.38411	-1.81e-01	gm3873///gm3244///ndufb4	predicted gene 3873///predicted pseudogene 3244///NADH dehydrogenase (ubiquinone) 1 beta subcomplex 4
0.213524	8.96e-03	2.91	-3.11045	1.75	toporsos	topoisomerase I binding, arginine/serine-rich, opposite strand
0.213975	8.98e-03	-2.91	-3.24748	-2.01e-01	ddx5	DEAD (Asp-Glu-Ala-Asp) box polypeptide 5
0.214209	9.02e-03	2.90	-2.49589	7.81e-01	ehd1	EH-domain containing 1
0.214209	9.02e-03	-2.90	-2.49633	-6.93e-01	pex16	peroxisomal biogenesis factor 16
0.214209	9.02e-03	-2.90	-2.68738	-3.72e-01	zkscan3	zinc finger with KRAB and SCAN domains 3
0.214209	9.02e-03	-2.90	-2.84052	-2.57e-01	cd2ap	CD2-associated protein
0.214209	9.02e-03	-2.90	-3.04823	-1.69	gm29722	predicted gene, 29722
0.214628	9.04e-03	2.90	-2.66186	3.74e-01	ehbp1l1	EH domain binding protein 1-like 1
0.214857	9.06e-03	2.90	-3.13696	2.10e-01	pkp4	plakophilin 4
0.215284	9.08e-03	2.90	-3.19838	2.11e-01	extl3	exostoses (multiple)-like 3
0.215284	9.09e-03	-2.90	-2.53829	-4.96e-01	gm35792	predicted gene, 35792
0.215284	9.09e-03	-2.90	-2.65436	-1.20	4933427d06rik	RIKEN cDNA 4933427D06 gene
0.215519	9.10e-03	2.90	-3.38923	1.44e-01	nono	non-POU-domain-containing, octamer binding protein
0.215714	9.12e-03	-2.90	-2.79755	-2.99e-01	ssh3	slingshot homolog 3 (Drosophila)
0.215729	9.12e-03	-2.90	-2.84649	-2.90e-01	txnip	thioredoxin interacting protein
0.215927	9.14e-03	-2.90	-2.81854	-4.86e-01	2900073c17rik	RIKEN cDNA 2900073C17 gene
0.216453	9.17e-03	-2.90	-2.51944	-4.60e-01	gm7420	predicted gene 7420
0.216453	9.17e-03	-2.90	-2.74552	-3.30e-01	zswim8	zinc finger SWIM-type containing 8
0.216496	9.18e-03	2.90	-2.9584	2.92e-01	extl1	exostoses (multiple)-like 1
0.216496	9.18e-03	2.90	-3.31266	1.74e-01	lasp1	LIM and SH3 protein 1
0.216518	9.19e-03	2.90	-2.51682	5.59e-01	tigd5	tigger transposable element derived 5
0.216518	9.19e-03	-2.90	-2.54826	-7.18e-01	d5ertd798e	DNA segment, Chr 5, ERATO Doi 798, expressed
0.216919	9.21e-03	2.89	-3.45804	1.34e-01	ndufa10	NADH dehydrogenase (ubiquinone) 1 alpha subcomplex 10
0.216941	9.22e-03	2.89	-2.52472	4.43e-01	far1	fatty acyl CoA reductase 1
0.216941	9.23e-03	-2.89	-3.10739	-1.83	c230035i16rik	RIKEN cDNA C230035I16 gene
0.216941	9.23e-03	-2.89	-3.31475	-1.70e-01	arxes2///arxes1	adipocyte-related X-chromosome expressed sequence 2///adipocyte-related X-chromosome expressed sequence 1
0.216941	9.23e-03	2.89	-3.53049	2.37e-01	spin1	spindlin 1
0.217012	9.24e-03	2.89	-3.22761	2.28e-01	timp2	tissue inhibitor of metalloproteinase 2
0.217137	9.26e-03	-2.89	-2.51718	-5.56e-01	papola	poly (A) polymerase alpha
0.217137	9.26e-03	-2.89	-2.65856	-3.75e-01	ntng1	netrin G1
0.217137	9.26e-03	2.89	-3.06691	2.19e-01	itch	itchy, E3 ubiquitin protein ligase
0.217137	9.27e-03	2.89	-3.2268	1.50e-01	uhrf1bp1l	UHRF1 (ICBP90) binding protein 1-like
0.217717	9.30e-03	2.89	-2.76977	2.94e-01	tug1	taurine upregulated gene 1
0.217773	9.31e-03	2.89	-2.63473	6.98e-01	mir138-2///c78859	microRNA 138-2///expressed sequence C78859
0.217773	9.31e-03	2.89	-2.65067	4.73e-01	nudt21	nudix (nucleoside diphosphate linked moiety X)-type motif 21
0.217773	9.32e-03	2.89	-2.68086	4.05e-01	gcat///galr3	glycine C-acetyltransferase (2-amino-3-ketobutyrate-coenzyme A ligase)///galanin receptor 3
0.217976	9.33e-03	-2.89	-2.74311	-9.53e-01	ints8	integrator complex subunit 8
0.218063	9.34e-03	2.89	-2.58911	8.85e-01
0.218163	9.35e-03	-2.89	-2.96821	-2.11e-01	hdac1	histone deacetylase 1
0.218163	9.35e-03	2.89	-3.18324	1.60e-01	fdps	farnesyl diphosphate synthetase
0.218163	9.36e-03	-2.89	-2.8353	-2.68e-01	exosc2	exosome component 2
0.218163	9.37e-03	-2.89	-2.8958	-2.86e-01	slc16a11	solute carrier family 16 (monocarboxylic acid transporters), member 11
0.218163	9.37e-03	-2.89	-2.91139	-1.06	trpm1	transient receptor potential cation channel, subfamily M, member 1
0.218177	9.38e-03	-2.89	-3.02625	-1.99e-01	ranbp6	RAN binding protein 6
0.218177	9.38e-03	2.89	-3.37103	1.45e-01	csnk2b	casein kinase 2, beta polypeptide
0.218212	9.39e-03	-2.89	-2.55025	-8.03e-01
0.218212	9.40e-03	-2.89	-2.81565	-4.31e-01	kcnq1ot1	KCNQ1 overlapping transcript 1
0.218212	9.40e-03	-2.88	-2.96623	-2.11e-01	mospd2	motile sperm domain containing 2
0.218212	9.40e-03	-2.88	-3.13773	-1.85e-01	npr2	natriuretic peptide receptor 2
0.218212	9.41e-03	2.88	-3.06074	2.18e-01	papolg	poly(A) polymerase gamma
0.218212	9.41e-03	-2.88	-3.15516	-2.70e-01	march2	membrane-associated ring finger (C3HC4) 2
0.218239	9.43e-03	2.88	-3.20542	1.86e-01	daam1	dishevelled associated activator of morphogenesis 1
0.218239	9.43e-03	-2.88	-3.25865	-1.95	slfn4	schlafen 4
0.218239	9.43e-03	-2.88	-3.74547	-1.94e-01	atp6v0c	ATPase, H+ transporting, lysosomal V0 subunit C
0.218239	9.44e-03	-2.88	-2.90502	-3.64e-01	2900046l07rik	RIKEN cDNA 2900046L07 gene
0.218239	9.44e-03	-2.88	-3.11461	-3.02e-01	il33	interleukin 33
0.218395	9.46e-03	-2.88	-2.57774	-6.05e-01	mettl24	methyltransferase like 24
0.218395	9.46e-03	2.88	-2.99093	1.23
0.218395	9.46e-03	-2.88	-3.23276	-1.63	tmem184a	transmembrane protein 184a
0.218395	9.47e-03	2.88	-2.54842	6.51e-01	dscam	Down syndrome cell adhesion molecule
0.218395	9.47e-03	-2.88	-3.07288	-2.05e-01	atp2a2	ATPase, Ca++ transporting, cardiac muscle, slow twitch 2
0.218395	9.48e-03	-2.88	-3.18825	-1.65e-01	igdcc4	immunoglobulin superfamily, DCC subclass, member 4
0.218395	9.48e-03	-2.88	-3.33305	-1.54e-01	hnrnph2	heterogeneous nuclear ribonucleoprotein H2
0.218655	9.50e-03	-2.88	-2.93371	-2.47e-01	spsb1	splA/ryanodine receptor domain and SOCS box containing 1
0.218763	9.51e-03	2.88	-3.50904	1.28e-01	cbarp	calcium channel, voltage-dependent, beta subunit associated regulatory protein
0.218954	9.52e-03	-2.88	-2.71033	-3.12e-01	zfp710	zinc finger protein 710
0.218954	9.52e-03	-2.88	-2.7143	-4.05e-01	ccser2	coiled-coil serine rich 2
0.219036	9.53e-03	-2.88	-2.67785	-3.94e-01	actl6a	actin-like 6A
0.219197	9.54e-03	-2.88	-2.66158	-3.79e-01
0.219548	9.57e-03	2.88	-2.61591	6.32e-01	dhcr24	24-dehydrocholesterol reductase
0.219548	9.58e-03	2.88	-3.17836	2.54e-01	kcnq5	potassium voltage-gated channel, subfamily Q, member 5
0.219548	9.58e-03	-2.88	-3.30012	-1.48
0.219608	9.58e-03	-2.88	-2.90948	-3.49e-01	donson	downstream neighbor of SON
0.220171	9.61e-03	-2.87	-2.65682	-3.95e-01
0.220235	9.62e-03	2.87	-2.92266	3.84e-01	rab39b	RAB39B, member RAS oncogene family
0.220769	9.65e-03	-2.87	-3.56099	-1.22e-01	meg3	maternally expressed 3
0.220779	9.65e-03	2.87	-3.16757	1.79e-01	b4galnt1	beta-1,4-N-acetyl-galactosaminyl transferase 1
0.22098	9.67e-03	-2.87	-2.74694	-4.50e-01	eif2b2	eukaryotic translation initiation factor 2B, subunit 2 beta
0.22098	9.67e-03	-2.87	-3.19993	-1.86	tspan18	tetraspanin 18
0.221102	9.69e-03	2.87	-3.1368	2.42e-01	hnrnpf	heterogeneous nuclear ribonucleoprotein F
0.221102	9.69e-03	-2.87	-3.24096	-1.96e-01	neat1	nuclear paraspeckle assembly transcript 1 (non-protein coding)
0.221102	9.69e-03	-2.87	-3.69019	-9.31e-02	slc25a3	solute carrier family 25 (mitochondrial carrier, phosphate carrier), member 3
0.221198	9.71e-03	-2.87	-3.17501	-1.85e-01	rassf1	Ras association (RalGDS/AF-6) domain family member 1
0.221198	9.71e-03	2.87	-3.35116	1.93e-01	gabra4	gamma-aminobutyric acid (GABA) A receptor, subunit alpha 4
0.221324	9.72e-03	-2.87	-3.04572	-3.61e-01	enpp2	ectonucleotide pyrophosphatase/phosphodiesterase 2
0.221331	9.73e-03	-2.87	-2.59262	-5.47e-01	9030607l02rik	RIKEN cDNA 9030607L02 gene
0.221331	9.73e-03	2.87	-2.98861	1.93e-01	ikbkg	inhibitor of kappaB kinase gamma
0.221331	9.74e-03	-2.87	-3.33748	-1.78	eppin	epididymal peptidase inhibitor
0.221331	9.74e-03	-2.87	-3.55527	-2.36e-01	9630010g10rik	RIKEN cDNA 9630010G10 gene
0.221331	9.75e-03	2.87	-3.30538	1.64e-01	glg1	golgi apparatus protein 1
0.22134	9.75e-03	2.87	-2.60507	6.62e-01	nup214	nucleoporin 214
0.221476	9.77e-03	2.87	-2.75792	1.40	4933407o12rik	RIKEN cDNA 4933407O12 gene
0.221476	9.77e-03	-2.87	-3.13257	-1.95e-01	map4k5	mitogen-activated protein kinase kinase kinase kinase 5
0.2215	9.77e-03	-2.87	-3.37778	-1.75e-01	prkaca	protein kinase, cAMP dependent, catalytic, alpha
0.221569	9.78e-03	2.87	-2.8269	2.79e-01	zdhhc2	zinc finger, DHHC domain containing 2
0.221569	9.79e-03	-2.87	-3.04149	-2.19e-01	otud4	OTU domain containing 4
0.221569	9.79e-03	2.87	-3.31573	1.30e-01	actr10	ARP10 actin-related protein 10
0.222216	9.83e-03	-2.86	-3.21744	-1.69
0.222263	9.83e-03	2.86	-3.00611	2.36e-01	zfp703	zinc finger protein 703
0.222263	9.84e-03	-2.86	-2.94586	-4.66e-01	plekhh1	pleckstrin homology domain containing, family H (with MyTH4 domain) member 1
0.222417	9.86e-03	-2.86	-2.6034	-4.09e-01	kcnmb2	potassium large conductance calcium-activated channel, subfamily M, beta member 2
0.222417	9.86e-03	-2.86	-2.67368	-4.31e-01	miip	migration and invasion inhibitory protein
0.222417	9.86e-03	-2.86	-3.31118	-1.72	dhx9	DEAH (Asp-Glu-Ala-His) box polypeptide 9
0.223446	9.91e-03	2.86	-3.05781	3.78e-01	purb	purine rich element binding protein B
0.223461	9.92e-03	-2.86	-3.19116	-1.55
0.223461	9.93e-03	2.86	-2.67617	3.39e-01	pde7a	phosphodiesterase 7A
0.223461	9.94e-03	2.86	-2.59013	5.18e-01	amigo1	adhesion molecule with Ig like domain 1
0.223461	9.94e-03	2.86	-2.83856	2.61e-01	bdnf	brain derived neurotrophic factor
0.223461	9.94e-03	-2.86	-2.95647	-2.68e-01	cdc7	cell division cycle 7 (S. cerevisiae)
0.223461	9.94e-03	-2.86	-2.99701	-2.53e-01	sh3bgrl2	SH3 domain binding glutamic acid-rich protein like 2
0.223711	9.96e-03	2.86	-2.8799	1.16	nav2	neuron navigator 2
0.223848	9.97e-03	2.86	-2.94255	2.91e-01	wdr37	WD repeat domain 37
0.223856	9.98e-03	-2.86	-2.57925	-5.49e-01	a830021m18rik	RIKEN cDNA A830021M18 gene
0.223856	9.98e-03	-2.86	-2.95005	-1.29	sp6	trans-acting transcription factor 6
0.224101	1.00e-02	-2.86	-2.73638	-3.37e-01	qk	quaking
0.224285	1.00e-02	-2.86	-3.14396	-2.56e-01	amy1	amylase 1, salivary
0.224285	1.00e-02	-2.86	-3.15911	-1.53	4930500h12rik	RIKEN cDNA 4930500H12 gene
0.224359	1.00e-02	-2.86	-2.61485	-9.65e-01	rttn	rotatin
0.224359	1.00e-02	2.86	-2.76498	4.04e-01	ipcef1	interaction protein for cytohesin exchange factors 1
0.224373	1.00e-02	-2.86	-3.17737	-1.57	rere	arginine glutamic acid dipeptide (RE) repeats
0.224573	1.01e-02	-2.85	-2.60917	-4.84e-01
0.224573	1.01e-02	-2.85	-2.78693	-4.72e-01	c730026j16///zbtb38	uncharacterized protein C730026J16///zinc finger and BTB domain containing 38
0.224573	1.01e-02	-2.85	-3.06402	-2.98e-01	mirg	miRNA containing gene
0.224573	1.01e-02	-2.85	-3.06576	-2.99e-01	fubp1	far upstream element (FUSE) binding protein 1
0.224573	1.01e-02	-2.85	-3.1375	-3.05e-01	rbm6	RNA binding motif protein 6
0.224573	1.01e-02	2.85	-3.37411	1.63e-01	sel1l	sel-1 suppressor of lin-12-like (C. elegans)
0.224573	1.01e-02	2.85	-3.37491	2.70e-01	limd2	LIM domain containing 2
0.224935	1.01e-02	2.85	-3.22306	1.75e-01	gm13363///ptp4a1	predicted gene 13363///protein tyrosine phosphatase 4a1
0.22537	1.01e-02	-2.85	-2.83345	-3.25e-01
0.225484	1.01e-02	2.85	-3.32306	1.71	zfp750	zinc finger protein 750
0.225555	1.02e-02	-2.85	-2.72422	-3.64e-01	tmtc4	transmembrane and tetratricopeptide repeat containing 4
0.225555	1.02e-02	2.85	-3.13454	1.89e-01	dio2	deiodinase, iodothyronine, type II
0.225555	1.02e-02	-2.85	-3.50691	-1.34e-01	wnk1	WNK lysine deficient protein kinase 1
0.225657	1.02e-02	2.85	-2.73959	4.75e-01	hdlbp	high density lipoprotein (HDL) binding protein
0.225708	1.02e-02	-2.85	-2.60273	-5.71e-01
0.225867	1.02e-02	-2.85	-3.37199	-2.28e-01	son	Son DNA binding protein
0.225881	1.02e-02	-2.85	-2.6617	-4.35e-01	4930570g19rik	RIKEN cDNA 4930570G19 gene
0.225881	1.02e-02	-2.85	-2.94951	-3.16e-01	abhd14a	abhydrolase domain containing 14A
0.226016	1.02e-02	-2.85	-3.16267	-1.50	phf19	PHD finger protein 19
0.226063	1.02e-02	-2.85	-3.75266	-1.24e-01	rpl37rt///rpl37	ribosomal protein L37, retrotransposed///ribosomal protein L37
0.226432	1.02e-02	2.85	-3.08317	1.98e-01	gnpda2	glucosamine-6-phosphate deaminase 2
0.226432	1.02e-02	-2.85	-3.21717	-2.61e-01	ankrd34b	ankyrin repeat domain 34B
0.226432	1.03e-02	-2.85	-3.0452	-2.07e-01	kif22	kinesin family member 22
0.226432	1.03e-02	-2.85	-3.0962	-2.59e-01	stx3	syntaxin 3
0.2267	1.03e-02	2.84	-2.84139	3.69e-01	decr2	2-4-dienoyl-Coenzyme A reductase 2, peroxisomal
0.227368	1.03e-02	-2.84	-2.98298	-2.88e-01	dgcr8	DiGeorge syndrome critical region gene 8
0.227368	1.03e-02	2.84	-3.20673	2.21e-01	c730029a08rik///paqr9	RIKEN cDNA C730029A08 gene///progestin and adipoQ receptor family member IX
0.227368	1.03e-02	2.84	-3.32077	1.52e-01	nicn1	nicolin 1
0.227368	1.03e-02	-2.84	-3.78131	-1.77e-01	sparcl1	SPARC-like 1
0.227422	1.03e-02	-2.84	-2.77542	-1.00	krtap26-1	keratin associated protein 26-1
0.227465	1.03e-02	-2.84	-3.48053	-2.01e-01	luc7l3	LUC7-like 3 (S. cerevisiae)
0.227528	1.04e-02	-2.84	-2.61969	-6.10e-01	ccdc94	coiled-coil domain containing 94
0.227528	1.04e-02	-2.84	-2.65218	-4.42e-01	thoc1	THO complex 1
0.227528	1.04e-02	-2.84	-2.65465	-7.73e-01	bcas2	breast carcinoma amplified sequence 2
0.227528	1.04e-02	-2.84	-2.76352	-3.85e-01	hs1bp3	HCLS1 binding protein 3
0.227528	1.04e-02	-2.84	-2.78825	-3.45e-01	hcrt	hypocretin
0.227528	1.04e-02	-2.84	-2.86487	-2.87e-01	trib2	tribbles pseudokinase 2
0.227528	1.04e-02	2.84	-2.87822	3.05e-01	flt1	FMS-like tyrosine kinase 1
0.227528	1.04e-02	-2.84	-3.16767	-1.52	slc25a19	solute carrier family 25 (mitochondrial thiamine pyrophosphate carrier), member 19
0.227528	1.04e-02	-2.84	-3.25184	-1.44	pkn3	protein kinase N3
0.227528	1.04e-02	-2.84	-3.31712	-2.66e-01	tmem41b	transmembrane protein 41B
0.227528	1.04e-02	-2.84	-3.42353	-1.76e-01	rsrp1	arginine/serine rich protein 1
0.227528	1.04e-02	-2.84	-3.46967	-1.28e-01	gm21571///rps12-ps18///rps12-ps24///rps12-ps10///rps12-ps14///rps12-ps13///rps12-ps15///rps12-ps12///rps12-ps16///rps12-ps11///rps12	predicted gene, 21571///ribosomal protein S12, pseudogene 18///ribosomal protein S12, pseudogene 24///ribosomal protein S12, pseudogene 10///ribosomal protein S12, pseudogene 14///ribosomal protein S12, pseudogene 13///ribosomal protein S12, pseudogene 15///ribosomal protein S12, pseudogene 12///ribosomal protein S12, pseudogene 16///ribosomal protein S12, pseudogene 11///ribosomal protein S12
0.227528	1.04e-02	2.84	-3.52883	1.87e-01	gabrb2	gamma-aminobutyric acid (GABA) A receptor, subunit beta 2
0.227545	1.04e-02	-2.84	-3.3252	-1.92e-01	hist1h2br///hist1h2bq///hist1h2bp///hist1h2bn///hist1h2bm///hist1h2bl///hist1h2bj///hist1h2bg///hist1h2bf///hist1h2be///hist1h2bc	histone cluster 1 H2br///histone cluster 1, H2bq///histone cluster 1, H2bp///histone cluster 1, H2bn///histone cluster 1, H2bm///histone cluster 1, H2bl///histone cluster 1, H2bj///histone cluster 1, H2bg///histone cluster 1, H2bf///histone cluster 1, H2be///histone cluster 1, H2bc
0.227636	1.04e-02	-2.84	-2.72817	-9.85e-01	ints7	integrator complex subunit 7
0.227636	1.04e-02	-2.84	-2.95098	-2.83e-01	tmem42	transmembrane protein 42
0.227837	1.05e-02	-2.84	-2.68609	-4.47e-01	kcnk13	potassium channel, subfamily K, member 13
0.227837	1.05e-02	-2.84	-3.11414	-1.65	cyp4f39	cytochrome P450, family 4, subfamily f, polypeptide 39
0.227837	1.05e-02	2.84	-3.29615	1.92	sumo3	small ubiquitin-like modifier 3
0.227837	1.05e-02	2.84	-3.46282	2.23e-01	bhlhe22	basic helix-loop-helix family, member e22
0.227837	1.05e-02	-2.84	-3.81857	-1.18e-01	loc101056029///gm5451///rpl9	60S ribosomal protein L9 pseudogene///predicted gene 5451///ribosomal protein L9
0.227939	1.05e-02	2.84	-2.81484	3.15e-01	fosl2	fos-like antigen 2
0.227939	1.05e-02	-2.84	-2.87152	-4.91e-01	ybx3	Y box protein 3
0.227939	1.05e-02	2.84	-2.98832	3.42e-01	map6	microtubule-associated protein 6
0.228234	1.05e-02	-2.83	-2.7002	-1.14	ap4m1	adaptor-related protein complex AP-4, mu 1
0.228628	1.05e-02	2.83	-2.62244	1.03	atp8a1	ATPase, aminophospholipid transporter (APLT), class I, type 8A, member 1
0.228628	1.05e-02	2.83	-3.34668	1.61e-01	slc30a4	solute carrier family 30 (zinc transporter), member 4
0.228628	1.05e-02	2.83	-3.36944	1.36	igk	immunoglobulin kappa chain complex
0.22868	1.05e-02	-2.83	-2.64972	-5.89e-01	atp10a	ATPase, class V, type 10A
0.228697	1.06e-02	-2.83	-3.33557	-2.34e-01	gm6917///gm6901///cbx3-ps5///cbx3	predicted gene 6917///predicted gene 6901///chromobox 3, pseudogene 5///chromobox 3
0.228697	1.06e-02	2.83	-3.39076	1.66	d3ertd270e	DNA segment, Chr 3, ERATO Doi 270, expressed
0.228974	1.06e-02	-2.83	-2.95146	-3.47e-01
0.228978	1.06e-02	-2.83	-2.85752	-2.59e-01	usp6nl	USP6 N-terminal like
0.228978	1.06e-02	-2.83	-3.18131	-1.30	insr	insulin receptor
0.229271	1.06e-02	-2.83	-2.95173	-1.29	pdcd10	programmed cell death 10
0.229271	1.06e-02	-2.83	-2.96175	-1.26	9130008f23rik	RIKEN cDNA 9130008F23 gene
0.229271	1.06e-02	2.83	-3.06312	1.37
0.229271	1.06e-02	2.83	-3.11698	3.23e-01	hipk2	homeodomain interacting protein kinase 2
0.229271	1.06e-02	-2.83	-3.35197	-2.11e-01	anks1b	ankyrin repeat and sterile alpha motif domain containing 1B
0.229424	1.06e-02	2.83	-3.2571	2.34e-01	med24	mediator complex subunit 24
0.229424	1.07e-02	-2.83	-2.78436	-3.83e-01	gm21571///rps12-ps18///rps12-ps24///rps12-ps10///rps12-ps14///rps12-ps13///rps12-ps15///rps12-ps12///rps12-ps16///rps12-ps11///rps12	predicted gene, 21571///ribosomal protein S12, pseudogene 18///ribosomal protein S12, pseudogene 24///ribosomal protein S12, pseudogene 10///ribosomal protein S12, pseudogene 14///ribosomal protein S12, pseudogene 13///ribosomal protein S12, pseudogene 15///ribosomal protein S12, pseudogene 12///ribosomal protein S12, pseudogene 16///ribosomal protein S12, pseudogene 11///ribosomal protein S12
0.229424	1.07e-02	2.83	-3.03872	2.14e-01	plxdc1	plexin domain containing 1
0.229424	1.07e-02	-2.83	-3.36533	-1.75	rpl3l	ribosomal protein L3-like
0.229424	1.07e-02	2.83	-3.43212	1.69e-01	mapk8ip2	mitogen-activated protein kinase 8 interacting protein 2
0.229463	1.07e-02	2.83	-3.37734	1.52e-01	raph1	Ras association (RalGDS/AF-6) and pleckstrin homology domains 1
[truncated: 3,357 more rows]

## Sheet: P<0.05 No Duplicates
adj.P.Val	P.Value	t	B	logFC	Gene.symbol	Gene.title
0.000349	8.12e-09	-9.66	10.5019	-6.74e-01	loc100041483///tcl1b3	protein TCL1B3///T cell leukemia/lymphoma 1B, 3
0.001199	5.58e-08	8.55	8.60264	7.23e-01	mef2c	myocyte enhancer factor 2C
0.003142	2.19e-07	7.81	7.18152	5.81e-01	atp8a1	ATPase, aminophospholipid transporter (APLT), class I, type 8A, member 1
0.005088	5.85e-07	-7.30	6.32796	-4.42e-01	creb1	cAMP responsive element binding protein 1
0.005088	5.92e-07	-7.29	6.27383	-4.88e-01	wsb1	WD repeat and SOCS box-containing 1
0.00637	1.04e-06	7.01	5.68571	4.50e-01
0.00637	9.38e-07	-7.06	5.6275	-2.92e-01	rpl11	ribosomal protein L11
0.010965	2.61e-06	6.56	4.73542	8.45e-01	slc1a2	solute carrier family 1 (glial high affinity glutamate transporter), member 2
0.010965	2.72e-06	6.54	4.81805	5.61e-01	kdm5a	lysine (K)-specific demethylase 5A
0.010965	2.92e-06	6.51	4.6318	2.98e-01	tcf4	transcription factor 4
0.010965	3.06e-06	6.48	4.54039	3.27e-01	rgs7bp	regulator of G-protein signalling 7 binding protein
0.012064	4.01e-06	6.35	4.2732	3.00e-01	cyfip2	cytoplasmic FMR1 interacting protein 2
0.012064	4.32e-06	6.32	4.39039	5.02e-01	cpd	carboxypeptidase D
0.012064	4.84e-06	6.26	4.17991	6.34e-01	zfp644	zinc finger protein 644
0.012064	5.05e-06	6.24	4.27027	6.70e-01	secisbp2l	SECIS binding protein 2-like
0.012064	5.08e-06	-6.24	4.13176	-5.96e-01	pisd-ps3	phosphatidylserine decarboxylase, pseudogene 3
0.012064	5.27e-06	6.22	3.89947	8.85e-01	arhgef28	Rho guanine nucleotide exchange factor (GEF) 28
0.012064	5.33e-06	6.22	4.19177	4.82e-01	a830010m20rik	RIKEN cDNA A830010M20 gene
0.014338	6.67e-06	6.11	3.95754	4.70e-01	sipa1l1	signal-induced proliferation-associated 1 like 1
0.015271	7.61e-06	-6.05	3.70728	-3.11e-01	3000002c10rik	glyceraldehyde-3-phosphate dehydrogenase pseudogene
0.015271	7.81e-06	6.04	3.85437	5.54e-01	mmp16	matrix metallopeptidase 16
0.015741	8.97e-06	-5.97	3.55289	-5.70e-01	glrb	glycine receptor, beta subunit
0.015741	9.08e-06	5.97	3.51271	3.54e-01	pqbp1	polyglutamine binding protein 1
0.015741	9.44e-06	-5.95	3.50277	-8.23e-01	pisd-ps1///pisd-ps3	phosphatidylserine decarboxylase, pseudogene 1///phosphatidylserine decarboxylase, pseudogene 3
0.015741	9.71e-06	5.94	3.37673	3.97e-01	sptbn1	spectrin beta, non-erythrocytic 1
0.015741	9.89e-06	-5.93	3.23626	-4.78e-01	rpl41	ribosomal protein L41
0.018329	1.19e-05	-5.84	3.36172	-3.98e-01	mkks	McKusick-Kaufman syndrome
0.018673	1.26e-05	5.82	3.03459	3.18e-01	hnrnpu	heterogeneous nuclear ribonucleoprotein U
0.019547	1.36e-05	-5.78	3.31697	-6.09e-01	tsc22d1	TSC22 domain family, member 1
0.021154	1.57e-05	5.72	3.06995	3.92e-01	pde1a	phosphodiesterase 1A, calmodulin-dependent
0.021154	1.58e-05	5.71	2.84384	2.28e-01	napb	N-ethylmaleimide sensitive fusion protein attachment protein beta
0.021154	1.64e-05	-5.69	2.7872	-3.20e-01	gpx4	glutathione peroxidase 4
0.021154	1.81e-05	5.65	2.86661	5.02e-01	map1b	microtubule-associated protein 1B
0.021154	1.87e-05	-5.64	2.84825	-3.05e-01	tia1	cytotoxic granule-associated RNA binding protein 1
0.021154	1.90e-05	-5.63	3.01329	-5.06e-01	tmod3	tropomodulin 3
0.021154	2.02e-05	5.60	2.78705	4.49e-01	pum1	pumilio RNA-binding family member 1
0.021154	2.03e-05	5.60	2.75454	5.35e-01	ntrk2	neurotrophic tyrosine kinase, receptor, type 2
0.021154	2.05e-05	-5.59	2.75764	-5.18e-01	pisd///pisd-ps1///pisd-ps3	phosphatidylserine decarboxylase///phosphatidylserine decarboxylase, pseudogene 1///phosphatidylserine decarboxylase, pseudogene 3
0.021154	2.07e-05	-5.59	2.89597	-4.68e-01	eml5	echinoderm microtubule associated protein like 5
0.023778	2.41e-05	5.52	2.5393	2.70e-01	klf9	Kruppel-like factor 9
0.023778	2.57e-05	5.49	2.72179	7.69e-01	atrx	alpha thalassemia/mental retardation syndrome X-linked
0.023778	2.57e-05	5.49	2.40708	2.60e-01	ctnnd2	catenin (cadherin associated protein), delta 2
0.023778	2.58e-05	5.49	2.72479	6.80e-01	arap2	ArfGAP with RhoGAP domain, ankyrin repeat and PH domain 2
0.024359	2.72e-05	-5.46	2.50908	-3.38e-01	msl1	male-specific lethal 1 homolog (Drosophila)
0.024359	2.78e-05	-5.45	2.64312	-6.57e-01	ttc14	tetratricopeptide repeat domain 14
0.024363	2.83e-05	5.45	2.47722	5.48e-01	dync1li1	dynein cytoplasmic 1 light intermediate chain 1
0.024454	2.97e-05	-5.42	2.37672	-3.51e-01	ampd2	adenosine monophosphate deaminase 2
0.024454	3.04e-05	-5.41	2.38857	-6.98e-01	ywhaz	tyrosine 3-monooxygenase/tryptophan 5-monooxygenase activation protein, zeta polypeptide
0.024454	3.04e-05	5.41	2.29427	2.88e-01	eif3c	eukaryotic translation initiation factor 3, subunit C
0.024454	3.07e-05	5.41	2.35508	3.61e-01	agpat4	1-acylglycerol-3-phosphate O-acyltransferase 4 (lysophosphatidic acid acyltransferase, delta)
0.024806	3.17e-05	5.39	2.37342	4.52e-01	ash1l	ash1 (absent, small, or homeotic)-like (Drosophila)
0.025547	3.33e-05	5.37	2.26085	3.57e-01	kif1b	kinesin family member 1B
0.031472	4.17e-05	-5.27	1.74687	-2.19e-01	nptn	neuroplastin
0.031841	4.31e-05	5.26	2.01202	3.72e-01	alcam	activated leukocyte cell adhesion molecule
0.031841	4.56e-05	5.23	2.15835	5.91e-01	os9	amplified in osteosarcoma
0.031841	4.56e-05	5.23	2.12693	6.51e-01	anp32a	acidic (leucine-rich) nuclear phosphoprotein 32 family, member A
0.031841	4.64e-05	5.22	2.07333	5.08e-01	naa15	N(alpha)-acetyltransferase 15, NatA auxiliary subunit
0.031841	4.67e-05	5.22	1.88004	4.41e-01	glul	glutamate-ammonia ligase (glutamine synthetase)
0.03267	4.86e-05	-5.20	2.09949	-4.72e-01	hspa5	heat shock protein 5
0.03319	5.06e-05	5.18	1.76215	4.48e-01	gria1	glutamate receptor, ionotropic, AMPA1 (alpha 1)
0.03319	5.33e-05	5.16	1.77576	2.89e-01	pcdh7	protocadherin 7
0.03319	5.38e-05	5.16	1.7481	3.18e-01	hlf	hepatic leukemia factor
0.03319	5.39e-05	5.16	1.79105	3.86e-01	kif3a	kinesin family member 3A
0.03319	5.39e-05	-5.16	-1.35619	-2.58	d8ertd54e	DNA segment, Chr 8, ERATO Doi 54, expressed
0.03319	5.54e-05	5.14	1.76506	3.80e-01	fbxo41	F-box protein 41
0.03319	5.56e-05	5.14	-0.80204	3.12	chd6	chromodomain helicase DNA binding protein 6
0.033919	5.80e-05	-5.12	-1.0412	-2.41	akp3	alkaline phosphatase 3, intestine, not Mn requiring
0.033919	5.84e-05	-5.12	1.93577	-4.92e-01	kansl1	KAT8 regulatory NSL complex subunit 1
0.034576	6.17e-05	-5.10	1.85631	-3.76e-01	zfp35	zinc finger protein 35
0.034576	6.18e-05	-5.10	1.30153	-1.87	pou5f2	POU domain class 5, transcription factor 2
0.034576	6.19e-05	5.09	1.88665	6.86e-01	b230334c09rik	RIKEN cDNA B230334C09 gene
0.034861	6.32e-05	5.08	1.6003	3.11e-01	plxna2	plexin A2
0.036329	6.68e-05	-5.06	1.75694	-4.76e-01	cotl1	coactosin-like 1 (Dictyostelium)
0.036649	6.82e-05	5.05	1.78905	6.55e-01	ankrd11	ankyrin repeat domain 11
0.0368	7.01e-05	-5.04	1.26485	-2.17e-01	srsf5	serine/arginine-rich splicing factor 5
0.0368	7.02e-05	5.04	1.3554	3.45e-01	abi2	abl-interactor 2
0.037269	7.27e-05	5.02	1.4415	3.36e-01	ppargc1a	peroxisome proliferative activated receptor, gamma, coactivator 1 alpha
0.037269	7.28e-05	5.02	1.58864	4.94e-01	hcn1	hyperpolarization-activated, cyclic nucleotide-gated K+ 1
0.03874	7.66e-05	-5.00	1.37715	-3.57e-01	hnrnpdl	heterogeneous nuclear ribonucleoprotein D-like
0.039042	8.00e-05	-4.98	1.66738	-6.20e-01	130004c03	uncharacterized LOC403343
0.039042	8.01e-05	-4.98	1.56621	-4.11e-01	ppif	peptidylprolyl isomerase F (cyclophilin F)
0.039042	8.08e-05	-4.98	1.2623	-3.53e-01	snhg11	small nucleolar RNA host gene 11
0.040341	8.52e-05	4.95	1.58755	5.86e-01	tmod2	tropomodulin 2
0.042665	9.19e-05	4.92	1.06178	2.08e-01	cadm2	cell adhesion molecule 2
0.042665	9.23e-05	-4.92	1.37037	-3.92e-01	ltbp3	latent transforming growth factor beta binding protein 3
0.043551	9.66e-05	-4.90	-1.4116	-2.64	foxd4	forkhead box D4
0.043551	9.84e-05	-4.89	-1.21516	-2.51	cldn18	claudin 18
0.043551	9.87e-05	4.89	0.99999	2.64e-01	rbfox1	RNA binding protein, fox-1 homolog (C. elegans) 1
0.043551	9.90e-05	-4.89	-1.72003	-2.48	csn2	casein beta
0.043551	9.93e-05	4.88	1.40966	9.51e-01	apc	adenomatosis polyposis coli
0.044208	1.02e-04	4.87	1.24241	5.15e-01	rab6b	RAB6B, member RAS oncogene family
0.044897	1.05e-04	-4.86	1.29681	-3.98e-01	vegfa	vascular endothelial growth factor A
0.044897	1.05e-04	4.86	1.07437	3.44e-01	stau2	staufen (RNA binding protein) homolog 2 (Drosophila)
0.045686	1.09e-04	4.84	1.02435	2.54e-01	gabrb1	gamma-aminobutyric acid (GABA) A receptor, subunit beta 1
0.046041	1.11e-04	4.83	1.36129	7.11e-01	d11ertd80e	DNA segment, Chr 11, ERATO Doi 80, expressed
0.0467	1.14e-04	-4.82	1.04989	-2.94e-01	timm44	translocase of inner mitochondrial membrane 44
0.047032	1.19e-04	4.81	1.2886	6.15e-01	auts2	autism susceptibility candidate 2
0.047032	1.21e-04	4.80	0.93236	8.06e-01	fam81a	family with sequence similarity 81, member A
0.047032	1.21e-04	-4.80	0.70743	-1.00	mapkapk3	mitogen-activated protein kinase-activated protein kinase 3
0.047032	1.22e-04	4.79	1.19242	4.53e-01	arhgap5	Rho GTPase activating protein 5
0.047032	1.22e-04	-4.79	0.82641	-2.30e-01	gm21399///prdx1	peroxiredoxin pseudogene 2///peroxiredoxin 1
0.047032	1.23e-04	-4.79	-1.4855	-2.74	gid4	GID complex subunit 4, VID24 homolog
0.047327	1.24e-04	4.78	0.88206	2.66e-01	nap1l1	nucleosome assembly protein 1-like 1
0.047793	1.27e-04	-4.78	1.24188	-5.99e-01	hnrnph1	heterogeneous nuclear ribonucleoprotein H1
0.04931	1.33e-04	-4.76	1.03831	-1.05	fbxw22	F-box and WD-40 domain protein 22
0.04931	1.35e-04	4.75	1.06419	3.28e-01	ppp2r5e	protein phosphatase 2, regulatory subunit B', epsilon
0.04931	1.37e-04	-4.74	1.09351	-5.61e-01	aifm3	apoptosis-inducing factor, mitochondrion-associated 3
0.04931	1.39e-04	-4.74	0.89127	-2.95e-01	mtfr1l	mitochondrial fission regulator 1-like
0.04931	1.39e-04	4.74	-1.82434	2.23	dennd6b	DENN/MADD domain containing 6B
0.049397	1.40e-04	4.73	0.91389	3.35e-01	zbtb16	zinc finger and BTB domain containing 16
0.049733	1.42e-04	4.73	0.73921	2.96e-01	ptn	pleiotrophin
0.049888	1.45e-04	4.72	0.86492	3.22e-01	stox2	storkhead box 2
0.049888	1.45e-04	4.72	0.63461	3.36e-01	eid1	EP300 interacting inhibitor of differentiation 1
0.050389	1.48e-04	4.71	0.88445	3.41e-01	sirpa	signal-regulatory protein alpha
0.050785	1.50e-04	-4.70	0.4441	-2.43e-01	meg3	maternally expressed 3
0.050845	1.51e-04	4.70	1.0711	6.43e-01	rnf130	ring finger protein 130
0.050985	1.53e-04	4.69	1.06918	4.86e-01	mau2	MAU2 sister chromatid cohesion factor
0.051312	1.56e-04	4.68	0.73622	2.71e-01	zc3h15	zinc finger CCCH-type containing 15
0.05136	1.58e-04	-4.68	0.55326	-1.92e-01	eif5	eukaryotic translation initiation factor 5
0.051448	1.66e-04	-4.66	0.52772	-2.75e-01	ddx5	DEAD (Asp-Glu-Ala-Asp) box polypeptide 5
0.051448	1.66e-04	-4.66	0.28909	-2.33e-01	plp1	proteolipid protein (myelin) 1
0.051448	1.66e-04	-4.66	-0.90727	-2.00	tpte	transmembrane phosphatase with tensin homology
0.051448	1.67e-04	4.66	0.88897	1.30	samd8	sterile alpha motif domain containing 8
0.051448	1.70e-04	-4.65	0.97183	-6.89e-01	b130040o20rik	RIKEN cDNA B130040O20 gene
0.051448	1.71e-04	4.65	0.84912	4.69e-01	gnb4	guanine nucleotide binding protein (G protein), beta 4
0.051448	1.72e-04	4.64	0.64107	3.00e-01	nol4	nucleolar protein 4
0.051448	1.73e-04	4.64	0.74357	5.55e-01	hectd1	HECT domain containing 1
0.051448	1.78e-04	4.63	0.89371	6.20e-01	plxnc1	plexin C1
0.051448	1.80e-04	4.62	0.80997	3.37e-01	dgkh	diacylglycerol kinase, eta
0.051448	1.82e-04	4.62	0.4959	1.94e-01	megf9	multiple EGF-like-domains 9
0.051448	1.83e-04	4.62	0.60708	2.54e-01	usp2	ubiquitin specific peptidase 2
0.051448	1.83e-04	-4.61	0.4454	-4.00e-01	hnrnpa2b1	heterogeneous nuclear ribonucleoprotein A2/B1
0.051448	1.84e-04	-4.61	0.78616	-3.38e-01	gapdh-ps15///gapdh	glyceraldehyde-3-phosphate dehydrogenase, pseudogene 15///glyceraldehyde-3-phosphate dehydrogenase
0.051448	1.85e-04	-4.61	0.87714	-5.05e-01	adi1	acireductone dioxygenase 1
0.051448	1.85e-04	4.61	0.74199	4.43e-01	agap1	ArfGAP with GTPase domain, ankyrin repeat and PH domain 1
0.051448	1.86e-04	-4.61	0.52986	-3.05e-01	mag	myelin-associated glycoprotein
0.051448	1.87e-04	4.61	0.52017	2.93e-01	lmo4	LIM domain only 4
0.053049	1.94e-04	4.59	0.48194	2.83e-01	tmem151a	transmembrane protein 151A
0.053492	1.97e-04	4.58	0.36911	2.44e-01	prkcb	protein kinase C, beta
0.053974	2.00e-04	4.58	0.59001	6.50e-01	tpr	translocated promoter region, nuclear basket protein
0.054113	2.01e-04	4.57	0.34677	2.46e-01	opcml	opioid binding protein/cell adhesion molecule-like
0.055033	2.06e-04	-4.56	-1.55977	-2.56	ahsp	alpha hemoglobin stabilizing protein
0.055033	2.07e-04	-4.56	0.35402	-2.57e-01	loc102641923///srsf1	serine/arginine-rich splicing factor 1-like///serine/arginine-rich splicing factor 1
0.056183	2.16e-04	4.54	0.37752	4.95e-01	kif5c	kinesin family member 5C
0.056183	2.18e-04	4.54	0.52933	4.99e-01	kif5b	kinesin family member 5B
0.056183	2.18e-04	4.54	0.26648	2.09e-01	ptprd	protein tyrosine phosphatase, receptor type, D
0.057208	2.24e-04	4.53	0.39753	2.69e-01	ppp1r7	protein phosphatase 1, regulatory (inhibitor) subunit 7
0.057758	2.28e-04	-4.52	0.69411	-7.68e-01	nek2	NIMA (never in mitosis gene a)-related expressed kinase 2
0.058042	2.31e-04	4.51	0.60714	4.45e-01	cacna2d1	calcium channel, voltage-dependent, alpha2/delta subunit 1
0.059052	2.36e-04	4.50	0.61458	5.15e-01	cul5	cullin 5
0.059452	2.39e-04	4.50	0.25798	3.90e-01	mapk8ip1	mitogen-activated protein kinase 8 interacting protein 1
0.059559	2.41e-04	-4.49	0.65169	-6.98e-01	ccdc84	coiled-coil domain containing 84
0.05968	2.47e-04	4.48	0.21848	4.57e-01	arhgap32	Rho GTPase activating protein 32
0.05968	2.48e-04	4.48	0.39724	3.53e-01	cdk14	cyclin-dependent kinase 14
0.05968	2.52e-04	4.47	0.18896	1.13	hpca	hippocalcin
0.05968	2.53e-04	4.47	0.58552	4.40e-01	me2	malic enzyme 2, NAD(+)-dependent, mitochondrial
0.05968	2.54e-04	4.47	0.13462	2.69e-01	atp9a	ATPase, class II, type 9A
0.05968	2.54e-04	-4.47	0.08303	-2.01e-01	ran	RAN, member RAS oncogene family
0.05998	2.57e-04	4.47	0.43292	3.18e-01	ar	androgen receptor
0.060241	2.59e-04	-4.46	-0.64001	-1.34	muc20	mucin 20
0.060241	2.61e-04	4.46	0.30801	6.32e-01	csnk2a1	casein kinase 2, alpha 1 polypeptide
0.060241	2.62e-04	4.46	0.56563	5.59e-01	wdr33	WD repeat domain 33
0.060413	2.64e-04	-4.45	0.47699	-3.58e-01	fam208a	family with sequence similarity 208, member A
0.060737	2.68e-04	4.45	0.52715	7.73e-01	wbp11	WW domain binding protein 11
0.060737	2.68e-04	4.45	0.26876	3.15e-01	kcnma1	potassium large conductance calcium-activated channel, subfamily M, alpha member 1
0.061204	2.72e-04	-4.44	-0.04158	-3.35e-01	zwint	ZW10 interactor
0.061204	2.73e-04	4.44	0.53677	6.06e-01	srek1	splicing regulatory glutamine/lysine-rich protein 1
0.061627	2.77e-04	-4.43	0.48346	-6.13e-01	chuk	conserved helix-loop-helix ubiquitous kinase
0.061711	2.78e-04	-4.43	0.30147	-3.60e-01	zfp326	zinc finger protein 326
0.061943	2.82e-04	4.42	0.32629	4.89e-01	lpgat1	lysophosphatidylglycerol acyltransferase 1
0.061943	2.82e-04	4.43	0.1118	5.21e-01	slc8a1	solute carrier family 8 (sodium/calcium exchanger), member 1
0.063586	2.92e-04	4.41	0.22035	3.35e-01	grn	granulin
0.063586	2.96e-04	4.40	0.27409	4.83e-01	trps1	trichorhinophalangeal syndrome I (human)
0.063586	2.96e-04	-4.40	0.25465	-3.59e-01	rad17	RAD17 checkpoint clamp loader component
0.063701	2.98e-04	-4.40	0.39384	-4.22e-01	usp9x	ubiquitin specific peptidase 9, X chromosome
0.064024	3.01e-04	4.40	-0.02923	2.22e-01	nrcam	neuronal cell adhesion molecule
0.064024	3.03e-04	4.39	0.21844	3.04e-01	nlgn1	neuroligin 1
0.064024	3.06e-04	4.39	0.35803	5.36e-01	pip5k1c	phosphatidylinositol-4-phosphate 5-kinase, type 1 gamma
0.064024	3.07e-04	-4.39	-0.0733	-2.83e-01	rab6a	RAB6A, member RAS oncogene family
0.064024	3.07e-04	4.39	-0.16755	2.51e-01	plppr4	phospholipid phosphatase related 4
0.064548	3.12e-04	4.38	0.32394	4.53e-01	gpd1	glycerol-3-phosphate dehydrogenase 1 (soluble)
0.064548	3.12e-04	4.38	-0.17006	2.23e-01	ndufs8	NADH dehydrogenase (ubiquinone) Fe-S protein 8
0.065122	3.17e-04	4.38	0.1616	4.30e-01	kcnb1	potassium voltage gated channel, Shab-related subfamily, member 1
0.065127	3.18e-04	4.37	0.17044	4.49e-01	gna13	guanine nucleotide binding protein, alpha 13
0.06541	3.21e-04	4.37	-0.01992	2.57e-01	b830032f12///kcnq3	uncharacterized protein B830032F12///potassium voltage-gated channel, subfamily Q, member 3
0.065699	3.24e-04	-4.36	0.15073	-3.15e-01	abcc5	ATP-binding cassette, sub-family C (CFTR/MRP), member 5
0.066151	3.30e-04	-4.36	0.18048	-5.51e-01	a330023f24rik	RIKEN cDNA A330023F24 gene
0.066151	3.30e-04	4.36	-0.15035	2.62e-01	gabrb2	gamma-aminobutyric acid (GABA) A receptor, subunit beta 2
0.066151	3.31e-04	-4.36	-0.80962	-1.89	foxm1	forkhead box M1
0.066187	3.33e-04	4.35	-0.0475	3.24e-01	syn2	synapsin II
0.068415	3.45e-04	4.34	0.04962	2.71e-01	vipas39	VPS33B interacting protein, apical-basolateral polarity regulator, spe-39 homolog
0.068694	3.50e-04	-4.33	-0.03425	-2.47e-01	srsf6	serine/arginine-rich splicing factor 6
0.068694	3.51e-04	4.33	0.14297	5.49e-01	camk1d	calcium/calmodulin-dependent protein kinase ID
0.068694	3.53e-04	4.33	0.30468	6.82e-01	ptprt	protein tyrosine phosphatase, receptor type, T
0.068914	3.56e-04	4.32	0.12961	6.21e-01	nell2	NEL-like 2
0.069049	3.58e-04	-4.32	-0.39187	-1.98e-01	cox5a	cytochrome c oxidase subunit Va
0.069527	3.62e-04	4.32	0.08783	7.78e-01	ddx6	DEAD (Asp-Glu-Ala-Asp) box polypeptide 6
0.069692	3.66e-04	-4.31	-1.81622	-2.11	dpys	dihydropyrimidinase
0.07023	3.71e-04	4.31	0.26306	5.46e-01	ikbkap	inhibitor of kappa light polypeptide enhancer in B cells, kinase complex-associated protein
0.07141	3.79e-04	-4.30	-0.00405	-3.18e-01	prkag2	protein kinase, AMP-activated, gamma 2 non-catalytic subunit
0.07189	3.83e-04	4.29	-0.30724	2.63e-01	pgm2l1	phosphoglucomutase 2-like 1
0.07189	3.88e-04	-4.29	0.19381	-6.61e-01	nrp	neural regeneration protein
0.07189	3.89e-04	-4.29	0.15339	-5.84e-01	tnfaip6	tumor necrosis factor alpha induced protein 6
0.07189	3.90e-04	-4.28	-0.23794	-3.82e-01	rpl7	ribosomal protein L7
0.07189	3.91e-04	4.28	-0.01124	4.24e-01	necab1	N-terminal EF-hand calcium binding protein 1
0.07189	3.94e-04	-4.28	-0.11446	-8.67e-01	senp8	SUMO/sentrin specific peptidase 8
0.07189	3.97e-04	-4.28	0.20056	-5.50e-01	5730478j17rik	RIKEN cDNA 5730478J17 gene
0.07189	3.97e-04	-4.28	0.12974	-4.16e-01	slc35b3	solute carrier family 35, member B3
0.072098	4.02e-04	4.27	-0.40737	2.31e-01	atp2b1	ATPase, Ca++ transporting, plasma membrane 1
0.072098	4.03e-04	-4.27	0.02919	-3.17e-01	zfp383	zinc finger protein 383
0.072098	4.10e-04	4.26	0.0563	5.64e-01	tacc1	transforming, acidic coiled-coil containing protein 1
0.072098	4.10e-04	-4.26	-0.0646	-2.71e-01	gm12942///zmym6	predicted gene 12942///zinc finger, MYM-type 6
0.072098	4.10e-04	4.26	-0.16696	4.75e-01	atp2b2	ATPase, Ca++ transporting, plasma membrane 2
0.072098	4.11e-04	-4.26	-0.0055	-3.80e-01	tmem9	transmembrane protein 9
0.072098	4.11e-04	-4.26	-0.65026	-1.62e-01	rps6-ps4///rps6	ribosomal protein S6, pseudogene 4///ribosomal protein S6
0.073213	4.19e-04	4.25	-0.28946	1.31	baz2a	bromodomain adjacent to zinc finger domain, 2A
0.073365	4.22e-04	4.25	-0.20612	2.57e-01	syt7	synaptotagmin VII
0.073585	4.24e-04	-4.25	-0.08146	-3.49e-01	arhgef25	Rho guanine nucleotide exchange factor (GEF) 25
0.073629	4.27e-04	-4.24	-0.27537	-2.03e-01	mtmr6	myotubularin related protein 6
0.073629	4.28e-04	4.24	-0.38104	3.13e-01	nlk	nemo like kinase
0.074203	4.33e-04	-4.24	0.11797	-5.32e-01	ank3	ankyrin 3, epithelial
0.075404	4.49e-04	-4.22	0.09076	-4.79e-01	aqp11	aquaporin 11
0.075404	4.49e-04	-4.22	-1.86184	-2.17	blk	B lymphoid kinase
0.075895	4.56e-04	-4.22	0.02848	-7.53e-01	4921511e18rik	RIKEN cDNA 4921511E18 gene
0.075895	4.60e-04	4.21	0.06397	5.44e-01	tpm3	tropomyosin 3, gamma
0.075895	4.61e-04	4.21	-0.43408	1.97e-01	clasp1	CLIP associating protein 1
0.075895	4.64e-04	-4.21	-0.01679	-4.28e-01	snrnp48	small nuclear ribonucleoprotein 48 (U11/U12)
0.075895	4.64e-04	4.21	-0.56813	2.12e-01	ncald	neurocalcin delta
0.075895	4.66e-04	4.21	0.01046	4.00e-01	bbx	bobby sox homolog (Drosophila)
0.075895	4.68e-04	4.20	-0.19056	5.46e-01	dgkb	diacylglycerol kinase, beta
0.075895	4.68e-04	-4.20	-2.209	-2.43	a130009e19rik	RIKEN cDNA A130009E19 gene
0.076841	4.75e-04	4.20	-0.44652	2.47e-01	omg	oligodendrocyte myelin glycoprotein
0.077176	4.79e-04	-4.19	-0.47669	-3.35e-01	mir124a-1hg	Mir124-1 host gene (non-protein coding)
0.077323	4.86e-04	4.19	-0.0341	7.16e-01	kcnq2	potassium voltage-gated channel, subfamily Q, member 2
0.077323	4.87e-04	-4.19	0.01589	-5.86e-01	dmpk	dystrophia myotonica-protein kinase
0.077323	4.89e-04	4.19	-0.37548	2.00e-01	bcap29	B cell receptor associated protein 29
0.077323	4.92e-04	-4.18	-0.06646	-5.01e-01	loc102643254///rps6-ps4///rps6	40S ribosomal protein S6 pseudogene///ribosomal protein S6, pseudogene 4///ribosomal protein S6
0.077323	4.92e-04	4.18	-0.38712	3.30e-01	map7d2	MAP7 domain containing 2
0.077323	4.93e-04	4.18	-0.42282	2.75e-01	wdr45b	WD repeat domain 45B
0.077964	5.01e-04	4.17	-0.1723	4.98e-01	nr2c2	nuclear receptor subfamily 2, group C, member 2
0.077964	5.01e-04	-4.17	-0.44015	-2.30e-01	ralgapa1	Ral GTPase activating protein, alpha subunit 1
0.077964	5.02e-04	4.17	-0.32582	4.79e-01	eny2	enhancer of yellow 2 homolog (Drosophila)
0.078225	5.06e-04	-4.17	-0.83569	-1.65e-01	scd2	stearoyl-Coenzyme A desaturase 2
0.078245	5.12e-04	4.17	-0.04842	6.91e-01	ptpn11	protein tyrosine phosphatase, non-receptor type 11
0.078245	5.16e-04	4.16	-0.10225	5.14e-01	gbf1	golgi-specific brefeldin A-resistance factor 1
0.078245	5.16e-04	4.16	-0.21148	5.97e-01	npcd///nptxr	neuronal pentraxin chromo domain///neuronal pentraxin receptor
0.078245	5.16e-04	4.16	-0.44844	3.46e-01	rasal2	RAS protein activator like 2
0.078245	5.17e-04	-4.16	-0.87899	-1.50e-01	rpl31-ps12///rpl31	ribosomal protein L31, pseudogene 1 2///ribosomal protein L31
0.078616	5.25e-04	4.15	-0.16891	4.94e-01	dio2	deiodinase, iodothyronine, type II
0.078616	5.26e-04	-4.15	-0.40748	-3.73e-01	mat2a	methionine adenosyltransferase II, alpha
0.078616	5.28e-04	-4.15	-0.27521	-3.31e-01	c4a///c4b	complement component 4A (Rodgers blood group)///complement component 4B (Chido blood group)
0.078616	5.28e-04	-4.15	-0.32595	-3.88e-01	tmem63b	transmembrane protein 63b
0.078838	5.32e-04	4.15	-0.48946	2.73e-01	homer1	homer scaffolding protein 1
0.079307	5.38e-04	4.14	-0.07944	6.87e-01	rhobtb3	Rho-related BTB domain containing 3
0.079603	5.43e-04	4.14	-0.63647	2.13e-01	tspan13	tetraspanin 13
0.080038	5.50e-04	4.13	-0.15548	5.28e-01	eif3a	eukaryotic translation initiation factor 3, subunit A
0.080038	5.52e-04	4.13	-0.42834	3.62e-01	zfp365	zinc finger protein 365
0.080038	5.55e-04	4.13	-0.47193	5.83e-01	1700020i14rik	RIKEN cDNA 1700020I14 gene
0.080038	5.56e-04	4.13	-0.56726	2.58e-01	rgs7	regulator of G protein signaling 7
0.080516	5.62e-04	4.13	-0.59651	3.22e-01	srpk2	serine/arginine-rich protein specific kinase 2
0.081457	5.70e-04	-4.12	-0.12879	-4.67e-01	fpgs	folylpolyglutamyl synthetase
0.081687	5.74e-04	-4.12	-0.37875	-1.24	ndufb2///adck2	NADH dehydrogenase (ubiquinone) 1 beta subcomplex, 2///aarF domain containing kinase 2
0.081871	5.81e-04	-4.11	-0.17679	-4.83e-01	mettl17	methyltransferase like 17
0.081871	5.83e-04	-4.11	-0.48799	-4.21e-01	zfas1	zinc finger, NFX1-type containing 1, antisense RNA 1
0.081871	5.85e-04	4.11	-1.8522	2.02	2810417h13rik	RIKEN cDNA 2810417H13 gene
0.081871	5.86e-04	4.11	-0.62317	2.67e-01	gpd2	glycerol phosphate dehydrogenase 2, mitochondrial
0.081871	5.88e-04	-4.10	-0.2082	-6.22e-01	zgpat	zinc finger, CCCH-type with G patch domain
0.081871	5.88e-04	-4.11	-0.94468	-1.42e-01	morf4l1b///morf4l1-ps1///morf4l1	mortality factor 4 like 1B///mortality factor 4 like 1, pseudogene 1///mortality factor 4 like 1
0.081987	5.96e-04	-4.10	-0.4781	-3.06e-01	araf	Araf proto-oncogene, serine/threonine kinase
0.081987	5.97e-04	-4.10	-1.27014	-1.35	d12ertd216e	DNA segment, Chr 12, ERATO Doi 216, expressed
0.081987	6.00e-04	-4.10	-0.34186	-4.06e-01	coro6	coronin 6
0.081987	6.01e-04	-4.10	-0.27902	-4.68e-01	eif4h	eukaryotic translation initiation factor 4H
0.081987	6.01e-04	-4.10	-0.5846	-2.65e-01	snrpb	small nuclear ribonucleoprotein B
0.08216	6.04e-04	4.09	-0.3148	5.36e-01	zbtb14	zinc finger and BTB domain containing 14
0.082601	6.09e-04	4.09	-0.55403	4.18e-01	sfpq	splicing factor proline/glutamine rich (polypyrimidine tract binding protein associated)
0.083147	6.17e-04	-4.08	-2.25122	-2.17	d12ertd208e	DNA segment, Chr 12, ERATO Doi 208, expressed
0.083429	6.21e-04	-4.08	-0.54337	-3.27e-01	ai503316///hnrnpu	expressed sequence AI503316///heterogeneous nuclear ribonucleoprotein U
0.083649	6.25e-04	-4.08	-0.26521	-4.40e-01	lfng	LFNG O-fucosylpeptide 3-beta-N-acetylglucosaminyltransferase
0.083668	6.29e-04	4.08	-0.63	2.98e-01	dusp8	dual specificity phosphatase 8
0.083771	6.34e-04	4.07	-0.2204	7.28e-01	fam193a	family with sequence similarity 193, member A
0.083771	6.38e-04	-4.07	-0.91475	-2.16e-01	pgk1	phosphoglycerate kinase 1
0.083771	6.40e-04	-4.07	-0.43598	-4.46e-01	spint2	serine protease inhibitor, Kunitz type 2
0.083771	6.40e-04	4.07	-0.73537	1.98e-01	mtdh	metadherin
0.083771	6.41e-04	4.07	-0.58564	4.92e-01	rapgef5	Rap guanine nucleotide exchange factor (GEF) 5
0.083787	6.47e-04	4.06	-0.641	3.37e-01	gclc	glutamate-cysteine ligase, catalytic subunit
0.083787	6.50e-04	-4.06	-0.67232	-2.27e-01	ublcp1	ubiquitin-like domain containing CTD phosphatase 1
0.083787	6.51e-04	-4.06	-0.27194	-4.45e-01	dhrs13	dehydrogenase/reductase (SDR family) member 13
0.083787	6.52e-04	4.06	-0.77187	2.04e-01	ybx1	Y box protein 1
0.083787	6.53e-04	4.06	-0.44375	3.92e-01	pdcd10	programmed cell death 10
0.084052	6.57e-04	4.06	-0.47564	4.31e-01	vldlr	very low density lipoprotein receptor
0.084446	6.62e-04	-4.05	-0.37581	-3.54e-01	rassf8	Ras association (RalGDS/AF-6) domain family (N-terminal) member 8
0.084865	6.67e-04	-4.05	-1.19924	-2.40e-01	mbp	myelin basic protein
0.085201	6.72e-04	-4.05	-0.27187	-5.37e-01	entpd5	ectonucleoside triphosphate diphosphohydrolase 5
0.085667	6.78e-04	4.04	-0.54707	3.21e-01	rab2b	RAB2B, member RAS oncogene family
0.086077	6.85e-04	4.04	-0.86025	1.77e-01	eif3e	eukaryotic translation initiation factor 3, subunit E
0.086927	6.95e-04	4.03	-0.75651	2.86e-01	khdrbs3	KH domain containing, RNA binding, signal transduction associated 3
0.086927	6.98e-04	-4.03	-0.41015	-4.25e-01	trim37	tripartite motif-containing 37
0.086927	7.00e-04	-4.03	-0.79235	-2.36e-01	tmem30a	transmembrane protein 30A
0.086927	7.02e-04	-4.03	-0.47394	-3.58e-01	cpsf4	cleavage and polyadenylation specific factor 4
0.086951	7.05e-04	-4.03	-0.43361	-3.46e-01	plxna3	plexin A3
0.086951	7.08e-04	4.02	-0.31861	6.35e-01	1500004a13rik	RIKEN cDNA 1500004A13 gene
0.086951	7.09e-04	-4.02	-0.53873	-3.14e-01	asb13	ankyrin repeat and SOCS box-containing 13
0.086951	7.10e-04	4.02	-0.65335	2.95e-01	csf1r	colony stimulating factor 1 receptor
0.087702	7.25e-04	-4.01	-0.46557	-3.16e-01	fam199x	family with sequence similarity 199, X-linked
0.087702	7.25e-04	4.01	-0.51792	3.77e-01	cyp4x1	cytochrome P450, family 4, subfamily x, polypeptide 1
0.087702	7.25e-04	4.01	-0.65761	3.88e-01	ralbp1	ralA binding protein 1
0.087702	7.26e-04	4.01	-0.78519	2.62e-01	hs2st1	heparan sulfate 2-O-sulfotransferase 1
0.087702	7.27e-04	-4.01	-0.58166	-4.24e-01	ttll5	tubulin tyrosine ligase-like family, member 5
0.087702	7.28e-04	-4.01	-2.25152	-2.05	aa589418	expressed sequence AA589418
0.088632	7.38e-04	-4.01	-2.28754	-2.39	c86544	expressed sequence C86544
0.089014	7.43e-04	-4.00	-0.73196	-2.34e-01	ipo4	importin 4
0.089761	7.58e-04	4.00	-1.05172	1.99e-01	gnao1	guanine nucleotide binding protein, alpha O
0.089761	7.60e-04	3.99	-0.52659	4.06e-01	dnajc2	DnaJ heat shock protein family (Hsp40) member C2
0.089761	7.60e-04	-3.99	-1.24148	-1.85e-01	aldoc	aldolase C, fructose-bisphosphate
0.090309	7.67e-04	-3.99	-1.0606	-1.89e-01	ddx17	DEAD (Asp-Glu-Ala-Asp) box polypeptide 17
0.090361	7.73e-04	3.99	-0.92526	4.02e-01	nrxn1	neurexin I
0.090361	7.75e-04	-3.98	-0.78203	-2.80e-01	mrpl15	mitochondrial ribosomal protein L15
0.090361	7.78e-04	3.98	-0.51293	4.95e-01	ubash3b	ubiquitin associated and SH3 domain containing, B
0.090361	7.80e-04	-3.98	-0.48098	-4.33e-01	got1l1	glutamic-oxaloacetic transaminase 1-like 1
0.090739	7.85e-04	3.98	-0.8526	2.60e-01	id2	inhibitor of DNA binding 2
0.09101	7.90e-04	-3.98	-0.88598	-2.13e-01	srsf7	serine/arginine-rich splicing factor 7
0.091133	7.95e-04	-3.97	-0.42936	-5.20e-01	4930406d14rik	RIKEN cDNA 4930406D14 gene
0.091133	7.95e-04	-3.97	-0.58885	-2.93e-01	styx	serine/threonine/tyrosine interaction protein
0.091133	7.97e-04	3.97	-0.79802	3.43e-01	grm5	glutamate receptor, metabotropic 5
0.091391	8.01e-04	-3.97	-2.17536	-1.80	aw107722	expressed sequence AW107722
0.092388	8.12e-04	3.96	-0.5161	5.66e-01	akap9	A kinase (PRKA) anchor protein (yotiao) 9
0.093178	8.27e-04	3.96	-0.83736	2.63e-01	ndufaf4	NADH dehydrogenase (ubiquinone) 1 alpha subcomplex, assembly factor 4
0.093178	8.28e-04	-3.96	-0.84487	-2.78e-01	pabpn1	poly(A) binding protein, nuclear 1
0.093989	8.41e-04	3.95	-0.90787	2.69e-01	cap2	CAP, adenylate cyclase-associated protein, 2 (yeast)
0.093989	8.42e-04	3.95	-0.82364	2.32e-01	slc25a44	solute carrier family 25, member 44
0.094065	8.45e-04	-3.95	-0.82309	-4.56e-01	gm33777	predicted gene, 33777
0.094296	8.49e-04	-3.95	-0.48005	-6.46e-01	abce1	ATP-binding cassette, sub-family E (OABP), member 1
0.094309	8.51e-04	-3.94	-0.81863	-3.12e-01	stk38	serine/threonine kinase 38
0.094309	8.56e-04	3.94	-0.72636	7.12e-01	zeb2	zinc finger E-box binding homeobox 2
0.094309	8.63e-04	-3.94	-0.72076	-2.51e-01	wbp1	WW domain binding protein 1
0.094309	8.63e-04	-3.94	-2.46502	-2.15	zfp819	zinc finger protein 819
0.094309	8.64e-04	3.94	-1.07805	2.07e-01	gm6917///gm6901///cbx3-ps5///cbx3	predicted gene 6917///predicted gene 6901///chromobox 3, pseudogene 5///chromobox 3
0.094309	8.64e-04	-3.94	-1.11525	-2.65e-01	rsrp1	arginine/serine rich protein 1
0.094481	8.68e-04	-3.94	-0.6509	-4.01e-01	2900011l18rik	RIKEN cDNA 2900011L18 gene
0.094688	8.72e-04	-3.93	-0.50554	-6.95e-01	pla2g6	phospholipase A2, group VI
0.094907	8.78e-04	-3.93	-2.42832	-2.51	krt6b	keratin 6B
0.095035	8.85e-04	3.93	-0.52288	6.80e-01	slc7a14	solute carrier family 7 (cationic amino acid transporter, y+ system), member 14
0.095035	8.88e-04	-3.93	-0.72812	-3.88e-01	rnpc3///amy1	RNA-binding region (RNP1, RRM) containing 3///amylase 1, salivary
0.095035	8.89e-04	3.93	-0.91226	2.66e-01	ppp1r37	protein phosphatase 1, regulatory subunit 37
0.095071	8.95e-04	3.92	-0.87289	2.31e-01	hey1	hairy/enhancer-of-split related with YRPW motif 1
0.095071	9.00e-04	-3.92	-0.85778	-3.07e-01	dennd4b	DENN/MADD domain containing 4B
0.095071	9.02e-04	3.92	-0.81604	3.85e-01	flrt2	fibronectin leucine rich transmembrane protein 2
0.095071	9.03e-04	3.92	-2.01179	1.62	ush1c	Usher syndrome 1C
0.095071	9.07e-04	-3.92	-0.54299	-5.91e-01	lce1i	late cornified envelope 1I
0.095071	9.10e-04	3.92	-1.08284	6.86e-01	gsk3b	glycogen synthase kinase 3 beta
0.095071	9.12e-04	-3.91	-1.02538	-2.56e-01	gphn	gephyrin
0.095071	9.13e-04	3.91	-0.7487	3.80e-01	lpin2	lipin 2
0.095071	9.13e-04	3.91	-0.93365	2.66e-01	zbtb20	zinc finger and BTB domain containing 20
0.095071	9.15e-04	3.91	-1.30109	2.62e-01	hsp90aa1	heat shock protein 90, alpha (cytosolic), class A member 1
0.095071	9.17e-04	-3.91	-0.69706	-4.66e-01	rere	arginine glutamic acid dipeptide (RE) repeats
0.095071	9.18e-04	-3.91	-1.24162	-2.00e-01	gm13202///zbed5///chchd2	predicted gene 13202///zinc finger, BED type containing 5///coiled-coil-helix-coiled-coil-helix domain containing 2
0.095263	9.24e-04	3.91	-1.02634	2.77e-01	gabrb3	gamma-aminobutyric acid (GABA) A receptor, subunit beta 3
0.095263	9.26e-04	3.91	-0.96308	3.32e-01	syne1	spectrin repeat containing, nuclear envelope 1
0.095263	9.28e-04	-3.91	-2.35262	-2.30	spp2	secreted phosphoprotein 2
0.095263	9.29e-04	-3.91	-0.72026	-3.87e-01	zfand3	zinc finger, AN1-type domain 3
0.095263	9.31e-04	-3.91	-0.77326	-4.18e-01	6720462k09rik	RIKEN cDNA 6720462K09 gene
0.095263	9.34e-04	3.90	-1.11489	2.80e-01	ntm	neurotrimin
0.095263	9.35e-04	-3.90	-0.79182	-3.11e-01	smg9	smg-9 homolog, nonsense mediated mRNA decay factor (C. elegans)
0.095421	9.39e-04	3.90	-0.95107	3.24e-01	trim2	tripartite motif-containing 2
0.095631	9.43e-04	-3.90	-0.84884	-2.93e-01	nav3	neuron navigator 3
0.095779	9.47e-04	3.90	-0.90209	2.82e-01	atcay	ataxia, cerebellar, Cayman type
0.095779	9.49e-04	-3.90	-1.1569	-3.86e-01	ddr1	discoidin domain receptor family, member 1
0.096209	9.56e-04	3.89	-0.83256	4.89e-01	sc5d	sterol-C5-desaturase
0.096691	9.67e-04	-3.89	-0.91317	-4.01e-01	leng8	leukocyte receptor cluster (LRC) member 8
0.096691	9.67e-04	-3.89	-1.42881	-4.57e-01	morf4l1b///morf4l1	mortality factor 4 like 1B///mortality factor 4 like 1
0.096691	9.69e-04	3.89	-1.0116	3.71e-01	acta2	actin, alpha 2, smooth muscle, aorta
0.097155	9.77e-04	-3.88	-0.64148	-5.80e-01	mfsd10	major facilitator superfamily domain containing 10
0.097155	9.80e-04	-3.88	-1.06254	-2.28e-01	nktr	natural killer tumor recognition sequence
0.097155	9.81e-04	3.88	-0.68695	3.35e-01	tenm4	teneurin transmembrane protein 4
0.097155	9.83e-04	3.88	-0.63713	4.75e-01	sdccag3	serologically defined colon cancer antigen 3
0.097168	9.86e-04	-3.88	-0.76951	-4.90e-01	zfp965///gm14440///zfp967///zfp966///zfp971///zfp973///gm14288	zinc finger protein 965///predicted gene 14440///zinc finger protein 967///zinc finger protein 966///zinc finger protein 971///zinc finger protein 973///predicted gene 14288
0.09721	9.93e-04	3.88	-0.83956	3.27e-01	prrt3	proline-rich transmembrane protein 3
0.097481	9.98e-04	-3.88	-1.37885	-1.69e-01	sepp1	selenoprotein P, plasma, 1
0.097538	1.00e-03	-3.87	-0.86901	-3.18e-01	2010111i01rik	RIKEN cDNA 2010111I01 gene
0.097538	1.00e-03	3.87	-1.15722	5.09e-01	fut9	fucosyltransferase 9
0.097704	1.01e-03	-3.87	-0.98959	-2.83e-01	fam76b	family with sequence similarity 76, member B
0.097704	1.01e-03	3.87	-1.00679	3.14e-01	irf2bpl	interferon regulatory factor 2 binding protein-like
0.097704	1.01e-03	-3.87	-2.53017	-1.97	ddo	D-aspartate oxidase
0.098094	1.02e-03	-3.87	-1.25756	-1.83e-01	atp6v1b2	ATPase, H+ transporting, lysosomal V1 subunit B2
0.098377	1.03e-03	3.86	-1.12204	2.46e-01	kcnh1	potassium voltage-gated channel, subfamily H (eag-related), member 1
0.098396	1.03e-03	3.86	-0.67024	4.94e-01	add2	adducin 2 (beta)
0.099256	1.04e-03	-3.86	-0.96022	-4.08e-01	tff1	trefoil factor 1
0.099256	1.04e-03	-3.86	-2.53093	-2.12	crisp3	cysteine-rich secretory protein 3
0.099256	1.05e-03	3.85	-0.71748	8.87e-01	ttbk2	tau tubulin kinase 2
0.099256	1.05e-03	3.85	-0.99351	3.55e-01	bcr	breakpoint cluster region
0.099256	1.05e-03	3.85	-1.32352	2.29e-01	mmd	monocyte to macrophage differentiation-associated
0.099681	1.06e-03	-3.85	-0.89744	-4.20e-01	1110006e14rik	RIKEN cDNA 1110006E14 gene
0.099939	1.07e-03	-3.85	-0.70769	-5.75e-01	f2r	coagulation factor II (thrombin) receptor
0.099939	1.07e-03	3.85	-0.78059	3.76e-01	jph3	junctophilin 3
0.099939	1.07e-03	3.85	-1.22866	2.14e-01	slitrk1	SLIT and NTRK-like family, member 1
0.099939	1.07e-03	-3.85	-2.30439	-2.13	igh-vj558	immunoglobulin heavy chain (J558 family)
0.100038	1.07e-03	3.84	-1.09038	3.01e-01	minpp1	multiple inositol polyphosphate histidine phosphatase 1
0.100319	1.08e-03	-3.84	-0.8574	-8.25e-01	fgd3	FYVE, RhoGEF and PH domain containing 3
0.100319	1.08e-03	3.84	-0.95892	3.44e-01	ccdc177	coiled-coil domain containing 177
0.100319	1.08e-03	3.84	-0.99742	3.23e-01	nr4a2	nuclear receptor subfamily 4, group A, member 2
0.100319	1.09e-03	-3.84	-0.95964	-3.59e-01	nbeal1	neurobeachin like 1
0.100334	1.09e-03	3.84	-1.29117	1.77e-01	ube2k	ubiquitin-conjugating enzyme E2K
0.100418	1.09e-03	-3.84	-1.87131	-1.55	4930448f12rik	RIKEN cDNA 4930448F12 gene
0.100418	1.10e-03	3.83	-0.71327	6.37e-01	fbxo32	F-box protein 32
0.100418	1.10e-03	3.83	-1.11095	3.61e-01	phactr1///chst11	phosphatase and actin regulator 1///carbohydrate sulfotransferase 11
0.100418	1.10e-03	3.83	-1.26746	3.01e-01	nov	nephroblastoma overexpressed gene
0.100427	1.10e-03	3.83	-0.97474	3.24e-01	nell1	NEL-like 1
0.100716	1.11e-03	3.83	-1.17442	3.06e-01	rbm25	RNA binding motif protein 25
0.100785	1.11e-03	-3.83	-0.89707	-4.18e-01	gabpb2	GA repeat binding protein, beta 2
0.100785	1.12e-03	-3.83	-0.89234	-4.39e-01	pik3r6	phosphoinositide-3-kinase, regulatory subunit 6
0.100785	1.12e-03	3.83	-1.1054	4.05e-01	lhx2	LIM homeobox protein 2
0.100785	1.12e-03	-3.82	-1.11406	-2.57e-01	mfn1	mitofusin 1
0.100837	1.12e-03	-3.82	-2.41341	-2.26	gpx5	glutathione peroxidase 5
0.10143	1.13e-03	-3.82	-0.86794	-3.24e-01	vasp	vasodilator-stimulated phosphoprotein
0.10143	1.13e-03	3.82	-1.07732	2.69e-01	kdm5b	lysine (K)-specific demethylase 5B
0.101602	1.14e-03	3.82	-1.49716	1.78e-01	pja2	praja 2, RING-H2 motif containing
0.102368	1.16e-03	-3.81	-1.03802	-2.68e-01	thoc2	THO complex 2
0.102368	1.17e-03	3.81	-0.76906	7.40e-01	slc8a2	solute carrier family 8 (sodium/calcium exchanger), member 2
0.102368	1.17e-03	-3.81	-1.0916	-4.48e-01	lsm7	LSM7 homolog, U6 small nuclear RNA and mRNA degradation associated
0.102368	1.17e-03	3.80	-1.12767	2.96e-01	6430548m08rik	RIKEN cDNA 6430548M08 gene
0.102368	1.17e-03	3.81	-1.20893	3.73e-01	lasp1	LIM and SH3 protein 1
0.102368	1.18e-03	-3.80	-0.89418	-4.25e-01	abca8a	ATP-binding cassette, sub-family A (ABC1), member 8a
0.102368	1.18e-03	-3.80	-0.92287	-3.53e-01	dmxl1	Dmx-like 1
0.102368	1.18e-03	-3.80	-1.00836	-2.89e-01	krit1	KRIT1, ankyrin repeat containing
0.102368	1.18e-03	-3.80	-2.14366	-1.86	glrp1	glutamine repeat protein 1
0.103839	1.20e-03	-3.79	-1.06102	-2.67e-01	mtx3	metaxin 3
0.103839	1.21e-03	-3.79	-0.79202	-5.42e-01	zdhhc6	zinc finger, DHHC domain containing 6
0.103956	1.21e-03	-3.79	-1.04969	-2.76e-01	naa40	N(alpha)-acetyltransferase 40, NatD catalytic subunit
0.105202	1.23e-03	3.79	-1.13811	5.09e-01	sema5a	sema domain, seven thrombospondin repeats (type 1 and type 1-like), transmembrane domain (TM) and short cytoplasmic domain, (semaphorin) 5A
0.105431	1.23e-03	-3.78	-1.19839	-3.28e-01	atp6v0b	ATPase, H+ transporting, lysosomal V0 subunit B
0.106063	1.24e-03	-3.78	-0.95063	-3.93e-01	dnm2	dynamin 2
0.106063	1.24e-03	3.78	-1.41122	1.59e-01	tbcb	tubulin folding cofactor B
0.106385	1.25e-03	3.78	-1.03828	3.15e-01	d230025d16rik	RIKEN cDNA D230025D16 gene
0.106589	1.25e-03	-3.78	-1.69387	-1.35e-01	gm8430///rps27a	predicted pseudogene 8430///ribosomal protein S27A
0.107187	1.26e-03	3.77	-1.25106	2.49e-01	st3gal5	ST3 beta-galactoside alpha-2,3-sialyltransferase 5
0.107363	1.27e-03	-3.77	-1.13645	-2.65e-01	pitpnm1	phosphatidylinositol transfer protein, membrane-associated 1
0.107622	1.27e-03	-3.77	-2.58147	-2.28	5730552o08rik	RIKEN cDNA 5730552O08 gene
0.107718	1.28e-03	-3.77	-1.24062	-3.70e-01	hnrnpa1	heterogeneous nuclear ribonucleoprotein A1
0.107748	1.28e-03	3.77	-1.06252	3.34e-01	ctcf	CCCTC-binding factor
0.107841	1.28e-03	-3.77	-0.89021	-3.92e-01	impact	impact, RWD domain protein
0.108239	1.29e-03	-3.76	-1.33561	-2.14e-01	fgfr3	fibroblast growth factor receptor 3
0.109176	1.31e-03	3.76	-1.28456	2.64e-01	rbm27	RNA binding motif protein 27
0.109804	1.32e-03	3.75	-1.11267	4.05e-01	zfp451	zinc finger protein 451
0.109937	1.32e-03	-3.75	-0.95096	-4.86e-01	c80258	expressed sequence C80258
0.109937	1.33e-03	-3.75	-0.87844	-7.24e-01	b930068k11rik	RIKEN cDNA B930068K11 gene
0.109937	1.33e-03	3.75	-0.88935	4.24e-01	adgra1	adhesion G protein-coupled receptor A1
0.109937	1.34e-03	3.75	-0.89785	4.14e-01	ppip5k1	diphosphoinositol pentakisphosphate kinase 1
0.109937	1.34e-03	-3.75	-1.00455	-4.61e-01	dnajc17	DnaJ heat shock protein family (Hsp40) member C17
0.109937	1.34e-03	3.75	-1.1686	2.99e-01	synm	synemin, intermediate filament protein
0.109937	1.34e-03	3.75	-1.38085	3.10e-01	slc4a3	solute carrier family 4 (anion exchanger), member 3
0.11026	1.35e-03	3.74	-1.1065	5.76e-01	dzip3	DAZ interacting protein 3, zinc finger
0.110497	1.36e-03	3.74	-1.46076	2.17e-01	prrc2b	proline-rich coiled-coil 2B
0.110497	1.36e-03	3.74	-1.56132	2.84e-01	stx1a	syntaxin 1A (brain)
0.111415	1.37e-03	-3.74	-1.24152	-2.35e-01	far1	fatty acyl CoA reductase 1
0.111415	1.38e-03	-3.73	-0.91183	-6.08e-01	rgs16	regulator of G-protein signaling 16
0.111415	1.38e-03	3.73	-1.43421	2.24e-01	eif3l	eukaryotic translation initiation factor 3, subunit L
0.112087	1.40e-03	-3.73	-0.98454	-7.28e-01	urm1	ubiquitin related modifier 1
0.112087	1.40e-03	3.73	-1.0657	4.12e-01	srr	serine racemase
0.112087	1.40e-03	3.73	-1.14956	3.82e-01	bcl11b	B cell leukemia/lymphoma 11B
0.112087	1.40e-03	3.73	-1.18532	3.54e-01	n4bp1	NEDD4 binding protein 1
0.112087	1.41e-03	-3.72	-1.30756	-2.33e-01	zfp523	zinc finger protein 523
0.112087	1.41e-03	-3.72	-1.32071	-3.34e-01	trpm7	transient receptor potential cation channel, subfamily M, member 7
0.112087	1.41e-03	-3.73	-2.18596	-1.69	loc102642634///gm21778///gm21678///gm21660///gm21454///gm21440///gm21425///gm21310///gm20928///gm20910///gm20851///gm20836///gm20833///gm20831///gm20827///gm20807///gm20795///gm20793///loc665918///gm20777///gm20773///gm20772///gm20737///ssty1	Y-linked testis-specific protein 1-like///predicted gene, 21778///predicted gene, 21678///predicted gene, 21660///predicted gene, 21454///predicted gene, 21440///predicted gene, 21425///predicted gene, 21310///predicted gene, 20928///predicted gene, 20910///predicted gene, 20851///predicted gene, 20836///predicted gene, 20833///predicted gene, 20831///predicted gene, 20827///predicted gene, 20807…
0.112087	1.42e-03	3.72	-1.58289	1.47e-01	h2afz	H2A histone family, member Z
0.112834	1.43e-03	3.72	-1.00216	8.64e-01	ino80d	INO80 complex subunit D
0.113056	1.44e-03	3.72	-1.50369	2.70e-01	jakmip1	janus kinase and microtubule interacting protein 1
0.113293	1.44e-03	-3.71	-1.39408	-2.95e-01	lgmn	legumain
0.113634	1.45e-03	-3.71	-1.92633	-1.56e-01	eef1a1	eukaryotic translation elongation factor 1 alpha 1
0.113715	1.46e-03	-3.71	-1.39041	-2.15e-01	dus3l	dihydrouridine synthase 3-like (S. cerevisiae)
0.113715	1.46e-03	3.71	-1.61776	1.85e-01	hars	histidyl-tRNA synthetase
0.113715	1.46e-03	-3.71	-2.59097	-2.24	gm20616	predicted gene 20616
0.11402	1.48e-03	-3.70	-1.14978	-1.01	cblc	Casitas B-lineage lymphoma c
0.11402	1.48e-03	3.70	-1.20775	3.23e-01	lrrc4c	leucine rich repeat containing 4C
0.11402	1.48e-03	-3.70	-1.51641	-2.97e-01	itih3	inter-alpha trypsin inhibitor, heavy chain 3
0.11402	1.48e-03	3.70	-1.62668	1.39	epha2	Eph receptor A2
0.11402	1.48e-03	3.70	-2.1135	1.61	tbata	thymus, brain and testes associated
0.11402	1.49e-03	-3.70	-0.98826	-5.16e-01	d230040j21rik	RIKEN cDNA D230040J21 gene
0.11402	1.49e-03	-3.70	-1.32316	-2.96e-01	mtm1	X-linked myotubular myopathy gene 1
0.11402	1.49e-03	3.70	-1.39712	2.95e-01	rai1	retinoic acid induced 1
0.11402	1.49e-03	-3.70	-1.57782	-2.08e-01	pnisr	PNN interacting serine/arginine-rich
0.11402	1.50e-03	-3.70	-1.08903	-1.21	sh3pxd2b	SH3 and PX domains 2B
0.11402	1.50e-03	3.70	-1.19725	6.25e-01	creg2	cellular repressor of E1A-stimulated genes 2
0.11402	1.50e-03	-3.70	-1.45652	-2.47e-01	ddx26b	DEAD/H (Asp-Glu-Ala-Asp/His) box polypeptide 26B
0.115198	1.52e-03	-3.69	-1.63712	-3.52e-01	ube2d2a	ubiquitin-conjugating enzyme E2D 2A
0.115558	1.53e-03	-3.69	-1.39827	-2.58e-01	per3	period circadian clock 3
0.115558	1.53e-03	3.69	-1.51531	4.58e-01	pdap1	PDGFA associated protein 1
0.115558	1.53e-03	-3.69	-2.27478	-1.83	prss2	protease, serine 2
0.115952	1.54e-03	3.69	-1.30226	2.75e-01	zfp704	zinc finger protein 704
0.116346	1.55e-03	3.68	-1.05631	6.37e-01	mak	male germ cell-associated kinase
0.116346	1.55e-03	3.68	-1.35242	2.49e-01	rnf19a	ring finger protein 19A
0.116346	1.55e-03	-3.68	-1.46438	-1.95e-01	cmtm5	CKLF-like MARVEL transmembrane domain containing 5
0.116772	1.57e-03	-3.68	-1.42624	-2.76e-01	birc6	baculoviral IAP repeat-containing 6
0.116798	1.57e-03	-3.68	-1.37058	-1.47	socs3	suppressor of cytokine signaling 3
0.117153	1.58e-03	3.68	-1.45248	2.38e-01	mapk8	mitogen-activated protein kinase 8
0.117529	1.59e-03	-3.67	-1.0767	-4.99e-01	dffb	DNA fragmentation factor, beta subunit
0.117529	1.59e-03	3.67	-1.20213	3.09e-01	hist1h2ao///hist1h2ai///hist1h2ab///hist1h2ap///hist1h2an///hist1h2ah///hist1h2ag///hist1h2ae///hist1h2ad///hist1h2ac	histone cluster 1, H2ao///histone cluster 1, H2ai///histone cluster 1, H2ab///histone cluster 1, H2ap///histone cluster 1, H2an///histone cluster 1, H2ah///histone cluster 1, H2ag///histone cluster 1, H2ae///histone cluster 1, H2ad///histone cluster 1, H2ac
0.117986	1.60e-03	-3.67	-1.14985	-4.19e-01	6720427h10rik	RIKEN cDNA 6720427H10 gene
0.117986	1.61e-03	-3.67	-1.08017	-1.03	smyd1	SET and MYND domain containing 1
0.117986	1.61e-03	-3.67	-1.91903	-1.42	arhgap9	Rho GTPase activating protein 9
0.117986	1.61e-03	-3.67	-2.54908	-2.15	dnaaf5	dynein, axonemal assembly factor 5
0.118565	1.62e-03	3.66	-1.64832	2.64e-01	adcy5	adenylate cyclase 5
0.11904	1.63e-03	3.66	-2.41589	1.65	alppl2	alkaline phosphatase, placental-like 2
0.119247	1.64e-03	3.66	-1.29104	4.60e-01	rsf1	remodeling and spacing factor 1
0.119247	1.64e-03	3.66	-1.41374	3.07e-01	doc2b	double C2, beta
0.119681	1.65e-03	3.66	-1.34429	3.25e-01	atxn7l3b	ataxin 7-like 3B
0.119794	1.66e-03	3.65	-1.20228	6.67e-01	megf11	multiple EGF-like-domains 11
0.120046	1.66e-03	-3.65	-1.68386	-1.78e-01	arglu1	arginine and glutamate rich 1
0.120479	1.67e-03	3.65	-1.58655	2.44e-01	katnal1	katanin p60 subunit A-like 1
0.120623	1.68e-03	-3.65	-1.09073	-5.70e-01	elovl7	ELOVL family member 7, elongation of long chain fatty acids (yeast)
0.121679	1.71e-03	-3.64	-1.10501	-6.20e-01	hoxa5	homeobox A5
0.121679	1.71e-03	-3.64	-1.60953	-2.29e-01	ogt	O-linked N-acetylglucosamine (GlcNAc) transferase (UDP-N-acetylglucosamine:polypeptide-N-acetylglucosaminyl transferase)
0.121679	1.71e-03	3.64	-1.67734	3.06e-01	spock1	sparc/osteonectin, cwcv and kazal-like domains proteoglycan 1
0.121679	1.71e-03	-3.64	-1.79233	-1.91e-01	qk	quaking
0.121679	1.71e-03	-3.64	-2.66159	-2.12	map4k4	mitogen-activated protein kinase kinase kinase kinase 4
0.121769	1.71e-03	3.64	-1.15257	4.33e-01	1700086l19rik	RIKEN cDNA 1700086L19 gene
0.121769	1.72e-03	-3.64	-1.20822	-3.65e-01	ifngr1	interferon gamma receptor 1
0.121769	1.72e-03	3.64	-1.33132	4.93e-01	pde10a	phosphodiesterase 10A
0.121769	1.73e-03	3.63	-1.40681	2.76e-01	cebpz	CCAAT/enhancer binding protein zeta
0.121769	1.73e-03	-3.64	-1.40729	-3.14e-01	minos1	mitochondrial inner membrane organizing system 1
0.121769	1.73e-03	-3.64	-1.42844	-2.26e-01	cul4a	cullin 4A
0.121769	1.74e-03	-3.63	-1.11215	-5.54e-01	ap1s2	adaptor-related protein complex 1, sigma 2 subunit
0.121769	1.74e-03	-3.63	-1.13369	-4.40e-01	prss36	protease, serine 36
0.121769	1.74e-03	3.63	-1.66393	2.01e-01	phactr3	phosphatase and actin regulator 3
0.122959	1.76e-03	3.63	-1.55872	2.34e-01	naa35	N(alpha)-acetyltransferase 35, NatC auxiliary subunit
0.122959	1.76e-03	-3.63	-1.65803	-2.50e-01	lamtor5	late endosomal/lysosomal adaptor, MAPK and MTOR activator 5
0.122997	1.77e-03	3.63	-1.58761	3.48e-01	crebbp	CREB binding protein
0.123328	1.78e-03	-3.62	-1.44699	-2.94e-01	card10	caspase recruitment domain family, member 10
0.123328	1.79e-03	-3.62	-1.13573	-5.21e-01	tube1	epsilon-tubulin 1
0.123328	1.79e-03	3.62	-1.99411	1.68	taf1	TATA-box binding protein associated factor 1
0.123328	1.79e-03	-3.62	-2.68175	-2.42	gm19696	predicted gene, 19696
0.123337	1.80e-03	-3.62	-1.64279	-2.49e-01	mrpl57	mitochondrial ribosomal protein L57
0.123595	1.80e-03	-3.62	-1.20265	-3.87e-01	gmpr2	guanosine monophosphate reductase 2
0.123922	1.81e-03	-3.61	-1.64527	-2.46e-01	sf3b1	splicing factor 3b, subunit 1
0.123922	1.81e-03	-3.62	-2.29386	-1.88	d930028m14rik	RIKEN cDNA D930028M14 gene
0.124337	1.82e-03	-3.61	-1.16083	-5.43e-01	tfpi	tissue factor pathway inhibitor
0.124426	1.83e-03	-3.61	-1.47454	-2.49e-01	mdm4	transformed mouse 3T3 cell double minute 4
0.124472	1.84e-03	-3.61	-1.31553	-3.39e-01	lig1	ligase I, DNA, ATP-dependent
0.124472	1.84e-03	3.61	-1.36228	5.45e-01	rap2b	RAP2B, member of RAS oncogene family
0.124472	1.84e-03	3.61	-1.75846	2.18e-01	nmt1	N-myristoyltransferase 1
0.124472	1.85e-03	-3.61	-1.16542	-5.38e-01	fancg	Fanconi anemia, complementation group G
0.124472	1.85e-03	3.61	-1.4789	3.00e-01	mycbp2	MYC binding protein 2
0.124472	1.85e-03	3.60	-1.9769	2.33e-01	atp6ap2	ATPase, H+ transporting, lysosomal accessory protein 2
0.124472	1.86e-03	-3.60	-1.21684	-5.35e-01	dnajc16	DnaJ heat shock protein family (Hsp40) member C16
0.124581	1.86e-03	-3.60	-1.63317	-1.53	fut4-ps1	fucosyltransferase 4, pseudogene 1
0.124658	1.86e-03	3.60	-1.3783	4.08e-01	dlgap2	discs, large (Drosophila) homolog-associated protein 2
0.124861	1.87e-03	-3.60	-1.72076	-4.34e-01	pbx1	pre B cell leukemia homeobox 1
0.124869	1.87e-03	-3.60	-1.31737	-3.98e-01	pik3cd	phosphatidylinositol 3-kinase catalytic delta polypeptide
0.124869	1.88e-03	3.60	-1.73519	2.73e-01	wnk1	WNK lysine deficient protein kinase 1
0.125303	1.89e-03	3.60	-1.46517	2.78e-01	opa3	optic atrophy 3
0.125384	1.89e-03	3.60	-1.62783	3.22e-01	nucks1	nuclear casein kinase and cyclin-dependent kinase substrate 1
0.125405	1.89e-03	3.60	-1.53841	3.74e-01	pbrm1	polybromo 1
0.125777	1.90e-03	3.59	-1.79406	1.58e-01	eif1ax	eukaryotic translation initiation factor 1A, X-linked
0.125873	1.91e-03	-3.59	-1.38597	-3.49e-01	dolpp1	dolichyl pyrophosphate phosphatase 1
0.126602	1.92e-03	-3.59	-2.61926	-2.06	mucl1	mucin-like 1
0.126658	1.93e-03	3.59	-1.25865	3.94e-01	zfp87	zinc finger protein 87
0.127386	1.94e-03	3.59	-1.69061	1.91e-01	pdzd8	PDZ domain containing 8
0.127411	1.94e-03	-3.58	-1.22563	-7.30e-01	ddx31	DEAD/H (Asp-Glu-Ala-Asp/His) box polypeptide 31
0.127727	1.96e-03	3.58	-1.55603	6.25e-01	dnajb14	DnaJ heat shock protein family (Hsp40) member B14
0.127727	1.96e-03	3.58	-1.63129	4.60e-01	fam102b	family with sequence similarity 102, member B
0.127727	1.96e-03	3.58	-1.68159	2.37e-01	hivep3	human immunodeficiency virus type I enhancer binding protein 3
0.127727	1.97e-03	-3.58	-1.55136	-2.44e-01	ergic2	ERGIC and golgi 2
0.127844	1.98e-03	3.58	-1.70482	1.83e-01	lsm14b	LSM family member 14B
0.127844	1.98e-03	3.58	-1.98945	2.93e-01	ywhab	tyrosine 3-monooxygenase/tryptophan 5-monooxygenase activation protein, beta polypeptide
0.127844	1.98e-03	-3.58	-2.14251	-1.30e-01	eif4a2	eukaryotic translation initiation factor 4A2
0.127844	1.98e-03	-3.58	-2.56015	-1.69	klra5	killer cell lectin-like receptor, subfamily A, member 5
0.127844	1.99e-03	3.58	-1.72045	2.06e-01	adgrl3	adhesion G protein-coupled receptor L3
0.127844	1.99e-03	-3.57	-1.77997	-2.32e-01	klhl7	kelch-like 7
0.128086	1.99e-03	-3.57	-1.52261	-3.18e-01	ppp6r3	protein phosphatase 6, regulatory subunit 3
0.128264	2.00e-03	-3.57	-1.24095	-5.08e-01	c030023e24rik	RIKEN cDNA C030023E24 gene
0.128703	2.01e-03	3.57	-1.54382	3.68e-01	igfbp6	insulin-like growth factor binding protein 6
0.128714	2.02e-03	-3.57	-1.26278	-5.73e-01	fam101a	family with sequence similarity 101, member A
0.128714	2.02e-03	-3.57	-1.41591	-3.57e-01	ankrd26	ankyrin repeat domain 26
0.128882	2.03e-03	-3.57	-1.42073	-5.59e-01	paxip1	PAX interacting (with transcription-activation domain) protein 1
0.128882	2.03e-03	3.57	-1.66823	3.35e-01	ildr2	immunoglobulin-like domain containing receptor 2
0.129422	2.04e-03	3.56	-1.75847	2.28e-01	terf2	telomeric repeat binding factor 2
0.130045	2.06e-03	3.56	-1.9261	1.91e-01	timp2	tissue inhibitor of metalloproteinase 2
0.130184	2.07e-03	3.56	-2.02109	1.59e-01	nbea	neurobeachin
0.13046	2.08e-03	3.56	-1.2656	6.30e-01	thsd7a	thrombospondin, type I, domain containing 7A
0.13046	2.08e-03	3.55	-1.45017	3.79e-01	capn5	calpain 5
0.13046	2.08e-03	-3.55	-1.63575	-3.45e-01	tomm40l	translocase of outer mitochondrial membrane 40 homolog-like (yeast)
0.13046	2.08e-03	-3.55	-2.27899	-1.53	fthl17a	ferritin, heavy polypeptide-like 17, member A
0.130478	2.09e-03	-3.55	-2.08475	-1.80e-01	peg3	paternally expressed 3
0.130478	2.09e-03	-3.55	-2.34163	-1.66	ctag2	cancer/testis antigen 2
0.130478	2.10e-03	-3.55	-1.66022	-2.96e-01	ypel4	yippee-like 4 (Drosophila)
0.130683	2.10e-03	-3.55	-1.67674	-3.01e-01	bfar	bifunctional apoptosis regulator
0.130809	2.11e-03	-3.55	-2.72245	-2.07	au019796	expressed sequence AU019796
0.131062	2.12e-03	3.55	-1.70814	2.83e-01	lrrtm1	leucine rich repeat transmembrane neuronal 1
0.131062	2.13e-03	3.54	-1.48619	6.62e-01	c130071c03rik	RIKEN cDNA C130071C03 gene
0.131062	2.13e-03	-3.54	-1.60196	-3.54e-01	phldb1	pleckstrin homology like domain, family B, member 1
0.131062	2.13e-03	3.54	-2.59412	2.15	8030456m14rik	RIKEN cDNA 8030456M14 gene
0.131062	2.14e-03	-3.54	-1.29179	-5.81e-01	iqce	IQ motif containing E
0.131062	2.14e-03	-3.54	-1.61302	-3.07e-01	fyttd1	forty-two-three domain containing 1
0.131062	2.14e-03	-3.54	-1.74602	-3.10e-01	parp1	poly (ADP-ribose) polymerase family, member 1
0.131062	2.14e-03	3.54	-1.77096	2.39e-01	rmnd5b	required for meiotic nuclear division 5 homolog B
0.131062	2.14e-03	-3.54	-2.65685	-1.89	1700063j08rik	RIKEN cDNA 1700063J08 gene
0.131062	2.15e-03	3.54	-1.88238	3.20e-01	ptpa	protein phosphatase 2 protein activator
0.131271	2.16e-03	3.54	-1.53772	3.40e-01	runx1t1	runt-related transcription factor 1; translocated to, 1 (cyclin D-related)
0.131271	2.16e-03	-3.54	-2.12563	-1.30e-01	atp6v0c	ATPase, H+ transporting, lysosomal V0 subunit C
0.131487	2.17e-03	3.54	-1.33098	4.87e-01	magi3	membrane associated guanylate kinase, WW and PDZ domain containing 3
0.131487	2.17e-03	-3.54	-1.87451	-2.47e-01	snrnp70	small nuclear ribonucleoprotein 70 (U1)
0.131487	2.18e-03	3.53	-1.70879	2.44e-01	mfsd4a	major facilitator superfamily domain containing 4A
0.131487	2.18e-03	-3.53	-2.0236	-1.47	macrod2	MACRO domain containing 2
0.131487	2.18e-03	3.53	-2.07375	1.82e-01	cct2	chaperonin containing Tcp1, subunit 2 (beta)
0.131487	2.19e-03	3.53	-1.42225	3.49e-01	haus1	HAUS augmin-like complex, subunit 1
0.131487	2.19e-03	3.53	-1.71148	3.40e-01	atxn1	ataxin 1
0.131487	2.19e-03	-3.53	-1.85863	-2.06e-01	gjb6	gap junction protein, beta 6
0.131506	2.19e-03	3.53	-1.3949	5.01e-01	prpf40a	pre-mRNA processing factor 40A
0.131506	2.20e-03	3.53	-1.98816	2.01e-01	large	like-glycosyltransferase
0.131695	2.20e-03	-3.53	-1.75755	-2.56e-01	amotl1	angiomotin-like 1
0.131857	2.21e-03	3.53	-1.32016	7.07e-01	bmpr2	bone morphogenetic protein receptor, type II (serine/threonine kinase)
0.131857	2.21e-03	-3.53	-1.3261	-5.63e-01	4930413g21rik	RIKEN cDNA 4930413G21 gene
0.131857	2.21e-03	3.53	-1.77308	2.55e-01	slc35f1	solute carrier family 35, member F1
0.132249	2.22e-03	-3.53	-2.12079	-1.94e-01	cox8a	cytochrome c oxidase subunit VIIIa
0.133978	2.27e-03	3.52	-1.52162	4.38e-01	c77080	expressed sequence C77080
0.133978	2.27e-03	-3.52	-1.71165	-3.84e-01	itsn1	intersectin 1 (SH3 domain protein 1A)
0.133978	2.27e-03	3.52	-1.83682	2.22e-01	tmem167	transmembrane protein 167
0.133978	2.28e-03	-3.51	-1.79704	-1.94e-01	dcaf8	DDB1 and CUL4 associated factor 8
0.133978	2.28e-03	-3.51	-1.84491	-2.74e-01	lrrc45	leucine rich repeat containing 45
0.133978	2.28e-03	3.51	-1.98873	2.26e-01	plpp3	phospholipid phosphatase 3
0.133978	2.29e-03	-3.51	-1.45935	-4.12e-01	usp15	ubiquitin specific peptidase 15
0.133978	2.29e-03	3.51	-2.30458	2.00	ppara	peroxisome proliferator activated receptor alpha
0.133978	2.29e-03	3.51	-2.73219	1.92	bc025933	cDNA sequence BC025933
0.134558	2.31e-03	3.51	-1.52904	7.10e-01	rbm5	RNA binding motif protein 5
0.134569	2.32e-03	3.51	-1.55565	5.13e-01	nfib	nuclear factor I/B
0.134569	2.32e-03	-3.51	-2.30212	-1.46e-01	itm2b	integral membrane protein 2B
0.134569	2.33e-03	-3.51	-1.7019	-2.91e-01	wdfy1	WD repeat and FYVE domain containing 1
0.134569	2.33e-03	3.51	-1.86665	2.70e-01	lrrc4b	leucine rich repeat containing 4B
0.134569	2.33e-03	3.50	-1.8848	2.14e-01	copb2	coatomer protein complex, subunit beta 2 (beta prime)
0.134569	2.33e-03	3.51	-1.88488	3.64e-01	scn1a	sodium channel, voltage-gated, type I, alpha
0.134569	2.34e-03	3.50	-1.69239	4.00e-01	osbp2	oxysterol binding protein 2
0.134569	2.34e-03	3.50	-1.99055	6.76e-01	pten	phosphatase and tensin homolog
0.134569	2.34e-03	-3.50	-2.01297	-1.66e-01	tspyl1	testis-specific protein, Y-encoded-like 1
0.134569	2.35e-03	-3.50	-2.45805	-1.53	en1	engrailed 1
0.134569	2.36e-03	-3.50	-1.61425	-3.69e-01	abtb1	ankyrin repeat and BTB (POZ) domain containing 1
0.134569	2.36e-03	3.50	-1.80873	3.60e-01	tmem8b	transmembrane protein 8B
0.134569	2.37e-03	3.50	-1.85288	2.02e-01	parm1	prostate androgen-regulated mucin-like protein 1
0.134813	2.37e-03	3.50	-1.86193	2.08e-01	appbp2	amyloid beta precursor protein (cytoplasmic tail) binding protein 2
0.134813	2.38e-03	3.50	-1.74497	3.55e-01	arx	aristaless related homeobox
0.135634	2.40e-03	-3.49	-1.56167	-3.07e-01	sec22a	SEC22 homolog A, vesicle trafficking protein
0.135634	2.40e-03	3.49	-2.0365	2.04e-01	synj1	synaptojanin 1
0.135744	2.41e-03	3.49	-1.77224	1.16	4833410i11rik	RIKEN cDNA 4833410I11 gene
0.135744	2.41e-03	3.49	-1.89434	6.40e-01	slc4a4	solute carrier family 4 (anion exchanger), member 4
0.135744	2.42e-03	-3.49	-2.60027	-1.88	odam	odontogenic, ameloblast asssociated
0.13575	2.42e-03	3.49	-1.88999	2.05e-01	bag4	BCL2-associated athanogene 4
0.13575	2.42e-03	-3.49	-2.06346	-1.13	igsf5	immunoglobulin superfamily, member 5
0.13575	2.43e-03	-3.49	-1.73981	-5.05e-01	2510039o18rik	RIKEN cDNA 2510039O18 gene
0.136045	2.44e-03	-3.48	-1.95541	-1.73e-01	slc25a33	solute carrier family 25, member 33
0.136045	2.44e-03	3.49	-2.48137	1.65	ai428898	expressed sequence AI428898
0.136744	2.46e-03	3.48	-1.73305	3.31e-01	pdzrn3	PDZ domain containing RING finger 3
0.136744	2.46e-03	3.48	-2.06123	2.43e-01	dlgap1	discs, large (Drosophila) homolog-associated protein 1
0.136744	2.47e-03	3.48	-1.89755	2.69e-01	kidins220	kinase D-interacting substrate 220
0.136744	2.48e-03	-3.48	-1.45674	-6.49e-01	cdca7l	cell division cycle associated 7 like
0.136744	2.48e-03	3.48	-1.46622	1.10	scai	suppressor of cancer cell invasion
0.136744	2.48e-03	3.48	-1.51085	4.45e-01	ddx46	DEAD (Asp-Glu-Ala-Asp) box polypeptide 46
0.136744	2.48e-03	-3.48	-1.79694	-2.49e-01	esf1	ESF1 nucleolar pre-rRNA processing protein homolog
0.136744	2.48e-03	3.48	-2.05636	1.93e-01	brd2	bromodomain containing 2
0.136744	2.48e-03	-3.48	-2.72549	-2.02	1700104b16rik	RIKEN cDNA 1700104B16 gene
0.13685	2.49e-03	-3.48	-2.3319	-1.75e-01	psap	prosaposin
0.137005	2.50e-03	-3.47	-1.83541	-2.26e-01	cpne9	copine family member IX
0.137541	2.51e-03	-3.47	-1.96867	-1.87e-01	svip	small VCP/p97-interacting protein
0.138722	2.55e-03	-3.47	-2.06525	-2.04e-01	laptm4b	lysosomal-associated protein transmembrane 4B
0.138791	2.55e-03	-3.47	-2.48341	-1.62e-01	fth1	ferritin heavy polypeptide 1
0.13903	2.56e-03	-3.46	-2.16248	-1.71e-01	srsf11	serine/arginine-rich splicing factor 11
0.139119	2.56e-03	-3.46	-1.99774	-2.84e-01	hnrnpr	heterogeneous nuclear ribonucleoprotein R
0.139595	2.57e-03	-3.46	-1.465	-6.46e-01	ly6e	lymphocyte antigen 6 complex, locus E
0.139863	2.58e-03	3.46	-1.73005	2.71e-01	mpped2	metallophosphoesterase domain containing 2
0.139863	2.59e-03	3.46	-1.75898	3.11e-01	nectin3	nectin cell adhesion molecule 3
0.140716	2.61e-03	-3.46	-2.31111	-1.37e-01	rnf187	ring finger protein 187
0.141495	2.63e-03	-3.45	-2.75076	-2.16	ttc36	tetratricopeptide repeat domain 36
0.141831	2.64e-03	3.45	-2.61109	1.98	gdf5	growth differentiation factor 5
0.141941	2.65e-03	-3.45	-2.19884	-1.76e-01	qdpr	quinoid dihydropteridine reductase
0.142074	2.65e-03	-3.45	-2.66465	-1.69	trmt2a	TRM2 tRNA methyltransferase 2A
0.142074	2.66e-03	3.45	-1.93172	2.44e-01	eprs	glutamyl-prolyl-tRNA synthetase
0.142074	2.67e-03	-3.45	-1.82965	-1.35	cxcl1	chemokine (C-X-C motif) ligand 1
0.142074	2.67e-03	-3.45	-1.85094	-4.44e-01	tra2a	transformer 2 alpha homolog (Drosophila)
0.142074	2.67e-03	3.45	-1.94984	2.63e-01	nhsl2	NHS-like 2
0.142527	2.68e-03	-3.44	-1.60841	-4.40e-01	rrnad1	ribosomal RNA adenine dimethylase domain containing 1
0.142707	2.69e-03	3.44	-2.0112	2.19e-01	ola1	Obg-like ATPase 1
0.14272	2.71e-03	3.44	-1.77083	3.65e-01	gprin3	GPRIN family member 3
0.14272	2.71e-03	-3.44	-2.71252	-1.87	klhl10	kelch-like 10
0.142806	2.71e-03	3.44	-1.65245	3.24e-01	pcdhac2///pcdhac1///pcdha8///pcdha2///pcdha12///pcdha3///pcdha9///pcdha1///pcdha10///pcdha11///pcdha5///pcdha7///pcdha6///pcdha4	protocadherin alpha subfamily C, 2///protocadherin alpha subfamily C, 1///protocadherin alpha 8///protocadherin alpha 2///protocadherin alpha 12///protocadherin alpha 3///protocadherin alpha 9///protocadherin alpha 1///protocadherin alpha 10///protocadherin alpha 11///protocadherin alpha 5///protocadherin alpha 7///protocadherin alpha 6///protocadherin alpha 4
0.142806	2.72e-03	-3.44	-1.61651	-4.03e-01	gm26588	predicted gene, 26588
0.142806	2.72e-03	3.44	-2.02336	2.05e-01	b4galt6	UDP-Gal:betaGlcNAc beta 1,4-galactosyltransferase, polypeptide 6
0.142836	2.72e-03	3.44	-1.78431	3.57e-01	polr3f	polymerase (RNA) III (DNA directed) polypeptide F
0.142941	2.73e-03	-3.44	-1.50107	-6.65e-01	nav2	neuron navigator 2
0.142968	2.73e-03	-3.43	-1.54314	-6.93e-01	tgfa	transforming growth factor alpha
0.143844	2.76e-03	3.43	-1.92496	2.18e-01	flrt1	fibronectin leucine rich transmembrane protein 1
0.143844	2.76e-03	-3.43	-1.98662	-2.66e-01	thoc1	THO complex 1
0.143854	2.76e-03	3.43	-1.69407	1.03	masp1	mannan-binding lectin serine peptidase 1
0.143901	2.77e-03	-3.43	-1.75273	-1.09	slc36a3	solute carrier family 36 (proton/amino acid symporter), member 3
0.143957	2.78e-03	-3.43	-1.84275	-5.20e-01	dlc1	deleted in liver cancer 1
0.144483	2.79e-03	3.43	-2.15917	1.95e-01	evi5	ecotropic viral integration site 5
0.144483	2.80e-03	3.43	-1.74429	3.09e-01	fstl5	follistatin-like 5
0.144914	2.81e-03	-3.42	-1.52548	-4.85e-01	fam71e1	family with sequence similarity 71, member E1
0.144914	2.81e-03	-3.42	-2.21553	-1.87e-01	rit2	Ras-like without CAAX 2
0.14502	2.82e-03	-3.42	-1.52727	-5.59e-01	pyroxd2	pyridine nucleotide-disulphide oxidoreductase domain 2
0.145242	2.84e-03	-3.42	-1.53962	-8.09e-01	fxyd4	FXYD domain-containing ion transport regulator 4
0.145242	2.84e-03	3.42	-1.78404	5.23e-01	spred2	sprouty-related, EVH1 domain containing 2
0.145242	2.84e-03	-3.42	-2.00734	-2.28e-01	psmb10	proteasome (prosome, macropain) subunit, beta type 10
0.145244	2.84e-03	3.42	-2.04584	2.51e-01	acvr2a	activin receptor IIA
0.145244	2.85e-03	-3.42	-1.61015	-4.15e-01	mctp1	multiple C2 domains, transmembrane 1
0.145244	2.85e-03	-3.42	-1.6862	-3.76e-01	adamts20	a disintegrin-like and metallopeptidase (reprolysin type) with thrombospondin type 1 motif, 20
0.145244	2.85e-03	3.42	-2.36892	9.44e-01	hnrnpab	heterogeneous nuclear ribonucleoprotein A/B
0.145629	2.87e-03	3.41	-1.70714	3.94e-01	endod1	endonuclease domain containing 1
0.145634	2.87e-03	-3.41	-1.69806	-3.46e-01	abtb2	ankyrin repeat and BTB (POZ) domain containing 2
0.145634	2.87e-03	-3.41	-2.42464	-1.57e-01	ywhaq	tyrosine 3-monooxygenase/tryptophan 5-monooxygenase activation protein, theta polypeptide
0.145762	2.88e-03	-3.41	-1.93443	-2.10e-01	parva	parvin, alpha
0.145805	2.88e-03	3.41	-2.02322	2.20e-01	asxl1	additional sex combs like 1
0.145805	2.89e-03	-3.41	-2.49912	-1.16e-01	gm15772///rpl26	ribosomal protein L26 pseudogene///ribosomal protein L26
0.146113	2.91e-03	-3.41	-1.63648	-4.15e-01	ppp1r18	protein phosphatase 1, regulatory subunit 18
0.146113	2.91e-03	3.41	-1.8096	3.15e-01	elavl1	ELAV (embryonic lethal, abnormal vision)-like 1 (Hu antigen R)
0.146113	2.91e-03	-3.41	-1.88832	-2.65e-01	zfyve27	zinc finger, FYVE domain containing 27
0.146113	2.91e-03	-3.41	-2.86396	-2.16	slc46a2	solute carrier family 46, member 2
0.147014	2.94e-03	-3.40	-2.17953	-2.76e-01	aldoa	aldolase A, fructose-bisphosphate
0.147014	2.94e-03	-3.40	-2.3749	-1.31	synpo2l	synaptopodin 2-like
0.147415	2.95e-03	3.40	-2.0207	2.25e-01	vcpip1	valosin containing protein (p97)/p47 complex interacting protein 1
0.147415	2.95e-03	-3.40	-2.02843	-1.97e-01	aco1	aconitase 1
0.14767	2.96e-03	-3.40	-1.91671	-2.35e-01	scmh1	sex comb on midleg homolog 1
0.148438	2.98e-03	-3.40	-2.03138	-2.31e-01	mtmr4	myotubularin related protein 4
0.148471	2.98e-03	3.40	-2.27717	2.01e-01	bsn	bassoon
0.148805	2.99e-03	-3.39	-2.17922	-2.20e-01	gm8069///tomm5	predicted pseudogene 8069///translocase of outer mitochondrial membrane 5 homolog (yeast)
0.148805	3.00e-03	3.39	-2.09613	4.33e-01	ttc3	tetratricopeptide repeat domain 3
0.149286	3.01e-03	3.39	-1.89077	5.41e-01	crim1	cysteine rich transmembrane BMP regulator 1 (chordin like)
0.149286	3.02e-03	-3.39	-1.64601	-4.59e-01	2900040j22rik	RIKEN cDNA 2900040J22 gene
0.149286	3.02e-03	-3.39	-1.79083	-4.42e-01	smc4	structural maintenance of chromosomes 4
0.149286	3.02e-03	3.39	-2.00111	2.74e-01	5730455p16rik	RIKEN cDNA 5730455P16 gene
0.149286	3.03e-03	3.39	-1.70978	3.46e-01	diras1	DIRAS family, GTP-binding RAS-like 1
0.149397	3.03e-03	3.39	-2.32749	5.53e-01	taok1	TAO kinase 1
0.150046	3.05e-03	3.39	-1.60998	6.22e-01	ndst1	N-deacetylase/N-sulfotransferase (heparan glucosaminyl) 1
0.150171	3.06e-03	-3.39	-1.83426	-9.57e-01	tmem19	transmembrane protein 19
0.150996	3.08e-03	-3.38	-2.60543	-1.21e-01	cox4i1	cytochrome c oxidase subunit IV isoform 1
0.151069	3.08e-03	3.38	-1.61256	4.88e-01	tcf3	transcription factor 3
0.151069	3.09e-03	3.38	-2.01924	2.52e-01	pip4k2a	phosphatidylinositol-5-phosphate 4-kinase, type II, alpha
0.151069	3.09e-03	3.38	-2.12366	2.92e-01	kcnd2	potassium voltage-gated channel, Shal-related family, member 2
0.151069	3.09e-03	-3.38	-2.82864	-2.00	myo1e	myosin IE
0.151094	3.10e-03	-3.38	-1.88868	-2.59e-01	pnpt1	polyribonucleotide nucleotidyltransferase 1
0.151094	3.10e-03	-3.38	-1.9178	-3.72e-01	scpep1	serine carboxypeptidase 1
0.151094	3.11e-03	3.38	-2.30955	1.42e-01	slmap	sarcolemma associated protein
0.151094	3.11e-03	3.38	-2.82452	2.02	csn1s2a	casein alpha s2-like A
0.151439	3.13e-03	3.37	-1.78442	3.48e-01	ccnd2	cyclin D2
0.151439	3.14e-03	-3.37	-1.62516	-5.14e-01	6030487a22rik	RIKEN cDNA 6030487A22 gene
0.151439	3.14e-03	3.37	-1.97243	2.59e-01	map1s	microtubule-associated protein 1S
0.151439	3.14e-03	-3.37	-2.46793	-1.61	ybx2	Y box protein 2
0.152084	3.16e-03	-3.37	-2.29285	-2.70e-01	oxct1	3-oxoacid CoA transferase 1
0.152362	3.17e-03	3.37	-1.83992	3.67e-01	nol8	nucleolar protein 8
0.152362	3.18e-03	-3.37	-1.90248	-6.41e-01	spp1	secreted phosphoprotein 1
0.152362	3.18e-03	3.37	-1.9703	4.01e-01	fjx1	four jointed box 1 (Drosophila)
0.152362	3.18e-03	-3.37	-2.51021	-1.67e-01	ank2	ankyrin 2, brain
0.152445	3.19e-03	-3.37	-2.07317	-2.60e-01	rnf114	ring finger protein 114
0.152445	3.19e-03	-3.37	-2.80793	-1.86	h2afb1	H2A histone family, member B1
0.152445	3.20e-03	3.37	-1.75429	4.20e-01	mmgt2	membrane magnesium transporter 2
0.152445	3.20e-03	3.37	-2.0241	2.79e-01	hacd2	3-hydroxyacyl-CoA dehydratase 2
0.152445	3.21e-03	-3.36	-1.83462	-4.36e-01	4832406h04rik	RIKEN cDNA 4832406H04 gene
0.152445	3.21e-03	-3.36	-2.02372	-2.75e-01	rnf216	ring finger protein 216
0.152445	3.21e-03	3.36	-2.1275	1.26	acsf2	acyl-CoA synthetase family member 2
0.152445	3.21e-03	-3.36	-2.32955	-2.06e-01	dnaja1	DnaJ heat shock protein family (Hsp40) member A1
0.152445	3.22e-03	-3.36	-1.64101	-4.72e-01	usp40	ubiquitin specific peptidase 40
0.152912	3.23e-03	-3.36	-2.16087	-2.25e-01	nrp1	neuropilin 1
0.152915	3.24e-03	-3.36	-1.65682	-5.38e-01	polr2e	polymerase (RNA) II (DNA directed) polypeptide E
0.152915	3.24e-03	-3.36	-1.72068	-7.53e-01	tmlhe	trimethyllysine hydroxylase, epsilon
0.152915	3.24e-03	3.36	-2.134	1.99e-01	zbtb22	zinc finger and BTB domain containing 22
0.153125	3.26e-03	3.36	-1.9543	3.96e-01	tgs1	trimethylguanosine synthase 1
0.153394	3.27e-03	-3.36	-1.72551	-8.06e-01	cog4	component of oligomeric golgi complex 4
0.153394	3.27e-03	3.36	-2.54631	1.70	gga1	golgi associated, gamma adaptin ear containing, ARF binding protein 1
0.153394	3.28e-03	-3.36	-1.67144	-4.74e-01	dido1	death inducer-obliterator 1
0.15346	3.28e-03	-3.35	-1.68477	-5.03e-01	atat1	alpha tubulin acetyltransferase 1
0.153523	3.29e-03	3.35	-2.23801	1.83e-01	parp6	poly (ADP-ribose) polymerase family, member 6
0.153523	3.30e-03	-3.35	-1.78237	-3.53e-01	bicc1	BicC family RNA binding protein 1
0.153523	3.30e-03	3.35	-2.95247	2.00	4933408j17rik	RIKEN cDNA 4933408J17 gene
0.153799	3.31e-03	-3.35	-1.73775	-4.51e-01	agbl5	ATP/GTP binding protein-like 5
0.153799	3.31e-03	-3.35	-1.80973	-4.37e-01	2310068g24rik	RIKEN cDNA 2310068G24 gene
0.153799	3.31e-03	3.35	-2.29643	4.31e-01	camk2a	calcium/calmodulin-dependent protein kinase II alpha
0.153875	3.32e-03	-3.35	-1.774	-6.71e-01	adgrg6	adhesion G protein-coupled receptor G6
0.153875	3.32e-03	-3.35	-2.54417	-1.40	cldn1	claudin 1
0.153875	3.33e-03	3.35	-2.63302	1.73	amigo1	adhesion molecule with Ig like domain 1
0.154485	3.34e-03	3.35	-2.52704	1.67	shroom3	shroom family member 3
0.154485	3.35e-03	3.35	-2.13069	3.16e-01	il6st	interleukin 6 signal transducer
0.154718	3.35e-03	-3.34	-2.06095	-2.17e-01	sulf2	sulfatase 2
0.154887	3.36e-03	-3.34	-2.10293	-3.07e-01	d930016d06rik	RIKEN cDNA D930016D06 gene
0.155362	3.38e-03	-3.34	-2.26251	-2.22e-01	capza1	capping protein (actin filament) muscle Z-line, alpha 1
0.15542	3.39e-03	3.34	-1.6987	6.64e-01	cbx5	chromobox 5
0.15542	3.39e-03	3.34	-1.83911	4.06e-01	crtc1	CREB regulated transcription coactivator 1
0.15542	3.39e-03	3.34	-2.08174	2.74e-01	ubr7	ubiquitin protein ligase E3 component n-recognin 7 (putative)
0.15542	3.39e-03	3.34	-2.2287	2.04e-01	gfod1	glucose-fructose oxidoreductase domain containing 1
0.15542	3.39e-03	3.34	-2.3872	3.10e-01	zfp148	zinc finger protein 148
0.155685	3.41e-03	-3.34	-2.76736	-1.48e-01	gm1821///ubb	ubiquitin pseudogene///ubiquitin B
0.156117	3.43e-03	3.33	-2.02668	5.64e-01	nrip1	nuclear receptor interacting protein 1
0.156117	3.43e-03	3.34	-2.25053	3.35e-01	fam126b	family with sequence similarity 126, member B
0.156117	3.45e-03	-3.33	-1.7692	-6.52e-01	mir682///rpl37a	microRNA 682///ribosomal protein L37a
0.156117	3.45e-03	-3.33	-1.77321	-7.40e-01	fam161a	family with sequence similarity 161, member A
0.156117	3.45e-03	-3.33	-1.81998	-8.79e-01	fgf4	fibroblast growth factor 4
0.156117	3.45e-03	-3.33	-1.82428	-3.53e-01	rnf32	ring finger protein 32
0.156117	3.45e-03	-3.33	-2.02418	-2.70e-01	map3k2	mitogen-activated protein kinase kinase kinase 2
0.156117	3.45e-03	-3.33	-2.35702	-2.90e-01	s100b	S100 protein, beta polypeptide, neural
0.156267	3.46e-03	-3.33	-2.70382	-1.90	rnaset2a	ribonuclease T2A
0.156513	3.47e-03	-3.33	-2.73166	-1.96	4930415o20rik	RIKEN cDNA 4930415O20 gene
0.157349	3.50e-03	-3.33	-2.32628	-2.43e-01	tsc22d4	TSC22 domain family, member 4
0.157378	3.50e-03	3.33	-2.298	2.17e-01	elp5	elongator acetyltransferase complex subunit 5
0.157415	3.50e-03	-3.33	-1.87265	-3.78e-01	ppfia1	protein tyrosine phosphatase, receptor type, f polypeptide (PTPRF), interacting protein (liprin), alpha 1
0.157468	3.51e-03	-3.32	-2.08971	-3.08e-01	a930025h08rik	RIKEN cDNA A930025H08 gene
0.157468	3.52e-03	-3.32	-2.16269	-2.03e-01	nrbp1	nuclear receptor binding protein 1
0.157557	3.52e-03	-3.32	-1.98719	-2.93e-01	rcor1	REST corepressor 1
0.157557	3.53e-03	3.32	-1.96977	3.36e-01	chtf8	CTF8, chromosome transmission fidelity factor 8
0.157557	3.53e-03	-3.32	-2.23933	-2.18e-01	chfr	checkpoint with forkhead and ring finger domains
0.158176	3.55e-03	3.32	-2.56656	1.70e-01	scn2a1	sodium channel, voltage-gated, type II, alpha 1
0.158176	3.56e-03	-3.32	-1.85005	-3.93e-01	ubn1	ubinuclein 1
0.158176	3.56e-03	-3.32	-2.18443	-2.77e-01	adipor1	adiponectin receptor 1
0.158176	3.56e-03	3.32	-2.42297	1.45e-01	fry	FRY microtubule binding protein
0.158176	3.57e-03	-3.32	-1.84858	-6.18e-01	camta1	calmodulin binding transcription activator 1
0.158234	3.58e-03	-3.32	-1.75033	-5.85e-01	tmem116	transmembrane protein 116
0.158234	3.58e-03	-3.32	-1.77113	-8.26e-01	riok1	RIO kinase 1 (yeast)
0.158234	3.58e-03	3.32	-2.07544	2.44e-01	med13l	mediator complex subunit 13-like
0.158234	3.58e-03	-3.32	-2.72107	-2.13	yjefn3///ndufa13	YjeF N-terminal domain containing 3///NADH dehydrogenase (ubiquinone) 1 alpha subcomplex, 13
0.158379	3.59e-03	-3.31	-2.2095	-2.73e-01	mrpl9	mitochondrial ribosomal protein L9
0.158845	3.61e-03	-3.31	-2.55209	-1.49e-01	ndufb5	NADH dehydrogenase (ubiquinone) 1 beta subcomplex, 5
0.158941	3.61e-03	3.31	-2.36039	2.44e-01	ubxn2a	UBX domain protein 2A
0.159313	3.63e-03	-3.31	-2.15046	-2.98e-01	ftx	Ftx transcript, Xist regulator (non-protein coding)
0.159313	3.63e-03	3.31	-2.27975	2.95e-01	erlec1	endoplasmic reticulum lectin 1
0.159313	3.63e-03	-3.31	-2.83608	-1.60	hdgfl1	hepatoma derived growth factor-like 1
0.159313	3.64e-03	-3.31	-1.9968	-3.56e-01	slc45a1	solute carrier family 45, member 1
0.159755	3.65e-03	-3.31	-1.91392	-4.62e-01	dhx30	DEAH (Asp-Glu-Ala-His) box polypeptide 30
0.159759	3.66e-03	3.31	-2.24033	1.97e-01	khdrbs1	KH domain containing, RNA binding, signal transduction associated 1
0.159759	3.66e-03	3.31	-2.55257	1.61e-01	hax1	HCLS1 associated X-1
0.160092	3.68e-03	3.30	-1.98252	2.76e-01	gtpbp4	GTP binding protein 4
0.160166	3.68e-03	3.30	-1.8311	5.07e-01	rasgrf2	RAS protein-specific guanine nucleotide-releasing factor 2
0.160166	3.68e-03	3.30	-2.54063	1.90e-01	hsph1	heat shock 105kDa/110kDa protein 1
0.160166	3.69e-03	-3.30	-1.81364	-1.00	ckap5	cytoskeleton associated protein 5
0.160211	3.70e-03	-3.30	-1.96682	-3.49e-01	traf3ip1	TRAF3 interacting protein 1
0.160211	3.70e-03	-3.30	-2.25223	-2.02e-01	1500011k16rik	RIKEN cDNA 1500011K16 gene
0.160211	3.70e-03	-3.30	-2.36194	-2.20e-01	osbpl9	oxysterol binding protein-like 9
0.160375	3.71e-03	-3.30	-2.61775	-1.15e-01	tomm20	translocase of outer mitochondrial membrane 20 homolog (yeast)
0.160527	3.72e-03	3.30	-2.10082	2.73e-01	1810058i24rik	RIKEN cDNA 1810058I24 gene
0.16059	3.73e-03	-3.30	-2.77541	-1.40e-01	atp5b	ATP synthase, H+ transporting mitochondrial F1 complex, beta subunit
0.16059	3.74e-03	-3.30	-2.24241	-2.81e-01	ctu2	cytosolic thiouridylase subunit 2
0.161448	3.76e-03	-3.29	-2.10526	-3.42e-01	flnb	filamin, beta
0.161448	3.77e-03	3.29	-2.41123	2.50e-01	sdc3	syndecan 3
0.161536	3.78e-03	-3.29	-2.04487	-3.47e-01	tmem41b	transmembrane protein 41B
0.161576	3.78e-03	-3.29	-2.06666	-1.25	ubl4b	ubiquitin-like 4B
0.161576	3.79e-03	-3.29	-1.94299	-4.74e-01	tigd5	tigger transposable element derived 5
0.161576	3.79e-03	3.29	-2.30673	1.97e-01	asphd1	aspartate beta-hydroxylase domain containing 1
0.16226	3.82e-03	-3.29	-1.82635	-4.35e-01	1500015a07rik	RIKEN cDNA 1500015A07 gene
0.16226	3.82e-03	-3.29	-2.25568	-1.91e-01	dnajc9	DnaJ heat shock protein family (Hsp40) member C9
0.16226	3.83e-03	3.29	-2.42667	2.03e-01	igfbp5	insulin-like growth factor binding protein 5
0.16226	3.83e-03	3.29	-2.65095	1.49e-01	vcp	valosin containing protein
0.16226	3.84e-03	-3.29	-1.83755	-8.42e-01	jph2	junctophilin 2
0.16226	3.84e-03	-3.29	-2.13942	-2.61e-01	s100a1	S100 calcium binding protein A1
0.16226	3.84e-03	-3.29	-2.19877	-3.90e-01	ncam1	neural cell adhesion molecule 1
0.16226	3.84e-03	-3.29	-2.38518	-1.92e-01	dzip1	DAZ interacting protein 1
0.16226	3.84e-03	-3.29	-2.41461	-2.33e-01	tmem14a	transmembrane protein 14A
0.16226	3.84e-03	3.29	-2.69014	1.85e-01	cplx2	complexin 2
0.162282	3.85e-03	-3.28	-2.6419	-1.52	1700063k16rik	RIKEN cDNA 1700063K16 gene
0.162405	3.86e-03	-3.28	-1.85108	-5.94e-01	a230006k03rik	RIKEN cDNA A230006K03 gene
0.162405	3.86e-03	3.28	-2.95221	1.89	loc102638940	uncharacterized LOC102638940
0.162543	3.87e-03	-3.28	-2.187	-2.49e-01	slc50a1	solute carrier family 50 (sugar transporter), member 1
0.162583	3.88e-03	-3.28	-1.81486	-1.10	pnmt	phenylethanolamine-N-methyltransferase
0.162583	3.88e-03	-3.28	-2.21143	-2.59e-01	frmd5	FERM domain containing 5
0.162583	3.88e-03	-3.28	-2.26194	-2.96e-01	polb	polymerase (DNA directed), beta
0.162645	3.89e-03	-3.28	-2.95031	-1.89	4933424c09rik	RIKEN cDNA 4933424C09 gene
0.162707	3.90e-03	-3.28	-2.14708	-2.92e-01	kcnq1ot1	KCNQ1 overlapping transcript 1
0.162707	3.90e-03	-3.28	-3.00694	-1.86	itpr2	inositol 1,4,5-triphosphate receptor 2
0.162707	3.91e-03	3.28	-2.35744	4.68e-01	ago2	argonaute RISC catalytic subunit 2
0.162707	3.91e-03	3.28	-2.39392	2.13e-01	gm5576///eif4a3	predicted pseudogene 5576///eukaryotic translation initiation factor 4A3
0.162802	3.92e-03	-3.28	-3.00593	-2.02	4930453l07rik	RIKEN cDNA 4930453L07 gene
0.162857	3.92e-03	3.28	-1.83139	7.15e-01	d9ertd115e	DNA segment, Chr 9, ERATO Doi 115, expressed
0.162857	3.92e-03	-3.28	-2.12001	-4.06e-01	6720477c19rik	RIKEN cDNA 6720477C19 gene
0.163453	3.95e-03	3.27	-1.89549	4.30e-01	scaper	S phase cyclin A-associated protein in the ER
0.163453	3.95e-03	-3.27	-2.1402	-2.61e-01	ubxn4	UBX domain protein 4
0.163453	3.95e-03	3.27	-2.18881	2.20e-01	dsel	dermatan sulfate epimerase-like
0.163691	3.97e-03	3.27	-2.09744	4.80e-01	tenm1	teneurin transmembrane protein 1
0.163691	3.97e-03	-3.27	-2.19447	-2.69e-01	pdhx	pyruvate dehydrogenase complex, component X
0.163887	3.98e-03	3.27	-2.89884	1.82	serpina3k	serine (or cysteine) peptidase inhibitor, clade A, member 3K
0.163973	4.00e-03	3.27	-1.85471	7.19e-01	herc1	HECT and RLD domain containing E3 ubiquitin protein ligase family member 1
0.163973	4.01e-03	-3.27	-1.85862	-6.82e-01	tmem219	transmembrane protein 219
0.163973	4.01e-03	-3.27	-2.08119	-9.49e-01	slc2a4	solute carrier family 2 (facilitated glucose transporter), member 4
0.163973	4.01e-03	-3.27	-2.40433	-1.85e-01	slco1a4	solute carrier organic anion transporter family, member 1a4
0.164131	4.03e-03	3.26	-2.10147	3.62e-01	pdpk1	3-phosphoinositide dependent protein kinase 1
0.164131	4.03e-03	3.26	-2.38588	1.39	hspa12b	heat shock protein 12B
0.164131	4.04e-03	-3.26	-2.39037	-2.00e-01	nipa2	non imprinted in Prader-Willi/Angelman syndrome 2 homolog (human)
0.164131	4.04e-03	3.26	-2.4069	3.14e-01	dusp1	dual specificity phosphatase 1
0.164131	4.05e-03	-3.26	-2.27335	-2.74e-01	sft2d2	SFT2 domain containing 2
0.164131	4.05e-03	-3.26	-2.34902	-2.11e-01	mphosph9	M-phase phosphoprotein 9
0.164131	4.06e-03	-3.26	-1.83773	-6.49e-01	rho	rhodopsin
0.164131	4.07e-03	-3.26	-2.5367	-1.60e-01	cstf2	cleavage stimulation factor, 3' pre-RNA subunit 2
0.164131	4.07e-03	3.26	-2.63886	1.96	pparg	peroxisome proliferator activated receptor gamma
0.164131	4.07e-03	-3.26	-2.93238	-2.07	wdr62	WD repeat domain 62
0.164131	4.09e-03	3.26	-1.85582	6.09e-01	hook3	hook microtubule tethering protein 3
0.164131	4.09e-03	3.26	-2.4258	1.84e-01	stxbp5l	syntaxin binding protein 5-like
0.164131	4.10e-03	3.26	-2.1613	5.30e-01	brd4	bromodomain containing 4
0.164131	4.10e-03	3.26	-2.28614	2.16e-01	csnk1d	casein kinase 1, delta
0.164131	4.10e-03	-3.26	-2.45795	-1.39	3830408c21rik	RIKEN cDNA 3830408C21 gene
0.164131	4.10e-03	3.26	-2.62157	1.72e-01	mtpn	myotrophin
0.164131	4.11e-03	-3.26	-1.89836	-4.01e-01	aw552393	expressed sequence AW552393
0.164131	4.11e-03	-3.26	-1.95124	-3.48e-01	mcoln1	mucolipin 1
0.164131	4.11e-03	-3.25	-2.13805	-3.05e-01	tuba3b///tuba3a	tubulin, alpha 3B///tubulin, alpha 3A
0.164131	4.11e-03	3.25	-2.42413	1.94e-01	polr2i	polymerase (RNA) II (DNA directed) polypeptide I
0.164131	4.11e-03	-3.26	-2.42866	-5.11e-01	fgf14	fibroblast growth factor 14
0.164131	4.12e-03	3.25	-2.9	2.11	rnpepl1	arginyl aminopeptidase (aminopeptidase B)-like 1
0.164246	4.13e-03	-3.25	-1.98343	-3.65e-01	itsn2	intersectin 2
0.164306	4.13e-03	-3.25	-2.70124	-1.81e-01	cyc1	cytochrome c-1
0.164957	4.15e-03	-3.25	-2.27919	-2.35e-01	btaf1	B-TFIID TATA-box binding protein associated factor 1
0.164968	4.16e-03	-3.25	-2.58797	-1.50	fam110c	family with sequence similarity 110, member C
0.165245	4.17e-03	3.25	-1.97741	4.35e-01	2810474o19rik	RIKEN cDNA 2810474O19 gene
0.16545	4.18e-03	3.25	-2.14307	2.88e-01	ehd1	EH-domain containing 1
0.16545	4.18e-03	-3.25	-2.25341	-2.55e-01	isoc1	isochorismatase domain containing 1
0.165614	4.19e-03	-3.25	-2.44284	-1.69e-01	ech1	enoyl coenzyme A hydratase 1, peroxisomal
0.165725	4.19e-03	-3.25	-2.09704	-3.05e-01	tctn1	tectonic family member 1
0.16657	4.23e-03	-3.24	-2.12649	-4.77e-01	2900018e21rik	RIKEN cDNA 2900018E21 gene
0.166765	4.24e-03	-3.24	-2.83011	-1.57e-01	ywhag	tyrosine 3-monooxygenase/tryptophan 5-monooxygenase activation protein, gamma polypeptide
0.166765	4.24e-03	-3.24	-2.93988	-2.23	ptcra	pre T cell antigen receptor alpha
0.166842	4.25e-03	-3.24	-1.92993	-4.91e-01	arl13b	ADP-ribosylation factor-like 13B
0.166842	4.26e-03	-3.24	-2.34426	-2.31e-01	peli1	pellino 1
0.166842	4.26e-03	-3.24	-2.58971	-1.50e-01	adar	adenosine deaminase, RNA-specific
0.166842	4.27e-03	3.24	-2.27925	2.63e-01	rnf214///ai842136	ring finger protein 214///expressed sequence AI842136
0.166842	4.27e-03	3.24	-2.7351	1.29e-01	c1qbp	complement component 1, q subcomponent binding protein
0.166901	4.28e-03	3.24	-2.00238	4.02e-01	sstr3	somatostatin receptor 3
0.166901	4.28e-03	3.24	-2.53198	1.80e-01	plec	plectin
0.166901	4.29e-03	3.24	-2.92783	1.79	pla2g2f	phospholipase A2, group IIF
0.166901	4.30e-03	3.23	-2.01786	5.03e-01	mark4	MAP/microtubule affinity regulating kinase 4
0.166901	4.30e-03	-3.24	-2.48575	-1.77e-01	psmc6	proteasome (prosome, macropain) 26S subunit, ATPase, 6
0.166901	4.30e-03	3.23	-2.50267	3.01e-01	ppm1l	protein phosphatase 1 (formerly 2C)-like
0.166901	4.30e-03	-3.23	-2.63196	-1.65e-01	anapc5	anaphase-promoting complex subunit 5
0.166901	4.31e-03	3.23	-2.07461	3.43e-01	ai314180	expressed sequence AI314180
0.166901	4.32e-03	3.23	-1.91589	4.94e-01	nek4	NIMA (never in mitosis gene a)-related expressed kinase 4
0.167044	4.33e-03	-3.23	-2.13983	-8.97e-01	trim29	tripartite motif-containing 29
0.167044	4.34e-03	-3.23	-1.98156	-8.71e-01	1810008b01rik	RIKEN cDNA 1810008B01 gene
0.167044	4.34e-03	3.23	-2.08829	1.14	c230011h18rik	RIKEN cDNA C230011H18 gene
0.167044	4.34e-03	3.23	-2.11461	4.40e-01	rabgap1l	RAB GTPase activating protein 1-like
0.167204	4.35e-03	3.23	-2.31759	3.03e-01	wasl	Wiskott-Aldrich syndrome-like (human)
0.167431	4.37e-03	-3.23	-1.89927	-5.18e-01	frmpd3	FERM and PDZ domain containing 3
0.167431	4.38e-03	-3.23	-1.91162	-5.59e-01	cd300c2	CD300C molecule 2
0.167431	4.38e-03	-3.23	-1.94859	-5.01e-01	eif2d	eukaryotic translation initiation factor 2D
0.167431	4.38e-03	3.23	-2.65595	1.44e-01	psma4	proteasome (prosome, macropain) subunit, alpha type 4
0.167839	4.40e-03	3.22	-2.01855	3.64e-01	cdh4	cadherin 4
0.167839	4.40e-03	3.23	-2.53427	4.02e-01	impad1	inositol monophosphatase domain containing 1
0.167839	4.40e-03	-3.22	-2.63406	-1.73e-01	gm4724///gm14305///gm14308///gm14295///0610010b08rik///gm14434///gm14432///gm14430///gm14419	predicted gene 4724///predicted gene 14305///predicted gene 14308///predicted gene 14295///RIKEN cDNA 0610010B08 gene///predicted gene 14434///predicted gene 14432///predicted gene 14430///predicted gene 14419
0.167887	4.41e-03	3.22	-2.46071	2.73e-01	sdc2	syndecan 2
0.168448	4.43e-03	-3.22	-2.18447	-2.86e-01	idi1	isopentenyl-diphosphate delta isomerase
0.16863	4.44e-03	-3.22	-2.40319	-2.58e-01	ai837181	expressed sequence AI837181
0.16863	4.44e-03	-3.22	-2.58439	-2.74e-01	rnd2	Rho family GTPase 2
0.168996	4.46e-03	-3.22	-2.15713	-3.09e-01	e2f5	E2F transcription factor 5
0.168996	4.46e-03	3.22	-2.34011	7.21e-01	iqsec1	IQ motif and Sec7 domain 1
0.169283	4.47e-03	-3.22	-2.23496	-2.88e-01	nfx1	nuclear transcription factor, X-box binding 1
0.169439	4.48e-03	-3.22	-1.92387	-6.64e-01	b230219d22rik	RIKEN cDNA B230219D22 gene
0.169589	4.49e-03	-3.22	-3.05502	-1.80	9530078b04rik	RIKEN cDNA 9530078B04 gene
0.169803	4.50e-03	-3.21	-2.17651	-9.44e-01	trmt112	tRNA methyltransferase 11-2
0.169803	4.50e-03	3.21	-2.87003	2.21	5830487k18rik	RIKEN cDNA 5830487K18 gene
0.169803	4.51e-03	-3.21	-2.42384	-1.32	4632404m16rik	RIKEN cDNA 4632404M16 gene
0.169908	4.52e-03	3.21	-2.22104	4.65e-01	klf7	Kruppel-like factor 7 (ubiquitous)
0.169908	4.52e-03	-3.21	-2.26951	-2.45e-01	atad3a	ATPase family, AAA domain containing 3A
0.16992	4.52e-03	-3.21	-1.93667	-4.71e-01	gm26782	predicted gene, 26782
0.169928	4.53e-03	-3.21	-2.34211	-2.48e-01	2610005l07rik	cadherin 11 pseudogene
0.170463	4.55e-03	-3.21	-2.30224	-9.89e-01	stab2	stabilin 2
0.170463	4.56e-03	-3.21	-2.33952	-3.23e-01	tcn2	transcobalamin 2
0.170463	4.56e-03	-3.21	-2.4335	-2.06e-01	chd2	chromodomain helicase DNA binding protein 2
0.170463	4.56e-03	-3.21	-3.05944	-1.72	galr1	galanin receptor 1
0.170932	4.58e-03	-3.21	-2.0105	-3.79e-01	fzd4	frizzled class receptor 4
0.170932	4.58e-03	-3.21	-3.06143	-1.82	tmem174	transmembrane protein 174
0.170974	4.59e-03	3.21	-2.08643	4.00e-01	ucp2	uncoupling protein 2 (mitochondrial, proton carrier)
0.170974	4.59e-03	3.21	-2.34388	3.91e-01	gclm	glutamate-cysteine ligase, modifier subunit
0.171207	4.61e-03	-3.20	-2.11157	-4.21e-01	ksr1	kinase suppressor of ras 1
0.171207	4.61e-03	3.20	-2.90487	1.34e-01	clu	clusterin
0.171207	4.61e-03	-3.20	-3.0659	-2.04	dclre1b	DNA cross-link repair 1B
0.172594	4.65e-03	-3.20	-2.61672	-1.60e-01	nrbp2	nuclear receptor binding protein 2
0.173148	4.67e-03	-3.20	-2.55981	-1.60e-01	pcnx3	pecanex homolog 3
0.173148	4.68e-03	3.20	-1.99596	5.23e-01	sp4	trans-acting transcription factor 4
0.173256	4.68e-03	3.20	-2.47654	2.37e-01	marf1	meiosis arrest female 1
0.173437	4.69e-03	-3.20	-2.97521	-1.59	prl7c1	prolactin family 7, subfamily c, member 1
0.173463	4.71e-03	3.20	-2.30903	4.23e-01	dnm3	dynamin 3
0.173463	4.71e-03	3.19	-2.3111	2.52e-01	klf13	Kruppel-like factor 13
0.173463	4.72e-03	-3.19	-2.15231	-3.56e-01	dlst	dihydrolipoamide S-succinyltransferase (E2 component of 2-oxo-glutarate complex)
0.173463	4.72e-03	-3.19	-2.96581	-1.68	abca13	ATP-binding cassette, sub-family A (ABC1), member 13
0.173463	4.72e-03	-3.19	-3.00299	-2.01	gm12108	predicted gene 12108
0.173463	4.73e-03	-3.19	-1.969	-6.90e-01	ccna2	cyclin A2
0.173463	4.73e-03	-3.19	-2.2173	-9.07e-01	eaf2	ELL associated factor 2
0.173463	4.73e-03	-3.19	-2.2618	-2.75e-01	adck5	aarF domain containing kinase 5
0.173463	4.74e-03	-3.19	-1.96667	-5.51e-01	zfx///zfa-ps	zinc finger protein X-linked///zinc finger protein, autosomal, pseudogene
0.173672	4.75e-03	-3.19	-2.44666	-1.16	tctex1d4	Tctex1 domain containing 4
0.174131	4.77e-03	-3.19	-3.05967	-2.10	slc6a20b	solute carrier family 6 (neurotransmitter transporter), member 20B
0.174527	4.79e-03	3.19	-2.50147	3.10e-01	mark2	MAP/microtubule affinity regulating kinase 2
0.17463	4.80e-03	3.19	-2.09549	3.51e-01	lig4	ligase IV, DNA, ATP-dependent
0.17463	4.80e-03	-3.19	-2.66735	-1.85e-01	chmp4b	charged multivesicular body protein 4B
0.175007	4.82e-03	3.18	-2.78432	2.52e-01	akirin2	akirin 2
0.175245	4.83e-03	-3.18	-2.45919	-2.22e-01	gnl3	guanine nucleotide binding protein-like 3 (nucleolar)
0.175245	4.83e-03	-3.18	-2.61495	-2.57e-01	odf2	outer dense fiber of sperm tails 2
0.17549	4.85e-03	-3.18	-2.02855	-4.86e-01	ap1ar	adaptor-related protein complex 1 associated regulatory protein
0.175789	4.86e-03	3.18	-2.01344	8.86e-01	pex5l	peroxisomal biogenesis factor 5-like
0.175983	4.87e-03	3.18	-2.80373	2.89e-01	pld3	phospholipase D family, member 3
0.176045	4.88e-03	-3.18	-2.03505	-4.62e-01	carns1	carnosine synthase 1
0.176045	4.88e-03	-3.18	-2.09677	-4.69e-01	arl6ip6	ADP-ribosylation factor-like 6 interacting protein 6
0.176045	4.88e-03	-3.18	-2.27043	-3.11e-01	zzef1	zinc finger, ZZ-type with EF hand domain 1
0.176084	4.89e-03	3.18	-2.63087	2.20e-01	gm10651///josd1	predicted pseudogene 10651///Josephin domain containing 1
0.176084	4.90e-03	3.18	-2.91984	1.98	amhr2	anti-Mullerian hormone type 2 receptor
0.176084	4.91e-03	3.18	-2.09661	5.44e-01	rian	RNA imprinted and accumulated in nucleus
0.176084	4.91e-03	-3.18	-2.22788	-3.58e-01	tifa	TRAF-interacting protein with forkhead-associated domain
0.176084	4.91e-03	3.18	-2.32767	2.79e-01	mrps30	mitochondrial ribosomal protein S30
0.176084	4.91e-03	-3.18	-2.48952	-3.24e-01	tecpr1	tectonin beta-propeller repeat containing 1
0.176183	4.92e-03	3.18	-2.03152	5.34e-01	ptprk	protein tyrosine phosphatase, receptor type, K
0.176183	4.92e-03	3.18	-2.54794	2.03e-01	tmem222	transmembrane protein 222
0.176267	4.93e-03	3.17	-2.01111	6.01e-01	cfl2	cofilin 2, muscle
0.176955	4.96e-03	-3.17	-2.45882	-2.37e-01	pdcl	phosducin-like
0.177247	4.97e-03	3.17	-2.6444	2.16e-01	acsl5	acyl-CoA synthetase long-chain family member 5
0.177247	4.98e-03	-3.17	-2.58225	-3.05e-01	tnpo1	transportin 1
0.177247	4.98e-03	-3.17	-3.0655	-1.77	aldh8a1	aldehyde dehydrogenase 8 family, member A1
0.177247	4.99e-03	-3.17	-2.09092	-4.31e-01	zfp712	zinc finger protein 712
0.177247	4.99e-03	-3.17	-2.55768	-2.72e-01	hbs1l	Hbs1-like (S. cerevisiae)
0.177247	5.00e-03	3.17	-2.20741	5.59e-01	caln1	calneuron 1
0.177247	5.00e-03	3.17	-2.72782	1.63e-01	ssbp2	single-stranded DNA binding protein 2
0.177247	5.01e-03	3.17	-2.79844	1.58	d9wsu90e	DNA segment, Chr 9, Wayne State University 90, expressed
0.17792	5.03e-03	3.17	-2.58662	2.07e-01	lpcat1	lysophosphatidylcholine acyltransferase 1
0.177992	5.03e-03	-3.17	-2.58687	-2.28e-01	srrt	serrate RNA effector molecule homolog (Arabidopsis)
0.178093	5.04e-03	-3.16	-2.402	-1.48	zfp64	zinc finger protein 64
0.178093	5.05e-03	3.16	-2.72918	2.06e-01	rab11fip4	RAB11 family interacting protein 4 (class II)
0.178213	5.05e-03	-3.16	-2.9945	-1.27e-01	gm12191///gm7429///gm6570///gm6109///gm5481///rpl30	ribosomal protein L30 pseudogene///predicted pseudogene 7429///predicted gene 6570///predicted gene 6109///predicted gene 5481///ribosomal protein L30
0.178495	5.07e-03	3.16	-2.37866	3.23e-01	commd1	COMM domain containing 1
0.178562	5.08e-03	-3.16	-2.46154	-2.97e-01	a830010m09rik	RIKEN cDNA A830010M09 gene
0.178562	5.08e-03	3.16	-3.07633	1.87	ai662175	expressed sequence AI662175
0.178562	5.09e-03	3.16	-2.17518	3.19e-01	pcgf5	polycomb group ring finger 5
0.178578	5.09e-03	-3.16	-2.34757	-3.26e-01	ephb2	Eph receptor B2
0.178956	5.11e-03	-3.16	-3.20207	-1.25e-01	rps29	ribosomal protein S29
0.179556	5.14e-03	3.16	-2.67003	2.40e-01	ttc9b	tetratricopeptide repeat domain 9B
0.179556	5.14e-03	-3.16	-2.84738	-1.74	bc049762	cDNA sequence BC049762
0.179556	5.15e-03	-3.16	-2.61707	-2.19e-01	htt	huntingtin
0.180268	5.18e-03	3.15	-2.20845	3.30e-01	sox5	SRY (sex determining region Y)-box 5
0.180268	5.19e-03	-3.15	-2.16057	-4.20e-01	erbb2ip	Erbb2 interacting protein
0.180268	5.19e-03	3.15	-2.61253	2.35e-01	gria3	glutamate receptor, ionotropic, AMPA3 (alpha 3)
0.180268	5.19e-03	-3.15	-2.90703	-1.60e-01	gdi2	guanosine diphosphate (GDP) dissociation inhibitor 2
0.180268	5.20e-03	-3.15	-2.09157	-4.59e-01	pdlim5	PDZ and LIM domain 5
0.180268	5.20e-03	-3.15	-2.27941	-2.69e-01	erbb3	erb-b2 receptor tyrosine kinase 3
0.180268	5.20e-03	3.15	-2.95961	2.00e-01	rnf11	ring finger protein 11
0.180387	5.21e-03	3.15	-2.0483	5.70e-01	crispld1	cysteine-rich secretory protein LCCL domain containing 1
0.180463	5.22e-03	-3.15	-2.38258	-2.82e-01	nacc2	nucleus accumbens associated 2, BEN and BTB (POZ) domain containing
0.18064	5.23e-03	-3.15	-2.39092	-2.54e-01	msantd2	Myb/SANT-like DNA-binding domain containing 2
0.18149	5.26e-03	3.15	-2.09471	6.55e-01	myh3	myosin, heavy polypeptide 3, skeletal muscle, embryonic
0.18149	5.26e-03	-3.15	-2.83141	-2.02e-01	wdfy3	WD repeat and FYVE domain containing 3
0.181683	5.27e-03	3.14	-2.38085	3.50e-01	pik3r1	phosphatidylinositol 3-kinase, regulatory subunit, polypeptide 1 (p85 alpha)
0.182065	5.29e-03	3.14	-2.06387	7.48e-01	akap6	A kinase (PRKA) anchor protein 6
0.182065	5.30e-03	-3.14	-2.0663	-6.24e-01	gfm2	G elongation factor, mitochondrial 2
0.182065	5.32e-03	3.14	-2.68732	2.11e-01	nup62	nucleoporin 62
0.182065	5.32e-03	-3.14	-2.76868	-1.79e-01	sec61a2	Sec61, alpha subunit 2 (S. cerevisiae)
0.182065	5.33e-03	3.14	-2.27519	3.32e-01	speg	SPEG complex locus
0.182065	5.34e-03	-3.14	-2.4562	-3.78e-01	ldlrad3	low density lipoprotein receptor class A domain containing 3
0.182065	5.34e-03	3.14	-2.76572	2.46e-01	grm3	glutamate receptor, metabotropic 3
0.182065	5.35e-03	3.14	-2.82345	2.04e-01	cdk5r1	cyclin-dependent kinase 5, regulatory subunit 1 (p35)
0.182065	5.36e-03	3.14	-2.34552	4.97e-01	rnf165	ring finger protein 165
0.182065	5.36e-03	3.14	-2.59696	2.42e-01	rala	v-ral simian leukemia viral oncogene A (ras related)
0.182065	5.36e-03	3.14	-2.65211	2.32e-01	dyrk2	dual-specificity tyrosine-(Y)-phosphorylation regulated kinase 2
0.182065	5.36e-03	-3.14	-3.05856	-1.83	adgb	androglobin
0.182065	5.38e-03	-3.14	-2.10437	-4.61e-01	exosc8	exosome component 8
0.182065	5.38e-03	3.14	-2.71563	1.70e-01	egln1	egl-9 family hypoxia-inducible factor 1
0.182065	5.39e-03	3.14	-2.27762	4.80e-01	pcnx2	pecanex homolog 2
0.182065	5.39e-03	-3.14	-2.48164	-2.16e-01	fam98c	family with sequence similarity 98, member C
0.182065	5.39e-03	3.14	-3.09798	1.84	dld	dihydrolipoamide dehydrogenase
0.182065	5.40e-03	-3.13	-2.35018	-3.11e-01	lyrm9	LYR motif containing 9
0.182065	5.40e-03	3.13	-2.88466	2.27e-01	plcb1	phospholipase C, beta 1
0.182324	5.42e-03	3.13	-2.86953	1.71	pkn1	protein kinase N1
0.182536	5.44e-03	3.13	-2.20219	4.66e-01	clmn	calmin
0.182536	5.45e-03	3.13	-2.36703	3.50e-01	rtn4rl2	reticulon 4 receptor-like 2
0.182536	5.45e-03	-3.13	-2.63835	-2.10e-01	acyp1	acylphosphatase 1, erythrocyte (common) type
0.182536	5.45e-03	3.13	-2.80856	1.71e-01	npepps	aminopeptidase puromycin sensitive
0.182536	5.45e-03	-3.13	-2.83601	-1.95	naa11	N(alpha)-acetyltransferase 11, NatA catalytic subunit
0.182536	5.45e-03	3.13	-2.97874	1.66	pml	promyelocytic leukemia
0.182536	5.46e-03	-3.13	-2.26988	-3.62e-01	arfrp1	ADP-ribosylation factor related protein 1
0.182536	5.46e-03	-3.13	-2.29719	-3.97e-01	1700008h02rik	RIKEN cDNA 1700008H02 gene
0.182536	5.46e-03	3.13	-2.43716	3.08e-01	plxnd1	plexin D1
0.182674	5.47e-03	-3.13	-2.60819	-1.84e-01	sgcb	sarcoglycan, beta (dystrophin-associated glycoprotein)
0.1829	5.49e-03	-3.13	-2.17724	-4.10e-01	col5a1	collagen, type V, alpha 1
0.1829	5.49e-03	-3.13	-3.13605	-1.95	cmtm2b	CKLF-like MARVEL transmembrane domain containing 2B
0.1829	5.49e-03	-3.13	-3.207	-9.78e-02	rpl38	ribosomal protein L38
0.1829	5.50e-03	3.13	-2.72461	1.81e-01	coro1a	coronin, actin binding protein 1A
0.1829	5.51e-03	-3.13	-2.78243	-2.06e-01	snf8	SNF8, ESCRT-II complex subunit, homolog (S. cerevisiae)
0.1829	5.52e-03	-3.12	-2.40193	-1.07	slc12a7	solute carrier family 12, member 7
0.1829	5.52e-03	-3.12	-2.67174	-2.27e-01	glt8d1	glycosyltransferase 8 domain containing 1
0.182988	5.52e-03	-3.12	-2.24825	-3.56e-01	rtn4	reticulon 4
0.183174	5.53e-03	-3.12	-2.14433	-4.94e-01	c80012	expressed sequence C80012
0.183258	5.54e-03	-3.12	-2.37706	-4.10e-01	fam208b	family with sequence similarity 208, member B
0.183258	5.55e-03	-3.12	-2.78782	-1.55e-01	tfrc	transferrin receptor
0.183258	5.56e-03	3.12	-2.96876	1.78	4930404n11rik	RIKEN cDNA 4930404N11 gene
0.183258	5.57e-03	-3.12	-2.43806	-3.65e-01	usp13	ubiquitin specific peptidase 13 (isopeptidase T-3)
0.183258	5.57e-03	3.12	-2.74794	1.75e-01	aftph	aftiphilin
0.183258	5.58e-03	3.12	-2.2838	3.18e-01	csrnp3	cysteine-serine-rich nuclear protein 3
0.183258	5.59e-03	-3.12	-2.38256	-3.15e-01	shprh	SNF2 histone linker PHD RING helicase
0.183258	5.59e-03	3.12	-2.63336	2.82e-01	nfu1	NFU1 iron-sulfur cluster scaffold
0.183258	5.59e-03	3.12	-2.80153	1.76e-01	2700060e02rik	RIKEN cDNA 2700060E02 gene
0.183258	5.60e-03	-3.12	-2.45675	-3.56e-01	cux2	cut-like homeobox 2
0.183258	5.61e-03	-3.12	-2.18216	-7.69e-01	otud4	OTU domain containing 4
0.183258	5.61e-03	3.12	-2.51302	4.15e-01	bc048546	cDNA sequence BC048546
0.183258	5.61e-03	3.12	-2.59888	1.99e-01	ssr1	signal sequence receptor, alpha
0.183258	5.61e-03	3.12	-2.84875	1.54e-01	rrp1	ribosomal RNA processing 1 homolog (S. cerevisiae)
0.183258	5.61e-03	-3.12	-3.14295	-1.88	4933407i18rik	RIKEN cDNA 4933407I18 gene
0.184125	5.65e-03	3.11	-2.25548	4.60e-01	sh2d5	SH2 domain containing 5
0.184125	5.65e-03	3.11	-2.74944	1.90e-01	atg9a	autophagy related 9A
0.184249	5.68e-03	-3.11	-2.53148	-2.69e-01	mrpl34	mitochondrial ribosomal protein L34
0.184249	5.68e-03	3.11	-2.61369	2.91e-01	foxp1	forkhead box P1
0.184249	5.68e-03	-3.11	-2.67626	-2.32e-01	loc102638110///loc100861615///gm3164///gm3173///gm3739///gm3696///gm3667///gm3194///gm3558///gm3488///gm3500///gm10409///gm3383///gm3264///gm3252///gm3239///gm3636///gm3115///gm3095///gm3002///gm10340///gm2897///gm16525///gm3373///gm3317///gm5796	uncharacterized LOC102638110///alpha takusan-like///predicted gene 3164///predicted gene 3173///predicted gene 3739///predicted gene 3696///predicted gene 3667///predicted gene 3194///predicted gene 3558///predicted gene, 3488///predicted gene 3500///predicted pseudogene 8348///predicted gene 3383///predicted gene 3264///predicted gene 3252///predicted gene 3239///predicted gene 3636///predicted …
0.184249	5.68e-03	3.11	-2.68829	1.87e-01	heca	hdc homolog, cell cycle regulator
0.184249	5.69e-03	3.11	-2.19	1.16	exosc4	exosome component 4
0.184249	5.69e-03	-3.11	-2.59595	-2.96e-01	ccdc82	coiled-coil domain containing 82
0.184324	5.70e-03	3.11	-2.24716	3.88e-01	hdlbp	high density lipoprotein (HDL) binding protein
0.184986	5.73e-03	-3.11	-2.28787	-9.71e-01	asah2	N-acylsphingosine amidohydrolase 2
0.185401	5.75e-03	3.11	-2.16754	1.06	asb1	ankyrin repeat and SOCS box-containing 1
0.185401	5.75e-03	3.11	-2.80072	1.65	agrn	agrin
0.185502	5.76e-03	-3.11	-2.85412	-3.98e-01	sumo1	small ubiquitin-like modifier 1
0.185502	5.77e-03	3.10	-2.29365	3.50e-01	zfp90	zinc finger protein 90
0.185502	5.77e-03	-3.10	-2.74918	-2.24e-01	kcnt1	potassium channel, subfamily T, member 1
0.185538	5.79e-03	3.10	-2.51769	2.44e-01	tnpo3	transportin 3
0.185538	5.80e-03	3.10	-3.1643	1.84	chmp4c	charged multivesicular body protein 4C
0.185538	5.81e-03	-3.10	-2.31349	-4.09e-01	9430019h13rik	RIKEN cDNA 9430019H13 gene
0.185538	5.81e-03	3.10	-2.59697	6.35e-01	otub1	OTU domain, ubiquitin aldehyde binding 1
0.185538	5.82e-03	-3.10	-2.73555	-2.16e-01	dnpep	aspartyl aminopeptidase
0.185538	5.83e-03	-3.10	-2.16969	-7.63e-01	spats1	spermatogenesis associated, serine-rich 1
0.185538	5.83e-03	3.10	-2.83596	2.41e-01	cldnd1	claudin domain containing 1
0.185538	5.83e-03	-3.10	-2.95855	-1.86e-01	prdx5	peroxiredoxin 5
0.185538	5.85e-03	3.10	-2.39155	3.01e-01	sco2	SCO2 cytochrome c oxidase assembly protein
0.185538	5.85e-03	3.10	-2.92923	1.87	osgin1	oxidative stress induced growth inhibitor 1
0.185538	5.85e-03	-3.10	-3.10367	-1.82	tmem8	transmembrane protein 8 (five membrane-spanning domains)
0.185538	5.86e-03	3.10	-2.6202	1.35	ighmbp2	immunoglobulin mu binding protein 2
0.185538	5.86e-03	-3.10	-2.92851	-2.07	atf7	activating transcription factor 7
0.185538	5.88e-03	-3.10	-2.15997	-4.66e-01	dach1	dachshund 1 (Drosophila)
0.185538	5.88e-03	-3.10	-2.5164	-2.40e-01	ppp1r14c	protein phosphatase 1, regulatory (inhibitor) subunit 14c
0.185538	5.89e-03	-3.09	-2.22195	-4.99e-01	atp2a2	ATPase, Ca++ transporting, cardiac muscle, slow twitch 2
0.185538	5.89e-03	-3.10	-2.42664	-3.63e-01	dedd	death effector domain-containing
0.185538	5.89e-03	-3.10	-3.13466	-1.76	rnase2b	ribonuclease, RNase A family, 2B (liver, eosinophil-derived neurotoxin)
0.185538	5.90e-03	-3.09	-2.14999	-6.04e-01	slc41a1	solute carrier family 41, member 1
0.185538	5.90e-03	-3.09	-2.75913	-1.45	igf2os	insulin-like growth factor 2, opposite strand
0.185538	5.90e-03	3.09	-2.9439	1.45	nat1	N-acetyl transferase 1
0.185538	5.90e-03	3.09	-2.97775	1.57e-01	pclo	piccolo (presynaptic cytomatrix protein)
0.185538	5.91e-03	-3.09	-2.18203	-5.20e-01	cstf3	cleavage stimulation factor, 3' pre-RNA, subunit 3
0.185538	5.91e-03	-3.09	-2.20767	-5.20e-01	sphkap	SPHK1 interactor, AKAP domain containing
0.185538	5.91e-03	3.09	-2.51869	6.21e-01	arc	activity regulated cytoskeletal-associated protein
0.185538	5.92e-03	3.09	-2.50719	3.35e-01	rasal1	RAS protein activator like 1 (GAP1 like)
0.185998	5.94e-03	-3.09	-2.29802	-3.01e-01	ncapd3	non-SMC condensin II complex, subunit D3
0.186365	5.96e-03	-3.09	-2.32198	-9.72e-01	nlrp3	NLR family, pyrin domain containing 3
0.186463	5.96e-03	3.09	-2.62859	2.17e-01	wdr37	WD repeat domain 37
0.186536	5.97e-03	-3.09	-2.39685	-3.75e-01	adcy3	adenylate cyclase 3
0.18657	5.98e-03	3.09	-2.80813	1.86e-01	caprin1	cell cycle associated protein 1
0.18657	6.00e-03	-3.09	-2.28498	-4.62e-01	rasgrp2	RAS, guanyl releasing protein 2
0.18657	6.00e-03	3.09	-2.34879	3.48e-01	vps51	VPS51 GARP complex subunit
0.18657	6.00e-03	-3.09	-2.41589	-1.14	gsdmcl2	gasdermin C-like 2
0.18657	6.00e-03	-3.09	-2.52398	-2.91e-01	rbm26	RNA binding motif protein 26
0.186617	6.01e-03	-3.09	-2.59697	-2.39e-01	nacad	NAC alpha domain containing
0.186751	6.02e-03	3.09	-2.22323	5.57e-01	arsb	arylsulfatase B
0.186751	6.02e-03	-3.09	-2.61982	-3.15e-01	e130307a14rik	RIKEN cDNA E130307A14 gene
0.186751	6.03e-03	-3.08	-2.48719	-2.85e-01	mettl21a	methyltransferase like 21A
0.186751	6.04e-03	3.08	-2.16927	4.87e-01	5330421f21rik	RIKEN cDNA 5330421F21 gene
0.186751	6.04e-03	-3.08	-2.535	-2.76e-01	zfp950	zinc finger protein 950
0.186751	6.04e-03	-3.08	-2.76825	-2.20e-01	zfp445	zinc finger protein 445
0.186751	6.05e-03	-3.08	-2.451	-3.07e-01	slc29a1	solute carrier family 29 (nucleoside transporters), member 1
0.186751	6.05e-03	3.08	-3.11764	1.61	mrc2	mannose receptor, C type 2
0.186791	6.06e-03	3.08	-2.88896	1.85e-01	usp7	ubiquitin specific peptidase 7
0.186898	6.06e-03	-3.08	-3.10691	-1.83	4930448e22rik	RIKEN cDNA 4930448E22 gene
0.187174	6.08e-03	3.08	-2.96473	1.70e-01	mapre1	microtubule-associated protein, RP/EB family, member 1
0.187178	6.09e-03	-3.08	-3.16066	-1.81	tnks	tankyrase, TRF1-interacting ankyrin-related ADP-ribose polymerase
0.187439	6.10e-03	-3.08	-2.19369	-7.28e-01	ntpcr	nucleoside-triphosphatase, cancer-related
0.187466	6.11e-03	-3.08	-2.36587	-3.57e-01	adcy7	adenylate cyclase 7
0.187466	6.12e-03	3.08	-2.21689	1.14	fam163a	family with sequence similarity 163, member A
0.187466	6.12e-03	-3.08	-2.69949	-2.21e-01	tomm70a	translocase of outer mitochondrial membrane 70 homolog A (yeast)
0.187466	6.13e-03	3.08	-2.92366	1.69	klre1	killer cell lectin-like receptor family E member 1
0.187466	6.14e-03	-3.08	-2.32826	-4.63e-01	mafk	v-maf musculoaponeurotic fibrosarcoma oncogene family, protein K (avian)
0.187466	6.14e-03	3.08	-2.57556	9.00e-01	rc3h2	ring finger and CCCH-type zinc finger domains 2
0.187466	6.15e-03	3.08	-2.64692	1.51	4930553p18rik	RIKEN cDNA 4930553P18 gene
0.187466	6.15e-03	3.08	-2.75648	2.31e-01	tab2	TGF-beta activated kinase 1/MAP3K7 binding protein 2
0.187466	6.16e-03	3.08	-2.7282	1.57	pcdhb2	protocadherin beta 2
0.187466	6.16e-03	3.08	-2.86873	2.09e-01	slc38a10	solute carrier family 38, member 10
0.187528	6.18e-03	-3.07	-2.53979	-3.96e-01	srrm3	serine/arginine repetitive matrix 3
0.187528	6.18e-03	-3.07	-3.11257	-1.95	mybpc2	myosin binding protein C, fast-type
0.187537	6.19e-03	3.07	-2.73503	3.20e-01	chm	choroidermia (RAB escort protein 1)
0.187537	6.19e-03	-3.07	-3.17258	-1.79	tktl1	transketolase-like 1
0.187537	6.20e-03	-3.07	-2.19885	-5.39e-01	pipox	pipecolic acid oxidase
0.187537	6.20e-03	-3.07	-2.2079	-7.57e-01	meis1	Meis homeobox 1
0.187537	6.21e-03	-3.07	-2.70156	-2.22e-01	phlda3	pleckstrin homology like domain, family A, member 3
0.187537	6.21e-03	-3.07	-2.70579	-2.20e-01	mir124-2hg	Mir124-2 host gene (non-protein coding)
0.187605	6.21e-03	-3.07	-2.5479	-2.46e-01	ai480526	expressed sequence AI480526
0.187608	6.23e-03	3.07	-2.51963	9.30e-01	procr	protein C receptor, endothelial
0.187608	6.23e-03	-3.07	-2.67698	-2.27e-01	gpatch8	G patch domain containing 8
0.187608	6.24e-03	3.07	-2.29815	5.38e-01	zfp551	zinc fingr protein 551
0.187608	6.24e-03	-3.07	-2.57994	-1.48	nrn1l	neuritin 1-like
0.187608	6.25e-03	3.07	-2.22579	5.82e-01	bri3bp	Bri3 binding protein
0.187608	6.25e-03	-3.07	-2.77378	-2.91e-01	chchd6	coiled-coil-helix-coiled-coil-helix domain containing 6
0.187608	6.25e-03	3.07	-3.04059	2.10	zfp260	zinc finger protein 260
0.187608	6.27e-03	3.07	-2.31608	6.13e-01	mia3	melanoma inhibitory activity 3
0.187608	6.27e-03	3.07	-2.67463	4.68e-01	pex14	peroxisomal biogenesis factor 14
0.187608	6.27e-03	3.07	-2.79825	2.99e-01	dlgap3	discs, large (Drosophila) homolog-associated protein 3
0.187608	6.28e-03	-3.07	-2.43739	-3.77e-01	gm2a	GM2 ganglioside activator protein
0.187608	6.29e-03	-3.07	-2.69802	-2.26e-01	ddx3y	DEAD (Asp-Glu-Ala-Asp) box polypeptide 3, Y-linked
0.187608	6.29e-03	3.07	-2.70298	3.39e-01	ephb6	Eph receptor B6
0.187608	6.29e-03	-3.07	-2.89031	-1.58e-01	xpo1	exportin 1
0.187608	6.29e-03	-3.07	-2.94959	-1.86	vav2	vav 2 oncogene
0.187608	6.30e-03	-3.07	-2.64532	-2.63e-01	gnpat	glyceronephosphate O-acyltransferase
0.187608	6.30e-03	-3.07	-2.65334	-3.06e-01	armcx2	armadillo repeat containing, X-linked 2
0.187662	6.30e-03	-3.06	-2.24748	-6.23e-01	arhgef10	Rho guanine nucleotide exchange factor (GEF) 10
0.187882	6.32e-03	-3.06	-2.8848	-1.67	ckm	creatine kinase, muscle
0.187882	6.32e-03	-3.06	-3.14589	-1.95	atg4d	autophagy related 4D, cysteine peptidase
0.187882	6.33e-03	3.06	-2.28354	5.80e-01	tbc1d22a	TBC1 domain family, member 22a
0.187963	6.34e-03	3.06	-2.86945	2.03e-01	pak3	p21 protein (Cdc42/Rac)-activated kinase 3
0.187986	6.35e-03	3.06	-2.26027	5.97e-01	tmem178b	transmembrane protein 178B
0.187986	6.35e-03	3.06	-2.70998	2.34e-01	celsr2	cadherin, EGF LAG seven-pass G-type receptor 2
0.187986	6.35e-03	-3.06	-3.05061	-2.12	gm12688	predicted gene 12688
0.188749	6.39e-03	-3.06	-2.69118	-3.36e-01	hip1r	huntingtin interacting protein 1 related
0.188749	6.40e-03	-3.06	-2.42408	-3.07e-01	cdc27	cell division cycle 27
0.188749	6.40e-03	3.06	-3.05925	1.64	krba1	KRAB-A domain containing 1
0.188749	6.41e-03	-3.06	-2.74241	-3.30e-01	nxt2	nuclear transport factor 2-like export factor 2
0.188749	6.41e-03	-3.06	-2.7552	-1.54	sfxn2	sideroflexin 2
0.188749	6.41e-03	3.06	-2.88353	2.20e-01	gpr22	G protein-coupled receptor 22
0.188753	6.41e-03	-3.06	-2.77045	-2.34e-01	tmem62	transmembrane protein 62
0.188792	6.42e-03	-3.06	-2.44062	-3.73e-01	pcf11	PCF11 cleavage and polyadenylation factor subunit
0.188887	6.43e-03	3.06	-2.5271	1.40	ubr5	ubiquitin protein ligase E3 component n-recognin 5
0.189443	6.46e-03	-3.05	-3.15749	-1.30e-01	klc1	kinesin light chain 1
0.189532	6.46e-03	3.05	-3.05804	1.98e-01	prickle2	prickle planar cell polarity protein 2
0.189532	6.48e-03	3.05	-2.96113	1.60e-01	gm7664///4933434e20rik	predicted gene 7664///RIKEN cDNA 4933434E20 gene
0.189532	6.49e-03	-3.05	-2.57801	-3.00e-01	pde2a	phosphodiesterase 2A, cGMP-stimulated
0.189532	6.49e-03	-3.05	-3.0209	-1.74	oip5	Opa interacting protein 5
0.189532	6.49e-03	3.05	-3.11296	1.82	rs1	retinoschisis (X-linked, juvenile) 1 (human)
0.189532	6.49e-03	-3.05	-3.12283	-1.77	plek2	pleckstrin 2
0.189532	6.50e-03	3.05	-3.10239	2.23e-01	arhgef4	Rho guanine nucleotide exchange factor (GEF) 4
0.189532	6.50e-03	-3.05	-3.17906	-2.00	rdh7	retinol dehydrogenase 7
0.189532	6.51e-03	3.05	-2.94804	1.80	crb3	crumbs family member 3
0.189532	6.51e-03	-3.05	-2.99857	-1.29e-01	dync1i2	dynein cytoplasmic 1 intermediate chain 2
0.189629	6.52e-03	3.05	-3.00821	1.37e-01	swi5	SWI5 recombination repair homolog (yeast)
0.189962	6.55e-03	3.05	-2.61182	2.97e-01	smarcc1	SWI/SNF related, matrix associated, actin dependent regulator of chromatin, subfamily c, member 1
0.189999	6.55e-03	-3.05	-2.94122	-1.70e-01	sf3b6	splicing factor 3B, subunit 6
0.19023	6.57e-03	3.05	-2.54227	3.09e-01	eml4	echinoderm microtubule associated protein like 4
0.190504	6.58e-03	-3.05	-2.29825	-8.01e-01	pigs	phosphatidylinositol glycan anchor biosynthesis, class S
0.190604	6.60e-03	3.04	-2.28921	5.58e-01	myl4	myosin, light polypeptide 4
0.190604	6.60e-03	3.04	-2.96453	1.75e-01	nceh1	neutral cholesterol ester hydrolase 1
0.190716	6.62e-03	3.04	-2.25781	5.76e-01	prkca	protein kinase C, alpha
0.190716	6.62e-03	-3.04	-2.73763	-3.46e-01	fam184a	family with sequence similarity 184, member A
0.190819	6.63e-03	-3.04	-2.43639	-3.37e-01	ttc39c	tetratricopeptide repeat domain 39C
0.190819	6.63e-03	-3.04	-2.88258	-1.80e-01	tom1	target of myb1 trafficking protein
0.19097	6.64e-03	-3.04	-2.84741	-2.05e-01	2810403a07rik	RIKEN cDNA 2810403A07 gene
0.191452	6.67e-03	-3.04	-2.71469	-2.93e-01	5330406m23rik	RIKEN cDNA 5330406M23 gene
0.191568	6.69e-03	-3.04	-2.55378	-2.69e-01	pum3	pumilio RNA-binding family member 3
0.191568	6.69e-03	-3.04	-2.6495	-2.25e-01	rsbn1	rosbin, round spermatid basic protein 1
0.191568	6.69e-03	-3.04	-2.91145	-2.20e-01	srsf9	serine/arginine-rich splicing factor 9
0.191568	6.71e-03	-3.04	-2.62254	-2.51e-01	magi1	membrane associated guanylate kinase, WW and PDZ domain containing 1
0.191568	6.71e-03	3.04	-3.13457	1.92	polh	polymerase (DNA directed), eta (RAD 30 related)
0.191568	6.72e-03	-3.04	-2.28962	-3.79e-01	2010320m18rik	RIKEN cDNA 2010320M18 gene
0.191568	6.72e-03	-3.04	-2.82085	-2.10e-01	ccdc88a	coiled coil domain containing 88A
0.191568	6.73e-03	3.04	-2.7129	2.14e-01	psmg2	proteasome (prosome, macropain) assembly chaperone 2
0.191568	6.74e-03	-3.04	-2.26127	-7.17e-01	pdlim7	PDZ and LIM domain 7
0.191568	6.74e-03	3.03	-2.68981	2.54e-01	asf1a	anti-silencing function 1A histone chaperone
0.191568	6.74e-03	-3.03	-2.92178	-1.51e-01	raf1	v-raf-leukemia viral oncogene 1
0.191568	6.74e-03	-3.04	-2.98957	-1.74	dnaaf1	dynein, axonemal assembly factor 1
0.191568	6.75e-03	-3.03	-2.26122	-6.05e-01	yipf7	Yip1 domain family, member 7
0.191568	6.75e-03	-3.03	-2.54279	-2.53e-01	cbx1	chromobox 1
0.191568	6.76e-03	-3.03	-3.16548	-1.89	4930448k20rik	glyceraldehyde-3-phosphate dehydrogenase pseudogene
0.191568	6.76e-03	-3.03	-3.18585	-1.87	becn2	beclin 2
0.191568	6.77e-03	-3.03	-3.10744	-1.81	gba2	glucosidase beta 2
0.191568	6.78e-03	3.03	-2.76221	2.95e-01	hcn2	hyperpolarization-activated, cyclic nucleotide-gated K+ 2
0.191568	6.79e-03	-3.03	-2.39201	-1.00	foxj1	forkhead box J1
0.191568	6.79e-03	3.03	-2.51316	7.50e-01	khsrp	KH-type splicing regulatory protein
0.191568	6.80e-03	-3.03	-2.81273	-1.42	nat6///hyal1	N-acetyltransferase 6///hyaluronoglucosaminidase 1
0.191568	6.81e-03	-3.03	-2.27263	-6.65e-01	eif4g3	eukaryotic translation initiation factor 4 gamma, 3
0.191568	6.81e-03	3.03	-2.36066	7.27e-01	camk4	calcium/calmodulin-dependent protein kinase IV
0.191568	6.81e-03	-3.03	-3.20687	-1.52	rnf148	ring finger protein 148
0.191568	6.81e-03	-3.03	-3.22409	-1.36e-01	rufy3	RUN and FYVE domain containing 3
0.19167	6.82e-03	3.03	-2.79016	2.28e-01	plcxd2	phosphatidylinositol-specific phospholipase C, X domain containing 2
0.191877	6.83e-03	3.03	-2.91584	1.60e-01	rbm42	RNA binding motif protein 42
0.191877	6.84e-03	3.03	-3.00409	2.16e-01	pcdh8	protocadherin 8
0.191877	6.84e-03	-3.03	-3.21967	-1.63	eps8l1	EPS8-like 1
0.191877	6.85e-03	-3.03	-2.96255	-1.48e-01	sesn1	sestrin 1
0.191889	6.85e-03	-3.03	-3.2216	-1.78	mterf3	mitochondrial transcription termination factor 3
0.191889	6.86e-03	3.03	-2.41737	3.73e-01	sobp	sine oculis-binding protein homolog (Drosophila)
0.191925	6.87e-03	-3.03	-2.32123	-7.19e-01	nkd1	naked cuticle 1 homolog (Drosophila)
0.193372	6.94e-03	-3.02	-2.97078	-1.71	hoxd3	homeobox D3
0.193817	6.96e-03	-3.02	-2.54934	-8.52e-01	s100a4	S100 calcium binding protein A4
0.193817	6.97e-03	3.02	-2.57384	1.12	mmp7	matrix metallopeptidase 7
0.193817	6.97e-03	-3.02	-2.77601	-2.35e-01	ttc9c	tetratricopeptide repeat domain 9C
0.193817	6.98e-03	-3.02	-2.42815	-3.28e-01	9330177l23rik	RIKEN cDNA 9330177L23 gene
0.193817	6.99e-03	-3.02	-2.33839	-6.57e-01	braf	Braf transforming gene
0.193817	6.99e-03	-3.02	-2.63935	-2.79e-01	tjap1	tight junction associated protein 1
0.193817	6.99e-03	3.02	-2.69033	2.29e-01	scaf8	SR-related CTD-associated factor 8
0.193817	7.00e-03	3.02	-2.58439	2.75e-01	gadd45b	growth arrest and DNA-damage-inducible 45 beta
0.194352	7.02e-03	-3.02	-2.52975	-1.37	ppnr	per-pentamer repeat gene
0.194352	7.03e-03	3.02	-2.91594	2.32e-01	cacna1b	calcium channel, voltage-dependent, N type, alpha 1B subunit
0.194352	7.04e-03	-3.02	-2.33085	-1.28	s100a8	S100 calcium binding protein A8 (calgranulin A)
0.194352	7.04e-03	-3.02	-2.36729	-5.98e-01	timm50	translocase of inner mitochondrial membrane 50
0.194375	7.05e-03	3.01	-2.42114	6.74e-01	dusp5	dual specificity phosphatase 5
0.194375	7.05e-03	3.01	-2.66594	2.78e-01	pms2	postmeiotic segregation increased 2 (S. cerevisiae)
0.194401	7.05e-03	-3.01	-3.18016	-1.76	d15ertd55e	DNA segment, Chr 15, ERATO Doi 55, expressed
0.194607	7.07e-03	-3.01	-2.29828	-6.14e-01	rcbtb2	regulator of chromosome condensation (RCC1) and BTB (POZ) domain containing protein 2
0.195197	7.10e-03	-3.01	-2.94071	-2.16e-01	wdr82	WD repeat domain containing 82
0.195197	7.10e-03	3.01	-3.13341	1.27e-01	atf2	activating transcription factor 2
0.195197	7.11e-03	-3.01	-2.96476	-1.32	actc1	actin, alpha, cardiac muscle 1
0.195197	7.11e-03	3.01	-3.01256	1.71	4930558j18rik	RIKEN cDNA 4930558J18 gene
0.195519	7.13e-03	-3.01	-2.30462	-6.19e-01	h2-k1	histocompatibility 2, K1, K region
0.195519	7.13e-03	-3.01	-2.31001	-5.24e-01	sult5a1	sulfotransferase family 5A, member 1
0.195724	7.14e-03	3.01	-2.79102	3.23e-01	smarca4	SWI/SNF related, matrix associated, actin dependent regulator of chromatin, subfamily a, member 4
0.195724	7.15e-03	3.01	-2.65944	3.19e-01	triqk	triple QxxK/R motif containing
0.1958	7.16e-03	-3.01	-2.6045	-3.24e-01	1810022k09rik	RIKEN cDNA 1810022K09 gene
0.195907	7.16e-03	-3.01	-3.14442	-2.14	cct6b	chaperonin containing Tcp1, subunit 6b (zeta)
0.195945	7.17e-03	-3.01	-2.47541	-3.24e-01	gm2590	predicted gene 2590
0.196389	7.19e-03	-3.01	-2.54861	-4.06e-01	spire1	spire homolog 1 (Drosophila)
0.196487	7.20e-03	3.01	-3.07163	2.50e-01	lingo1	leucine rich repeat and Ig domain containing 1
0.196487	7.21e-03	3.00	-2.74402	3.40e-01	ppm1k	protein phosphatase 1K (PP2C domain containing)
0.196487	7.21e-03	-3.00	-3.23157	-1.89	dmrt3	doublesex and mab-3 related transcription factor 3
0.196751	7.23e-03	-3.00	-2.37736	-1.34	ranbp2	RAN binding protein 2
0.196751	7.23e-03	-3.00	-2.77261	-2.59e-01	commd3	COMM domain containing 3
0.196751	7.24e-03	-3.00	-3.40894	-1.19e-01	cox6c	cytochrome c oxidase subunit VIc
0.197191	7.26e-03	3.00	-3.00955	2.06e-01	bace1	beta-site APP cleaving enzyme 1
0.197199	7.27e-03	-3.00	-2.32095	-5.71e-01	psd4	pleckstrin and Sec7 domain containing 4
0.197199	7.27e-03	3.00	-3.19862	2.19e-01	snn	stannin
0.197223	7.28e-03	3.00	-2.94915	2.33e-01	anks1b	ankyrin repeat and sterile alpha motif domain containing 1B
0.197232	7.28e-03	-3.00	-2.83301	-2.16e-01	zfp280c	zinc finger protein 280C
0.197588	7.30e-03	3.00	-3.25191	1.80	6330408a02rik	RIKEN cDNA 6330408A02 gene
0.197768	7.31e-03	-3.00	-3.29405	-1.61e-01	atp5j2	ATP synthase, H+ transporting, mitochondrial F0 complex, subunit F2
0.197935	7.33e-03	3.00	-2.96059	2.30e-01	myt1l	myelin transcription factor 1-like
0.197935	7.34e-03	-3.00	-2.50502	-2.78e-01	ctnnal1	catenin (cadherin associated protein), alpha-like 1
0.197935	7.34e-03	-3.00	-2.56372	-9.20e-01	lrrc48	leucine rich repeat containing 48
0.197935	7.34e-03	-3.00	-3.23735	-1.59	lcn5	lipocalin 5
0.198007	7.35e-03	-3.00	-2.95891	-2.32e-01	dusp11	dual specificity phosphatase 11 (RNA/RNP complex 1-interacting)
0.198056	7.36e-03	-3.00	-2.57282	-4.39e-01	sdhd	succinate dehydrogenase complex, subunit D, integral membrane protein
0.198056	7.36e-03	-3.00	-2.7979	-1.90e-01	erlin2	ER lipid raft associated 2
0.198056	7.37e-03	-2.99	-3.21066	-1.11e-01	fkbp3	FK506 binding protein 3
0.198065	7.37e-03	2.99	-2.77185	2.65e-01	igf2r	insulin-like growth factor 2 receptor
0.198591	7.40e-03	-2.99	-2.51565	-5.41e-01	stxbp2	syntaxin binding protein 2
0.198591	7.40e-03	-2.99	-2.67922	-2.35e-01	lrrc16b	leucine rich repeat containing 16B
0.198591	7.40e-03	-2.99	-2.68471	-2.70e-01	d030056l22rik	RIKEN cDNA D030056L22 gene
0.198609	7.41e-03	-2.99	-2.43665	-4.17e-01	slc25a34	solute carrier family 25, member 34
0.198609	7.41e-03	-2.99	-2.96381	-1.85e-01	cnot6	CCR4-NOT transcription complex, subunit 6
0.199513	7.47e-03	2.99	-3.14714	1.86e-01	tenm2	teneurin transmembrane protein 2
0.199513	7.48e-03	-2.99	-2.60458	-3.39e-01	nono	non-POU-domain-containing, octamer binding protein
0.199513	7.48e-03	2.99	-2.99775	1.98e-01	rilpl1	Rab interacting lysosomal protein-like 1
0.199513	7.48e-03	-2.99	-3.50846	-8.92e-02	sepw1	selenoprotein W, muscle 1
0.199513	7.49e-03	-2.99	-2.68539	-2.16e-01	arrdc1	arrestin domain containing 1
0.199513	7.49e-03	-2.99	-2.69731	-2.79e-01	chmp1b	charged multivesicular body protein 1B
0.199823	7.51e-03	-2.99	-3.26378	-1.66	4930594m17rik	RIKEN cDNA 4930594M17 gene
0.200009	7.53e-03	-2.98	-3.22776	-1.84	endou	endonuclease, polyU-specific
0.200009	7.54e-03	-2.98	-2.4094	-4.49e-01	accs	1-aminocyclopropane-1-carboxylate synthase (non-functional)
0.200009	7.55e-03	2.98	-2.53636	3.79e-01	mknk2	MAP kinase-interacting serine/threonine kinase 2
0.200009	7.55e-03	-2.98	-2.84068	-2.35e-01	rgs3	regulator of G-protein signaling 3
0.200009	7.55e-03	-2.98	-3.19186	-1.77	slco6c1	solute carrier organic anion transporter family, member 6c1
0.200009	7.55e-03	-2.98	-3.2101	-1.72	gcnt3	glucosaminyl (N-acetyl) transferase 3, mucin type
0.200009	7.56e-03	-2.98	-2.6589	-2.99e-01	lss	lanosterol synthase
0.200635	7.59e-03	2.98	-2.39556	8.84e-01	pign	phosphatidylinositol glycan anchor biosynthesis, class N
0.200635	7.59e-03	2.98	-2.91763	2.19e-01	clip4	CAP-GLY domain containing linker protein family, member 4
0.200719	7.60e-03	-2.98	-2.36003	-8.69e-01	orc1	origin recognition complex, subunit 1
0.20122	7.63e-03	-2.98	-2.39944	-8.84e-01	ppox	protoporphyrinogen oxidase
0.20122	7.63e-03	-2.98	-2.67197	-1.13	cyp2c70	cytochrome P450, family 2, subfamily c, polypeptide 70
0.20122	7.63e-03	-2.98	-2.78095	-3.26e-01	pacsin3	protein kinase C and casein kinase substrate in neurons 3
0.201593	7.66e-03	2.98	-2.74073	2.84e-01	ift122	intraflagellar transport 122
0.201593	7.66e-03	-2.98	-2.77685	-2.66e-01	slc19a1	solute carrier family 19 (folate transporter), member 1
0.201895	7.68e-03	-2.98	-2.50308	-1.25	3110021n24rik	RIKEN cDNA 3110021N24 gene
0.201895	7.69e-03	-2.98	-2.93198	-1.84e-01	clic4	chloride intracellular channel 4 (mitochondrial)
0.201895	7.69e-03	-2.98	-3.26126	-1.78	bc030870	cDNA sequence BC030870
0.201895	7.70e-03	2.97	-2.70563	2.77e-01	klf10	Kruppel-like factor 10
0.201895	7.70e-03	2.98	-2.88169	2.17e-01	rabl6	RAB, member RAS oncogene family-like 6
0.201895	7.71e-03	-2.97	-2.38347	-8.59e-01	casp6	caspase 6
0.201895	7.71e-03	-2.97	-3.27971	-1.46	ndst4	N-deacetylase/N-sulfotransferase (heparin glucosaminyl) 4
0.20193	7.72e-03	-2.97	-2.9696	-2.10e-01	akap8	A kinase (PRKA) anchor protein 8
0.20193	7.72e-03	-2.97	-3.05345	-1.60	loc100502592///gm8882///prb1///prpmp5	proline-rich proteoglycan 2-like///predicted gene 8882///proline-rich protein BstNI subfamily 1///proline-rich protein MP5
0.20193	7.73e-03	2.97	-2.6551	1.11	slc25a25	solute carrier family 25 (mitochondrial carrier, phosphate carrier), member 25
0.20193	7.73e-03	2.97	-3.27128	1.25e-01	tmem106b	transmembrane protein 106B
0.202546	7.78e-03	2.97	-2.37836	6.56e-01	srfbp1	serum response factor binding protein 1
0.202546	7.78e-03	-2.97	-2.54527	-3.83e-01	taf4	TATA-box binding protein associated factor 4
0.202546	7.78e-03	2.97	-2.60978	3.73e-01	mgat3	mannoside acetylglucosaminyltransferase 3
0.202546	7.78e-03	-2.97	-2.94398	-2.96e-01	ppt2	palmitoyl-protein thioesterase 2
0.202546	7.79e-03	-2.97	-2.37909	-5.50e-01	wdr91	WD repeat domain 91
0.202546	7.81e-03	2.97	-2.55369	5.93e-01	snx11	sorting nexin 11
0.202546	7.81e-03	2.97	-2.59107	3.64e-01	cep83os	centrosomal protein 83, opposite strand
0.202546	7.81e-03	2.97	-3.04341	1.74e-01	u2af2	U2 small nuclear ribonucleoprotein auxiliary factor (U2AF) 2
0.202699	7.83e-03	-2.97	-3.23114	-1.48e-01	elovl5	ELOVL family member 5, elongation of long chain fatty acids (yeast)
0.202699	7.83e-03	-2.97	-3.26425	-1.64	au015836	expressed sequence AU015836
0.202699	7.84e-03	2.97	-3.21098	1.97e-01	arl6ip5	ADP-ribosylation factor-like 6 interacting protein 5
0.202699	7.85e-03	-2.97	-2.90528	-2.19e-01	nop56	NOP56 ribonucleoprotein
0.202699	7.85e-03	-2.97	-2.96138	-2.61e-01	unkl	unkempt family like zinc finger
0.202722	7.86e-03	-2.97	-2.66411	-3.26e-01	flywch2	FLYWCH family member 2
0.20291	7.88e-03	-2.96	-3.09006	-1.59e-01	abca1	ATP-binding cassette, sub-family A (ABC1), member 1
0.20291	7.88e-03	2.96	-3.27757	1.93e-01	zfand5	zinc finger, AN1-type domain 5
0.202976	7.89e-03	-2.96	-2.78779	-2.94e-01	coprs	coordinator of PRMT5, differentiation stimulator
0.202976	7.90e-03	-2.96	-2.58268	-3.52e-01	klhdc10	kelch domain containing 10
0.202976	7.91e-03	-2.96	-2.48876	-4.86e-01	aa407881	expressed sequence AA407881
0.202976	7.91e-03	2.96	-3.04812	2.20e-01	sugt1	SGT1, suppressor of G2 allele of SKP1 (S. cerevisiae)
0.202976	7.91e-03	2.96	-3.19911	1.52e-01	ppm1a	protein phosphatase 1A, magnesium dependent, alpha isoform
0.203562	7.95e-03	-2.96	-2.93442	-1.84e-01	gkap1	G kinase anchoring protein 1
0.203972	7.97e-03	-2.96	-3.09907	-1.30	svs3b///svs3a	seminal vesicle secretory protein 3B///seminal vesicle secretory protein 3A
0.204191	7.98e-03	2.96	-3.00746	1.90e-01	tmem180	transmembrane protein 180
0.204322	7.99e-03	2.96	-2.50123	4.48e-01	pdgfc	platelet-derived growth factor, C polypeptide
0.204346	7.99e-03	2.96	-2.48355	8.68e-01	srcap	Snf2-related CREBBP activator protein
0.204389	8.01e-03	-2.96	-2.71284	-2.77e-01	mbd6	methyl-CpG binding domain protein 6
0.204389	8.02e-03	-2.96	-2.54366	-9.32e-01	actr1a	ARP1 actin-related protein 1A, centractin alpha
0.204461	8.02e-03	-2.96	-2.56541	-3.15e-01	pdik1l	PDLIM1 interacting kinase 1 like
0.204714	8.04e-03	-2.96	-3.11037	-2.31e-01	aak1	AP2 associated kinase 1
0.204723	8.04e-03	-2.96	-2.41642	-4.46e-01	stard6	StAR-related lipid transfer (START) domain containing 6
0.204723	8.05e-03	2.96	-2.94675	1.84e-01	apopt1	apoptogenic, mitochondrial 1
0.204964	8.06e-03	2.95	-3.26792	1.93e-01	syt11	synaptotagmin XI
0.205225	8.08e-03	-2.95	-2.55746	-1.00	mtr	5-methyltetrahydrofolate-homocysteine methyltransferase
0.205759	8.11e-03	-2.95	-2.91701	-2.07e-01	zfp318	zinc finger protein 318
0.205759	8.12e-03	-2.95	-2.41241	-5.99e-01	tmem258	transmembrane protein 258
0.205858	8.13e-03	-2.95	-2.42733	-4.24e-01	tpm2	tropomyosin 2, beta
0.205858	8.13e-03	2.95	-2.92614	2.66e-01	tbcel	tubulin folding cofactor E-like
0.206101	8.15e-03	-2.95	-3.41992	-1.34e-01	atp5k	ATP synthase, H+ transporting, mitochondrial F1F0 complex, subunit E
0.206567	8.17e-03	-2.95	-2.58269	-3.54e-01	glis2	GLIS family zinc finger 2
0.206567	8.17e-03	-2.95	-2.70283	-2.59e-01	nfya	nuclear transcription factor-Y alpha
0.206791	8.19e-03	2.95	-2.48061	6.81e-01	sox11	SRY (sex determining region Y)-box 11
0.206845	8.20e-03	2.95	-2.67431	3.43e-01	smc6	structural maintenance of chromosomes 6
0.206845	8.21e-03	-2.95	-3.12649	-2.28e-01	btf3	basic transcription factor 3
0.206845	8.21e-03	-2.95	-3.57486	-1.15e-01	apoe	apolipoprotein E
0.206845	8.22e-03	2.95	-3.29455	1.46e-01	fem1b	feminization 1 homolog b (C. elegans)
0.206845	8.23e-03	-2.95	-2.57259	-4.02e-01	tchp	trichoplein, keratin filament binding
0.207273	8.25e-03	-2.94	-2.95098	-1.40	zfp961	zinc finger protein 961
0.207689	8.27e-03	-2.94	-2.8999	-2.90e-01	prpf40b	pre-mRNA processing factor 40B
0.207751	8.28e-03	-2.94	-2.47056	-6.03e-01	tor3a	torsin family 3, member A
0.208578	8.32e-03	-2.94	-2.98128	-2.25e-01	zdhhc14	zinc finger, DHHC domain containing 14
0.209253	8.37e-03	-2.94	-2.71508	-3.73e-01	d230044b12rik	RIKEN cDNA D230044B12 gene
0.209253	8.38e-03	-2.94	-2.44287	-5.20e-01	lrrn4cl	LRRN4 C-terminal like
0.209253	8.38e-03	2.94	-2.58911	3.36e-01	oprk1	opioid receptor, kappa 1
0.209253	8.38e-03	-2.94	-3.1576	-2.06	habp2	hyaluronic acid binding protein 2
0.209272	8.39e-03	-2.94	-2.47475	-5.59e-01	a930007d18rik	RIKEN cDNA A930007D18 gene
0.209272	8.39e-03	-2.94	-2.62562	-4.15e-01	telo2	telomere maintenance 2
0.209284	8.40e-03	-2.94	-2.73367	-3.21e-01	cep164	centrosomal protein 164
0.209284	8.41e-03	2.94	-2.45422	8.83e-01	prcc	papillary renal cell carcinoma (translocation-associated)
0.209284	8.41e-03	-2.94	-3.17486	-1.71e-01	pptc7	PTC7 protein phosphatase homolog
0.209605	8.43e-03	-2.93	-2.81989	-2.42e-01	aldh3a2	aldehyde dehydrogenase family 3, subfamily A2
0.209803	8.44e-03	-2.93	-3.13453	-1.43	frs3os	fibroblast growth factor receptor substrate 3, opposite strand
0.209843	8.45e-03	-2.93	-2.4838	-4.11e-01	snhg1	small nucleolar RNA host gene 1
0.210157	8.47e-03	2.93	-2.93208	2.53e-01	rorb	RAR-related orphan receptor beta
0.210834	8.50e-03	-2.93	-2.88965	-2.07e-01	dph3	diphthamine biosynthesis 3
0.21089	8.52e-03	-2.93	-3.23499	-1.66	atmin	ATM interactor
0.21089	8.53e-03	-2.93	-2.69305	-4.05e-01	msi2	musashi RNA-binding protein 2
0.211203	8.55e-03	2.93	-3.20122	2.49e-01	camkk2	calcium/calmodulin-dependent protein kinase kinase 2, beta
0.211203	8.56e-03	-2.93	-2.45403	-5.73e-01	mia	melanoma inhibitory activity
0.211203	8.56e-03	-2.93	-2.66339	-3.73e-01	ahcyl2	S-adenosylhomocysteine hydrolase-like 2
0.211203	8.57e-03	-2.93	-2.45738	-5.82e-01	ttll12	tubulin tyrosine ligase-like family, member 12
0.211203	8.57e-03	-2.93	-3.28662	-1.77	mgam	maltase-glucoamylase
0.211203	8.58e-03	2.93	-2.65853	4.02e-01	arnt2	aryl hydrocarbon receptor nuclear translocator 2
0.211203	8.58e-03	-2.93	-2.95233	-3.00e-01	zmat1	zinc finger, matrin type 1
0.211203	8.59e-03	-2.93	-3.2159	-1.73	e2f7	E2F transcription factor 7
0.211203	8.60e-03	2.93	-2.70681	4.64e-01	cacnb1	calcium channel, voltage-dependent, beta 1 subunit
0.211203	8.60e-03	2.93	-2.7802	5.28e-01	agpat1	1-acylglycerol-3-phosphate O-acyltransferase 1 (lysophosphatidic acid acyltransferase, alpha)
0.211203	8.60e-03	2.93	-3.1751	1.95e-01	pcmtd1	protein-L-isoaspartate (D-aspartate) O-methyltransferase domain containing 1
0.211303	8.61e-03	-2.92	-2.50354	-3.75e-01	tmem120b	transmembrane protein 120B
0.211387	8.62e-03	-2.92	-2.94186	-1.39	2310001k24rik	RIKEN cDNA 2310001K24 gene
0.211387	8.63e-03	-2.92	-2.85975	-2.48e-01	gpt2	glutamic pyruvate transaminase (alanine aminotransferase) 2
0.211387	8.64e-03	2.92	-3.11195	1.73	adrb3	adrenergic receptor, beta 3
0.211387	8.64e-03	-2.92	-3.29718	-1.57	4930466i24rik	RIKEN cDNA 4930466I24 gene
0.211387	8.64e-03	2.92	-3.44094	2.22e-01	purb	purine rich element binding protein B
0.211387	8.65e-03	2.92	-2.49765	7.87e-01	arrdc4	arrestin domain containing 4
0.211387	8.65e-03	-2.92	-2.50137	-4.26e-01	mta3	metastasis associated 3
0.211387	8.65e-03	-2.92	-3.05035	-2.08e-01	zfp932	zinc finger protein 932
0.211788	8.68e-03	2.92	-3.03007	2.92e-01	rusc1	RUN and SH3 domain containing 1
0.211797	8.68e-03	-2.92	-2.82767	-2.56e-01	faf1	Fas-associated factor 1
0.211797	8.69e-03	-2.92	-3.19761	-1.82	nphp3	nephronophthisis 3 (adolescent)
0.211797	8.70e-03	2.92	-3.00307	1.68	smc2	structural maintenance of chromosomes 2
0.211797	8.70e-03	-2.92	-3.16548	-1.47	cep41	centrosomal protein 41
0.212042	8.72e-03	-2.92	-2.7069	-3.21e-01	ncaph2	non-SMC condensin II complex, subunit H2
0.212207	8.74e-03	2.92	-2.53079	4.63e-01	cdkl1	cyclin-dependent kinase-like 1 (CDC2-related kinase)
0.212207	8.74e-03	-2.92	-2.56047	-4.27e-01	stag1	stromal antigen 1
0.212207	8.75e-03	2.92	-2.8331	1.34	ccdc173	coiled-coil domain containing 173
0.212207	8.75e-03	2.92	-3.18062	2.27e-01	sbno1	strawberry notch homolog 1 (Drosophila)
0.212221	8.76e-03	-2.92	-2.63892	-3.01e-01	2810416a17rik	RIKEN cDNA 2810416A17 gene
0.212249	8.76e-03	-2.92	-3.64964	-1.12e-01	cox6a1	cytochrome c oxidase subunit VIa polypeptide 1
0.212249	8.77e-03	2.92	-3.00943	3.09e-01	3830406c13rik	RIKEN cDNA 3830406C13 gene
0.212249	8.79e-03	-2.92	-2.50603	-7.63e-01	9030203c11rik	RIKEN cDNA 9030203C11 gene
0.212249	8.79e-03	2.92	-2.95698	4.12e-01	rph3a	rabphilin 3A
0.212249	8.79e-03	-2.92	-3.43859	-1.25e-01	ndrg2	N-myc downstream regulated gene 2
0.212249	8.81e-03	-2.91	-2.48768	-5.82e-01	ppl	periplakin
0.212249	8.81e-03	-2.91	-2.74046	-1.06	gm12185	predicted gene 12185
0.212249	8.81e-03	2.91	-3.1806	1.97	ago3	argonaute RISC catalytic subunit 3
0.212506	8.82e-03	-2.91	-3.25334	-1.86	8430419k02rik	RIKEN cDNA 8430419K02 gene
0.212693	8.84e-03	-2.91	-2.53487	-4.10e-01	irf3	interferon regulatory factor 3
0.212809	8.85e-03	2.91	-3.1146	1.52	nova2	neuro-oncological ventral antigen 2
0.21287	8.87e-03	-2.91	-2.48361	-5.55e-01	d430030g11rik	RIKEN cDNA D430030G11 gene
0.21287	8.87e-03	-2.91	-2.87639	-3.77e-01	st6galnac3	ST6 (alpha-N-acetyl-neuraminyl-2,3-beta-galactosyl-1,3)-N-acetylgalactosaminide alpha-2,6-sialyltransferase 3
0.21287	8.88e-03	2.91	-3.09108	2.06e-01	plpp6	phospholipid phosphatase 6
0.21287	8.88e-03	-2.91	-3.18197	-2.72e-01	pcbp3	poly(rC) binding protein 3
0.212939	8.90e-03	2.91	-3.19207	1.71e-01	adcy9	adenylate cyclase 9
0.21315	8.91e-03	-2.91	-2.94768	-1.28	mep1a	meprin 1 alpha
0.213393	8.93e-03	-2.91	-2.6658	-4.15e-01	prps2	phosphoribosyl pyrophosphate synthetase 2
0.213393	8.93e-03	2.91	-3.31346	1.72e-01	tmem184c	transmembrane protein 184C
0.213393	8.95e-03	2.91	-2.49952	5.33e-01	zfp729b	zinc finger protein 729b
0.213393	8.95e-03	-2.91	-3.0777	-2.40e-01	plcg1	phospholipase C, gamma 1
0.213393	8.95e-03	2.91	-3.25303	1.36e-01	glrx2	glutaredoxin 2 (thioltransferase)
0.213393	8.95e-03	-2.91	-3.38411	-1.81e-01	gm3873///gm3244///ndufb4	predicted gene 3873///predicted pseudogene 3244///NADH dehydrogenase (ubiquinone) 1 beta subcomplex 4
0.213524	8.96e-03	2.91	-3.11045	1.75	toporsos	topoisomerase I binding, arginine/serine-rich, opposite strand
0.214209	9.02e-03	-2.90	-2.49633	-6.93e-01	pex16	peroxisomal biogenesis factor 16
0.214209	9.02e-03	-2.90	-2.68738	-3.72e-01	zkscan3	zinc finger with KRAB and SCAN domains 3
0.214209	9.02e-03	-2.90	-2.84052	-2.57e-01	cd2ap	CD2-associated protein
0.214209	9.02e-03	-2.90	-3.04823	-1.69	gm29722	predicted gene, 29722
0.214628	9.04e-03	2.90	-2.66186	3.74e-01	ehbp1l1	EH domain binding protein 1-like 1
0.214857	9.06e-03	2.90	-3.13696	2.10e-01	pkp4	plakophilin 4
0.215284	9.08e-03	2.90	-3.19838	2.11e-01	extl3	exostoses (multiple)-like 3
0.215284	9.09e-03	-2.90	-2.53829	-4.96e-01	gm35792	predicted gene, 35792
0.215284	9.09e-03	-2.90	-2.65436	-1.20	4933427d06rik	RIKEN cDNA 4933427D06 gene
0.215714	9.12e-03	-2.90	-2.79755	-2.99e-01	ssh3	slingshot homolog 3 (Drosophila)
0.215729	9.12e-03	-2.90	-2.84649	-2.90e-01	txnip	thioredoxin interacting protein
0.215927	9.14e-03	-2.90	-2.81854	-4.86e-01	2900073c17rik	RIKEN cDNA 2900073C17 gene
0.216453	9.17e-03	-2.90	-2.51944	-4.60e-01	gm7420	predicted gene 7420
0.216453	9.17e-03	-2.90	-2.74552	-3.30e-01	zswim8	zinc finger SWIM-type containing 8
0.216496	9.18e-03	2.90	-2.9584	2.92e-01	extl1	exostoses (multiple)-like 1
0.216518	9.19e-03	-2.90	-2.54826	-7.18e-01	d5ertd798e	DNA segment, Chr 5, ERATO Doi 798, expressed
0.216919	9.21e-03	2.89	-3.45804	1.34e-01	ndufa10	NADH dehydrogenase (ubiquinone) 1 alpha subcomplex 10
0.216941	9.23e-03	-2.89	-3.10739	-1.83	c230035i16rik	RIKEN cDNA C230035I16 gene
0.216941	9.23e-03	-2.89	-3.31475	-1.70e-01	arxes2///arxes1	adipocyte-related X-chromosome expressed sequence 2///adipocyte-related X-chromosome expressed sequence 1
0.216941	9.23e-03	2.89	-3.53049	2.37e-01	spin1	spindlin 1
0.217137	9.26e-03	-2.89	-2.51718	-5.56e-01	papola	poly (A) polymerase alpha
0.217137	9.26e-03	-2.89	-2.65856	-3.75e-01	ntng1	netrin G1
0.217137	9.26e-03	2.89	-3.06691	2.19e-01	itch	itchy, E3 ubiquitin protein ligase
0.217137	9.27e-03	2.89	-3.2268	1.50e-01	uhrf1bp1l	UHRF1 (ICBP90) binding protein 1-like
0.217717	9.30e-03	2.89	-2.76977	2.94e-01	tug1	taurine upregulated gene 1
0.217773	9.31e-03	2.89	-2.63473	6.98e-01	mir138-2///c78859	microRNA 138-2///expressed sequence C78859
0.217773	9.31e-03	2.89	-2.65067	4.73e-01	nudt21	nudix (nucleoside diphosphate linked moiety X)-type motif 21
0.217773	9.32e-03	2.89	-2.68086	4.05e-01	gcat///galr3	glycine C-acetyltransferase (2-amino-3-ketobutyrate-coenzyme A ligase)///galanin receptor 3
0.217976	9.33e-03	-2.89	-2.74311	-9.53e-01	ints8	integrator complex subunit 8
0.218163	9.35e-03	-2.89	-2.96821	-2.11e-01	hdac1	histone deacetylase 1
0.218163	9.35e-03	2.89	-3.18324	1.60e-01	fdps	farnesyl diphosphate synthetase
0.218163	9.36e-03	-2.89	-2.8353	-2.68e-01	exosc2	exosome component 2
0.218163	9.37e-03	-2.89	-2.8958	-2.86e-01	slc16a11	solute carrier family 16 (monocarboxylic acid transporters), member 11
0.218163	9.37e-03	-2.89	-2.91139	-1.06	trpm1	transient receptor potential cation channel, subfamily M, member 1
0.218177	9.38e-03	-2.89	-3.02625	-1.99e-01	ranbp6	RAN binding protein 6
0.218177	9.38e-03	2.89	-3.37103	1.45e-01	csnk2b	casein kinase 2, beta polypeptide
0.218212	9.40e-03	-2.88	-2.96623	-2.11e-01	mospd2	motile sperm domain containing 2
0.218212	9.40e-03	-2.88	-3.13773	-1.85e-01	npr2	natriuretic peptide receptor 2
0.218212	9.41e-03	2.88	-3.06074	2.18e-01	papolg	poly(A) polymerase gamma
0.218212	9.41e-03	-2.88	-3.15516	-2.70e-01	march2	membrane-associated ring finger (C3HC4) 2
0.218239	9.43e-03	2.88	-3.20542	1.86e-01	daam1	dishevelled associated activator of morphogenesis 1
0.218239	9.43e-03	-2.88	-3.25865	-1.95	slfn4	schlafen 4
0.218239	9.44e-03	-2.88	-2.90502	-3.64e-01	2900046l07rik	RIKEN cDNA 2900046L07 gene
0.218239	9.44e-03	-2.88	-3.11461	-3.02e-01	il33	interleukin 33
0.218395	9.46e-03	-2.88	-2.57774	-6.05e-01	mettl24	methyltransferase like 24
0.218395	9.46e-03	-2.88	-3.23276	-1.63	tmem184a	transmembrane protein 184a
0.218395	9.47e-03	2.88	-2.54842	6.51e-01	dscam	Down syndrome cell adhesion molecule
0.218395	9.48e-03	-2.88	-3.18825	-1.65e-01	igdcc4	immunoglobulin superfamily, DCC subclass, member 4
0.218395	9.48e-03	-2.88	-3.33305	-1.54e-01	hnrnph2	heterogeneous nuclear ribonucleoprotein H2
0.218655	9.50e-03	-2.88	-2.93371	-2.47e-01	spsb1	splA/ryanodine receptor domain and SOCS box containing 1
0.218763	9.51e-03	2.88	-3.50904	1.28e-01	cbarp	calcium channel, voltage-dependent, beta subunit associated regulatory protein
0.218954	9.52e-03	-2.88	-2.71033	-3.12e-01	zfp710	zinc finger protein 710
0.218954	9.52e-03	-2.88	-2.7143	-4.05e-01	ccser2	coiled-coil serine rich 2
0.219036	9.53e-03	-2.88	-2.67785	-3.94e-01	actl6a	actin-like 6A
0.219548	9.57e-03	2.88	-2.61591	6.32e-01	dhcr24	24-dehydrocholesterol reductase
0.219548	9.58e-03	2.88	-3.17836	2.54e-01	kcnq5	potassium voltage-gated channel, subfamily Q, member 5
0.219608	9.58e-03	-2.88	-2.90948	-3.49e-01	donson	downstream neighbor of SON
0.220235	9.62e-03	2.87	-2.92266	3.84e-01	rab39b	RAB39B, member RAS oncogene family
0.220779	9.65e-03	2.87	-3.16757	1.79e-01	b4galnt1	beta-1,4-N-acetyl-galactosaminyl transferase 1
0.22098	9.67e-03	-2.87	-2.74694	-4.50e-01	eif2b2	eukaryotic translation initiation factor 2B, subunit 2 beta
0.22098	9.67e-03	-2.87	-3.19993	-1.86	tspan18	tetraspanin 18
0.221102	9.69e-03	2.87	-3.1368	2.42e-01	hnrnpf	heterogeneous nuclear ribonucleoprotein F
0.221102	9.69e-03	-2.87	-3.24096	-1.96e-01	neat1	nuclear paraspeckle assembly transcript 1 (non-protein coding)
0.221102	9.69e-03	-2.87	-3.69019	-9.31e-02	slc25a3	solute carrier family 25 (mitochondrial carrier, phosphate carrier), member 3
0.221198	9.71e-03	-2.87	-3.17501	-1.85e-01	rassf1	Ras association (RalGDS/AF-6) domain family member 1
0.221198	9.71e-03	2.87	-3.35116	1.93e-01	gabra4	gamma-aminobutyric acid (GABA) A receptor, subunit alpha 4
0.221324	9.72e-03	-2.87	-3.04572	-3.61e-01	enpp2	ectonucleotide pyrophosphatase/phosphodiesterase 2
0.221331	9.73e-03	-2.87	-2.59262	-5.47e-01	9030607l02rik	RIKEN cDNA 9030607L02 gene
0.221331	9.73e-03	2.87	-2.98861	1.93e-01	ikbkg	inhibitor of kappaB kinase gamma
0.221331	9.74e-03	-2.87	-3.33748	-1.78	eppin	epididymal peptidase inhibitor
0.221331	9.74e-03	-2.87	-3.55527	-2.36e-01	9630010g10rik	RIKEN cDNA 9630010G10 gene
0.221331	9.75e-03	2.87	-3.30538	1.64e-01	glg1	golgi apparatus protein 1
0.22134	9.75e-03	2.87	-2.60507	6.62e-01	nup214	nucleoporin 214
0.221476	9.77e-03	2.87	-2.75792	1.40	4933407o12rik	RIKEN cDNA 4933407O12 gene
0.221476	9.77e-03	-2.87	-3.13257	-1.95e-01	map4k5	mitogen-activated protein kinase kinase kinase kinase 5
0.2215	9.77e-03	-2.87	-3.37778	-1.75e-01	prkaca	protein kinase, cAMP dependent, catalytic, alpha
0.221569	9.78e-03	2.87	-2.8269	2.79e-01	zdhhc2	zinc finger, DHHC domain containing 2
0.221569	9.79e-03	2.87	-3.31573	1.30e-01	actr10	ARP10 actin-related protein 10
0.222263	9.83e-03	2.86	-3.00611	2.36e-01	zfp703	zinc finger protein 703
0.222263	9.84e-03	-2.86	-2.94586	-4.66e-01	plekhh1	pleckstrin homology domain containing, family H (with MyTH4 domain) member 1
0.222417	9.86e-03	-2.86	-2.6034	-4.09e-01	kcnmb2	potassium large conductance calcium-activated channel, subfamily M, beta member 2
0.222417	9.86e-03	-2.86	-2.67368	-4.31e-01	miip	migration and invasion inhibitory protein
0.222417	9.86e-03	-2.86	-3.31118	-1.72	dhx9	DEAH (Asp-Glu-Ala-His) box polypeptide 9
0.223461	9.93e-03	2.86	-2.67617	3.39e-01	pde7a	phosphodiesterase 7A
0.223461	9.94e-03	2.86	-2.83856	2.61e-01	bdnf	brain derived neurotrophic factor
0.223461	9.94e-03	-2.86	-2.95647	-2.68e-01	cdc7	cell division cycle 7 (S. cerevisiae)
0.223461	9.94e-03	-2.86	-2.99701	-2.53e-01	sh3bgrl2	SH3 domain binding glutamic acid-rich protein like 2
0.223856	9.98e-03	-2.86	-2.57925	-5.49e-01	a830021m18rik	RIKEN cDNA A830021M18 gene
0.223856	9.98e-03	-2.86	-2.95005	-1.29	sp6	trans-acting transcription factor 6
0.224285	1.00e-02	-2.86	-3.14396	-2.56e-01	amy1	amylase 1, salivary
0.224285	1.00e-02	-2.86	-3.15911	-1.53	4930500h12rik	RIKEN cDNA 4930500H12 gene
0.224359	1.00e-02	-2.86	-2.61485	-9.65e-01	rttn	rotatin
0.224359	1.00e-02	2.86	-2.76498	4.04e-01	ipcef1	interaction protein for cytohesin exchange factors 1
0.224573	1.01e-02	-2.85	-2.78693	-4.72e-01	c730026j16///zbtb38	uncharacterized protein C730026J16///zinc finger and BTB domain containing 38
0.224573	1.01e-02	-2.85	-3.06402	-2.98e-01	mirg	miRNA containing gene
0.224573	1.01e-02	-2.85	-3.06576	-2.99e-01	fubp1	far upstream element (FUSE) binding protein 1
0.224573	1.01e-02	-2.85	-3.1375	-3.05e-01	rbm6	RNA binding motif protein 6
0.224573	1.01e-02	2.85	-3.37411	1.63e-01	sel1l	sel-1 suppressor of lin-12-like (C. elegans)
0.224573	1.01e-02	2.85	-3.37491	2.70e-01	limd2	LIM domain containing 2
0.224935	1.01e-02	2.85	-3.22306	1.75e-01	gm13363///ptp4a1	predicted gene 13363///protein tyrosine phosphatase 4a1
0.225484	1.01e-02	2.85	-3.32306	1.71	zfp750	zinc finger protein 750
0.225555	1.02e-02	-2.85	-2.72422	-3.64e-01	tmtc4	transmembrane and tetratricopeptide repeat containing 4
0.225867	1.02e-02	-2.85	-3.37199	-2.28e-01	son	Son DNA binding protein
0.225881	1.02e-02	-2.85	-2.6617	-4.35e-01	4930570g19rik	RIKEN cDNA 4930570G19 gene
0.225881	1.02e-02	-2.85	-2.94951	-3.16e-01	abhd14a	abhydrolase domain containing 14A
0.226016	1.02e-02	-2.85	-3.16267	-1.50	phf19	PHD finger protein 19
0.226063	1.02e-02	-2.85	-3.75266	-1.24e-01	rpl37rt///rpl37	ribosomal protein L37, retrotransposed///ribosomal protein L37
0.226432	1.02e-02	2.85	-3.08317	1.98e-01	gnpda2	glucosamine-6-phosphate deaminase 2
0.226432	1.02e-02	-2.85	-3.21717	-2.61e-01	ankrd34b	ankyrin repeat domain 34B
0.226432	1.03e-02	-2.85	-3.0452	-2.07e-01	kif22	kinesin family member 22
0.226432	1.03e-02	-2.85	-3.0962	-2.59e-01	stx3	syntaxin 3
0.2267	1.03e-02	2.84	-2.84139	3.69e-01	decr2	2-4-dienoyl-Coenzyme A reductase 2, peroxisomal
0.227368	1.03e-02	-2.84	-2.98298	-2.88e-01	dgcr8	DiGeorge syndrome critical region gene 8
0.227368	1.03e-02	2.84	-3.20673	2.21e-01	c730029a08rik///paqr9	RIKEN cDNA C730029A08 gene///progestin and adipoQ receptor family member IX
0.227368	1.03e-02	2.84	-3.32077	1.52e-01	nicn1	nicolin 1
0.227368	1.03e-02	-2.84	-3.78131	-1.77e-01	sparcl1	SPARC-like 1
0.227422	1.03e-02	-2.84	-2.77542	-1.00	krtap26-1	keratin associated protein 26-1
0.227465	1.03e-02	-2.84	-3.48053	-2.01e-01	luc7l3	LUC7-like 3 (S. cerevisiae)
0.227528	1.04e-02	-2.84	-2.61969	-6.10e-01	ccdc94	coiled-coil domain containing 94
0.227528	1.04e-02	-2.84	-2.65465	-7.73e-01	bcas2	breast carcinoma amplified sequence 2
0.227528	1.04e-02	-2.84	-2.76352	-3.85e-01	hs1bp3	HCLS1 binding protein 3
0.227528	1.04e-02	-2.84	-2.78825	-3.45e-01	hcrt	hypocretin
0.227528	1.04e-02	-2.84	-2.86487	-2.87e-01	trib2	tribbles pseudokinase 2
0.227528	1.04e-02	2.84	-2.87822	3.05e-01	flt1	FMS-like tyrosine kinase 1
0.227528	1.04e-02	-2.84	-3.16767	-1.52	slc25a19	solute carrier family 25 (mitochondrial thiamine pyrophosphate carrier), member 19
0.227528	1.04e-02	-2.84	-3.25184	-1.44	pkn3	protein kinase N3
0.227528	1.04e-02	-2.84	-3.46967	-1.28e-01	gm21571///rps12-ps18///rps12-ps24///rps12-ps10///rps12-ps14///rps12-ps13///rps12-ps15///rps12-ps12///rps12-ps16///rps12-ps11///rps12	predicted gene, 21571///ribosomal protein S12, pseudogene 18///ribosomal protein S12, pseudogene 24///ribosomal protein S12, pseudogene 10///ribosomal protein S12, pseudogene 14///ribosomal protein S12, pseudogene 13///ribosomal protein S12, pseudogene 15///ribosomal protein S12, pseudogene 12///ribosomal protein S12, pseudogene 16///ribosomal protein S12, pseudogene 11///ribosomal protein S12
0.227545	1.04e-02	-2.84	-3.3252	-1.92e-01	hist1h2br///hist1h2bq///hist1h2bp///hist1h2bn///hist1h2bm///hist1h2bl///hist1h2bj///hist1h2bg///hist1h2bf///hist1h2be///hist1h2bc	histone cluster 1 H2br///histone cluster 1, H2bq///histone cluster 1, H2bp///histone cluster 1, H2bn///histone cluster 1, H2bm///histone cluster 1, H2bl///histone cluster 1, H2bj///histone cluster 1, H2bg///histone cluster 1, H2bf///histone cluster 1, H2be///histone cluster 1, H2bc
0.227636	1.04e-02	-2.84	-2.72817	-9.85e-01	ints7	integrator complex subunit 7
0.227636	1.04e-02	-2.84	-2.95098	-2.83e-01	tmem42	transmembrane protein 42
0.227837	1.05e-02	-2.84	-2.68609	-4.47e-01	kcnk13	potassium channel, subfamily K, member 13
0.227837	1.05e-02	-2.84	-3.11414	-1.65	cyp4f39	cytochrome P450, family 4, subfamily f, polypeptide 39
0.227837	1.05e-02	2.84	-3.29615	1.92	sumo3	small ubiquitin-like modifier 3
0.227837	1.05e-02	2.84	-3.46282	2.23e-01	bhlhe22	basic helix-loop-helix family, member e22
0.227837	1.05e-02	-2.84	-3.81857	-1.18e-01	loc101056029///gm5451///rpl9	60S ribosomal protein L9 pseudogene///predicted gene 5451///ribosomal protein L9
0.227939	1.05e-02	2.84	-2.81484	3.15e-01	fosl2	fos-like antigen 2
0.227939	1.05e-02	-2.84	-2.87152	-4.91e-01	ybx3	Y box protein 3
0.227939	1.05e-02	2.84	-2.98832	3.42e-01	map6	microtubule-associated protein 6
0.228234	1.05e-02	-2.83	-2.7002	-1.14	ap4m1	adaptor-related protein complex AP-4, mu 1
0.228628	1.05e-02	2.83	-3.34668	1.61e-01	slc30a4	solute carrier family 30 (zinc transporter), member 4
0.228628	1.05e-02	2.83	-3.36944	1.36	igk	immunoglobulin kappa chain complex
0.22868	1.05e-02	-2.83	-2.64972	-5.89e-01	atp10a	ATPase, class V, type 10A
0.228697	1.06e-02	2.83	-3.39076	1.66	d3ertd270e	DNA segment, Chr 3, ERATO Doi 270, expressed
0.228978	1.06e-02	-2.83	-2.85752	-2.59e-01	usp6nl	USP6 N-terminal like
0.228978	1.06e-02	-2.83	-3.18131	-1.30	insr	insulin receptor
0.229271	1.06e-02	-2.83	-2.96175	-1.26	9130008f23rik	RIKEN cDNA 9130008F23 gene
0.229271	1.06e-02	2.83	-3.11698	3.23e-01	hipk2	homeodomain interacting protein kinase 2
0.229424	1.06e-02	2.83	-3.2571	2.34e-01	med24	mediator complex subunit 24
0.229424	1.07e-02	2.83	-3.03872	2.14e-01	plxdc1	plexin domain containing 1
0.229424	1.07e-02	-2.83	-3.36533	-1.75	rpl3l	ribosomal protein L3-like
0.229424	1.07e-02	2.83	-3.43212	1.69e-01	mapk8ip2	mitogen-activated protein kinase 8 interacting protein 2
0.229463	1.07e-02	2.83	-3.37734	1.52e-01	raph1	Ras association (RalGDS/AF-6) and pleckstrin homology domains 1
0.229521	1.07e-02	2.83	-3.39165	1.82	hoxa3	homeobox A3
0.230262	1.07e-02	-2.83	-2.9337	-3.47e-01	rnft1	ring finger protein, transmembrane 1
0.230403	1.07e-02	-2.82	-2.63758	-8.81e-01	oaz2	ornithine decarboxylase antizyme 2
0.230403	1.07e-02	-2.82	-2.64203	-6.57e-01	atp7b	ATPase, Cu++ transporting, beta polypeptide
0.230404	1.08e-02	-2.82	-3.30056	-1.74e-01	cpne1	copine I
0.230565	1.08e-02	-2.82	-2.63966	-7.19e-01	ddx24	DEAD (Asp-Glu-Ala-Asp) box polypeptide 24
0.230997	1.08e-02	-2.82	-2.65315	-7.62e-01	actl7b	actin-like 7b
0.230997	1.08e-02	-2.82	-2.79155	-1.15	4930556n13rik	RIKEN cDNA 4930556N13 gene
0.230997	1.08e-02	-2.82	-2.84749	-3.72e-01	ide	insulin degrading enzyme
0.230997	1.08e-02	-2.82	-2.87255	-1.28	gdf11	growth differentiation factor 11
0.230997	1.08e-02	-2.82	-3.02535	-2.25e-01	srgap1	SLIT-ROBO Rho GTPase activating protein 1
0.230997	1.08e-02	2.82	-3.08232	2.69e-01	smyd5	SET and MYND domain containing 5
0.230997	1.08e-02	2.82	-3.15887	2.55e-01	tox3	TOX high mobility group box family member 3
0.231217	1.09e-02	2.82	-3.24488	1.66	tgfbr2	transforming growth factor, beta receptor II
0.231322	1.09e-02	-2.82	-2.78315	-4.33e-01	cdc40	cell division cycle 40
0.231322	1.09e-02	2.82	-3.24434	1.92e-01	ggps1	geranylgeranyl diphosphate synthase 1
0.231322	1.09e-02	-2.82	-3.26869	-2.02e-01	tsc22d3	TSC22 domain family, member 3
0.231322	1.09e-02	-2.82	-3.40686	-1.44	theg	testicular haploid expressed gene
0.231421	1.09e-02	-2.82	-2.79637	-1.04	parp14	poly (ADP-ribose) polymerase family, member 14
0.231421	1.09e-02	-2.82	-3.04608	-2.91e-01	kctd9	potassium channel tetramerisation domain containing 9
0.231421	1.09e-02	-2.82	-3.20747	-1.53	6030460b20rik	RIKEN cDNA 6030460B20 gene
0.231421	1.09e-02	-2.82	-3.35109	-1.75	d8wsu26e	DNA segment, Chr 8, Wayne State University 26, expressed
0.231502	1.09e-02	2.82	-3.00453	1.41	il18bp	interleukin 18 binding protein
0.231502	1.09e-02	-2.82	-3.04702	-1.14	otos	otospiralin
0.231502	1.10e-02	-2.81	-2.72055	-3.97e-01	b3galt4	UDP-Gal:betaGlcNAc beta 1,3-galactosyltransferase, polypeptide 4
0.231502	1.10e-02	2.81	-2.99558	1.33	iqgap1	IQ motif containing GTPase activating protein 1
0.231502	1.10e-02	-2.81	-3.2018	-1.51	5730433n10rik	RIKEN cDNA 5730433N10 gene
0.231502	1.10e-02	2.81	-3.23644	2.47e-01	tab3	TGF-beta activated kinase 1/MAP3K7 binding protein 3
0.231502	1.10e-02	-2.82	-3.24913	-1.58	trex2	three prime repair exonuclease 2
0.231502	1.10e-02	-2.81	-3.38437	-1.27	2610027f03rik	RIKEN cDNA 2610027F03 gene
0.231577	1.10e-02	-2.81	-3.10002	-1.23	wdr27	WD repeat domain 27
0.231896	1.10e-02	2.81	-3.2953	3.11e-01	sgms1	sphingomyelin synthase 1
0.231896	1.10e-02	-2.81	-3.3586	-1.69e-01	rnf34	ring finger protein 34
0.231969	1.10e-02	-2.81	-3.50137	-4.27e-01	calb2	calbindin 2
0.232117	1.10e-02	-2.81	-2.68535	-6.37e-01	2310066f23rik	RIKEN cDNA 2310066F23 gene
0.232117	1.11e-02	-2.81	-3.22113	-2.65e-01	gpsm1	G-protein signalling modulator 1 (AGS3-like, C. elegans)
0.232117	1.11e-02	-2.81	-3.32963	-2.21e-01	gm35744///gm4724///gm14308///0610010b08rik///gm14434///gm14326///gm14391///gm14430	predicted gene, 35744///predicted gene 4724///predicted gene 14308///RIKEN cDNA 0610010B08 gene///predicted gene 14434///predicted gene 14326///predicted gene 14391///predicted gene 14430
0.232171	1.11e-02	2.81	-3.23753	1.62e-01	rab3gap2	RAB3 GTPase activating protein subunit 2
0.232171	1.11e-02	2.81	-3.27525	1.95e-01	kctd1	potassium channel tetramerisation domain containing 1
0.232212	1.11e-02	-2.81	-2.98327	-2.98e-01	ppp2r5c	protein phosphatase 2, regulatory subunit B', gamma
0.232741	1.11e-02	-2.81	-3.36461	-1.91e-01	pcmtd2	protein-L-isoaspartate (D-aspartate) O-methyltransferase domain containing 2
0.232781	1.11e-02	-2.81	-3.05769	-4.38e-01	au019559	expressed sequence AU019559
0.232781	1.11e-02	-2.81	-3.41494	-1.72e-01	golph3	golgi phosphoprotein 3
0.232781	1.11e-02	2.81	-3.46511	1.94e-01	dbp	D site albumin promoter binding protein
0.233026	1.12e-02	-2.81	-2.94254	-3.23e-01	6330582a15rik	RIKEN cDNA 6330582A15 gene
0.233026	1.12e-02	-2.81	-3.24685	-4.11e-01	bcar1	breast cancer anti-estrogen resistance 1
0.23309	1.12e-02	-2.80	-2.74887	-4.13e-01	mpl	myeloproliferative leukemia virus oncogene
0.23309	1.12e-02	-2.81	-2.752	-1.17	c77097	expressed sequence C77097
0.23309	1.12e-02	2.80	-2.9817	4.83e-01	sdc4	syndecan 4
0.23309	1.12e-02	-2.81	-2.98777	-3.12e-01	gnl2	guanine nucleotide binding protein-like 2 (nucleolar)
0.23309	1.12e-02	-2.81	-3.16068	-2.19e-01	derl1	Der1-like domain family, member 1
0.23309	1.12e-02	2.81	-3.22362	3.05e-01	ttc39b	tetratricopeptide repeat domain 39B
0.23309	1.12e-02	2.80	-3.28539	7.99e-01	klf12	Kruppel-like factor 12
0.23309	1.12e-02	-2.81	-3.31821	-2.54e-01	gm8203///h2afz	predicted pseudogene 8203///H2A histone family, member Z
0.23309	1.12e-02	-2.80	-3.71178	-1.00e-01	rab2a	RAB2A, member RAS oncogene family
0.233153	1.12e-02	-2.80	-3.03807	-3.13e-01	exoc6	exocyst complex component 6
0.233312	1.12e-02	-2.80	-3.13823	-3.16e-01	srsf10	serine/arginine-rich splicing factor 10
0.233877	1.13e-02	2.80	-3.25473	1.69e-01	arhgap20	Rho GTPase activating protein 20
0.234083	1.13e-02	-2.80	-3.41507	-1.52e-01	nap1l3	nucleosome assembly protein 1-like 3
0.234196	1.13e-02	-2.80	-3.23798	-1.84e-01	pfkfb2	6-phosphofructo-2-kinase/fructose-2,6-biphosphatase 2
0.234249	1.13e-02	2.80	-2.904	3.59e-01	vangl2	vang-like 2 (van gogh, Drosophila)
0.234249	1.13e-02	2.80	-3.12183	1.28	zfp518b	zinc finger protein 518B
0.234249	1.13e-02	-2.80	-3.38304	-1.90	4930518c04rik	RIKEN cDNA 4930518C04 gene
0.234452	1.14e-02	-2.80	-2.68747	-5.47e-01	isl2	insulin related protein 2 (islet 2)
0.234452	1.14e-02	2.80	-3.37563	1.85	slc16a1	solute carrier family 16 (monocarboxylic acid transporters), member 1
0.234452	1.14e-02	2.80	-3.4125	1.52e-01	dnajc30	DnaJ heat shock protein family (Hsp40) member C30
0.234452	1.14e-02	-2.80	-3.66297	-1.12e-01	fez1	fasciculation and elongation protein zeta 1 (zygin I)
0.234604	1.14e-02	2.80	-3.21616	3.84e-01	cpeb3	cytoplasmic polyadenylation element binding protein 3
0.234682	1.14e-02	-2.80	-3.12288	-2.91e-01	deptor	DEP domain containing MTOR-interacting protein
0.234682	1.14e-02	2.80	-3.2164	2.04e-01	ube4b	ubiquitination factor E4B
0.234682	1.14e-02	2.80	-3.23073	2.32e-01	yae1d1	Yae1 domain containing 1
0.234682	1.14e-02	-2.80	-3.35664	-1.81e-01	sirt7	sirtuin 7
0.234682	1.14e-02	2.80	-3.37979	2.96e-01	ids	iduronate 2-sulfatase
0.234714	1.14e-02	-2.80	-2.81592	-4.86e-01	ceacam1	carcinoembryonic antigen-related cell adhesion molecule 1
0.234714	1.14e-02	2.80	-3.02638	3.33e-01	smad1	SMAD family member 1
0.234714	1.14e-02	-2.80	-3.29458	-1.96e-01	5031439g07rik	RIKEN cDNA 5031439G07 gene
0.234753	1.15e-02	-2.79	-2.98748	-5.55e-01	hspg2	perlecan (heparan sulfate proteoglycan 2)
0.234755	1.15e-02	-2.79	-2.71498	-4.88e-01	plekhn1	pleckstrin homology domain containing, family N member 1
0.234755	1.15e-02	-2.79	-2.76027	-7.08e-01	mdm1	transformed mouse 3T3 cell double minute 1
0.234755	1.15e-02	-2.79	-2.8282	-3.83e-01	snhg14	small nucleolar RNA host gene 14
0.234755	1.15e-02	2.79	-2.87156	1.36	drosha	drosha, ribonuclease type III
0.234755	1.15e-02	2.79	-2.98776	3.88e-01	lman1	lectin, mannose-binding, 1
0.234755	1.15e-02	2.79	-3.10904	1.61	arfgef1	ADP-ribosylation factor guanine nucleotide-exchange factor 1(brefeldin A-inhibited)
0.234755	1.15e-02	2.79	-3.37196	2.53e-01	cacnb4	calcium channel, voltage-dependent, beta 4 subunit
0.234755	1.15e-02	2.79	-3.56961	2.19e-01	c1ql3	C1q-like 3
0.234755	1.15e-02	-2.79	-3.73189	-1.30e-01	uqcrh	ubiquinol-cytochrome c reductase hinge protein
0.235043	1.16e-02	-2.79	-2.8624	-3.69e-01	rprd1a	regulation of nuclear pre-mRNA domain containing 1A
0.235043	1.16e-02	2.79	-3.13352	2.28e-01	baz1b	bromodomain adjacent to zinc finger domain, 1B
0.235043	1.16e-02	-2.79	-3.13669	-4.06e-01	prex2	phosphatidylinositol-3,4,5-trisphosphate-dependent Rac exchange factor 2
0.235043	1.16e-02	2.79	-3.59812	1.33e-01	eif4b	eukaryotic translation initiation factor 4B
0.235901	1.16e-02	-2.79	-3.37814	-3.44e-01	wfs1	Wolfram syndrome 1 homolog (human)
0.23617	1.16e-02	-2.79	-2.88429	-4.06e-01	arih2	ariadne RBR E3 ubiquitin protein ligase 2
0.23617	1.16e-02	2.79	-3.11715	3.49e-01	uhrf2	ubiquitin-like, containing PHD and RING finger domains 2
0.236313	1.17e-02	-2.79	-2.76509	-5.12e-01	ripply2	ripply transcriptional repressor 2
0.236313	1.17e-02	-2.79	-2.95908	-2.95e-01	zfpl1	zinc finger like protein 1
0.236313	1.17e-02	-2.79	-3.32834	-1.82	3110040m04rik	RIKEN cDNA 3110040M04 gene
0.236313	1.17e-02	2.79	-3.38722	1.91e-01	prmt5	protein arginine N-methyltransferase 5
0.236313	1.17e-02	-2.79	-3.93308	-1.10e-01	gm8842///gm8841///gm10420///gm6139///rps2	predicted gene 8842///predicted gene 8841///predicted gene 10420///predicted gene 6139///ribosomal protein S2
0.236321	1.17e-02	2.78	-3.05073	2.93e-01	slc5a3	solute carrier family 5 (inositol transporters), member 3
0.236321	1.17e-02	2.79	-3.25222	2.41e-01	magi2	membrane associated guanylate kinase, WW and PDZ domain containing 2
0.236321	1.17e-02	2.78	-3.55658	1.47e-01	cbx4	chromobox 4
0.236321	1.17e-02	-2.79	-3.62473	-1.56e-01	gprasp2	G protein-coupled receptor associated sorting protein 2
0.236321	1.17e-02	-2.78	-3.79048	-1.08e-01	loc100862433///rps16-ps2///rps16	40S ribosomal protein S16///ribosomal protein S16, pseudogene 2///ribosomal protein S16
0.236472	1.17e-02	-2.78	-2.7134	-5.89e-01	5730559c18rik	RIKEN cDNA 5730559C18 gene
0.236472	1.17e-02	-2.78	-2.75936	-7.52e-01	cast	calpastatin
0.236735	1.18e-02	-2.78	-2.89693	-3.06e-01	ighm	immunoglobulin heavy constant mu
0.236735	1.18e-02	-2.78	-3.85284	-1.05e-01	rpl37a	ribosomal protein L37a
0.23726	1.18e-02	-2.78	-3.61884	-2.00e-01	bzrap1	benzodiazepine receptor associated protein 1
0.237292	1.18e-02	2.78	-2.9556	1.14	impa2	inositol (myo)-1(or 4)-monophosphatase 2
0.237488	1.18e-02	-2.78	-3.07089	-3.73e-01	ovgp1	oviductal glycoprotein 1
0.237606	1.18e-02	2.78	-3.34489	2.71e-01	drd1	dopamine receptor D1
0.237606	1.18e-02	-2.78	-3.39681	-1.68	fam83f	family with sequence similarity 83, member F
0.237864	1.19e-02	-2.78	-2.82779	-4.24e-01	9030425p06rik	RIKEN cDNA 9030425P06 gene
0.23789	1.19e-02	-2.78	-3.66643	-1.64e-01	mkrn1	makorin, ring finger protein, 1
0.238025	1.19e-02	2.78	-2.92806	3.00e-01	mllt6	myeloid/lymphoid or mixed-lineage leukemia; translocated to, 6
0.238095	1.19e-02	2.78	-2.72491	8.24e-01	abhd17a	abhydrolase domain containing 17A
0.238095	1.19e-02	-2.78	-2.97835	-3.24e-01	car7	carbonic anhydrase 7
0.238095	1.19e-02	2.78	-2.98719	2.71e-01	srd5a3	steroid 5 alpha-reductase 3
0.238095	1.19e-02	2.78	-3.144	3.26e-01	zcchc14	zinc finger, CCHC domain containing 14
0.238095	1.19e-02	-2.78	-3.41113	-1.36	oxsm	3-oxoacyl-ACP synthase, mitochondrial
0.238165	1.20e-02	-2.77	-2.79493	-6.89e-01	inca1	inhibitor of CDK, cyclin A1 interacting protein 1
0.238165	1.20e-02	-2.77	-2.96983	-3.22e-01	bc026585	cDNA sequence BC026585
0.238165	1.20e-02	2.77	-3.09654	2.77e-01	zfp91	zinc finger protein 91
0.238165	1.20e-02	2.77	-3.19838	2.70e-01	st3gal2	ST3 beta-galactoside alpha-2,3-sialyltransferase 2
0.238165	1.20e-02	-2.78	-3.21534	-2.12e-01	pla2g4e	phospholipase A2, group IVE
0.238165	1.20e-02	-2.78	-3.24097	-2.56e-01	nnt	nicotinamide nucleotide transhydrogenase
0.238165	1.20e-02	-2.78	-3.35681	-1.78e-01	sos2	son of sevenless homolog 2 (Drosophila)
0.238165	1.20e-02	-2.77	-3.39101	-1.86	rac1	RAS-related C3 botulinum substrate 1
0.238165	1.20e-02	2.77	-3.51276	2.62e-01	rasl10b	RAS-like, family 10, member B
0.238165	1.20e-02	-2.77	-3.71104	-1.85e-01	nr1d2	nuclear receptor subfamily 1, group D, member 2
0.238997	1.21e-02	-2.77	-3.00091	-1.06	myo1a	myosin IA
0.238997	1.21e-02	2.77	-3.29569	2.61e-01	nwd2	NACHT and WD repeat domain containing 2
0.239532	1.21e-02	2.77	-3.02075	2.50e-01	rnf113a2	ring finger protein 113A2
0.239532	1.21e-02	-2.77	-3.43946	-1.69	9430027b09rik	RIKEN cDNA 9430027B09 gene
0.239538	1.21e-02	2.77	-3.35761	2.01e-01	pdk1	pyruvate dehydrogenase kinase, isoenzyme 1
0.240578	1.22e-02	-2.77	-2.75289	-7.36e-01	sgcg	sarcoglycan, gamma (dystrophin-associated glycoprotein)
0.240578	1.22e-02	-2.77	-3.22929	-1.66	arhgap31	Rho GTPase activating protein 31
0.240578	1.22e-02	-2.77	-3.41027	-1.74	5033430j17rik	RIKEN cDNA 5033430J17 gene
0.240578	1.22e-02	2.77	-3.59022	2.15e-01	nfix	nuclear factor I/X
0.240732	1.22e-02	2.77	-3.54537	1.74e-01	9430020k01rik	RIKEN cDNA 9430020K01 gene
0.241008	1.22e-02	-2.76	-2.91214	-5.00e-01	ppp1r9a	protein phosphatase 1, regulatory (inhibitor) subunit 9A
0.241008	1.22e-02	-2.76	-3.26815	-3.84e-01	tmem229a	transmembrane protein 229A
0.241008	1.23e-02	-2.76	-2.82672	-5.39e-01	slc22a15	solute carrier family 22 (organic anion/cation transporter), member 15
0.241008	1.23e-02	-2.76	-3.12558	-3.12e-01	usp14	ubiquitin specific peptidase 14
0.241008	1.23e-02	-2.76	-3.42094	-1.73e-01	crebl2	cAMP responsive element binding protein-like 2
0.241008	1.23e-02	-2.76	-3.45003	-1.52	ankrd36	ankyrin repeat domain 36
0.241109	1.23e-02	-2.76	-3.31445	-1.60e-01	ninj1	ninjurin 1
0.24203	1.24e-02	2.76	-2.77291	7.63e-01	slc1a3	solute carrier family 1 (glial high affinity glutamate transporter), member 3
0.24203	1.24e-02	-2.76	-2.81181	-8.89e-01	trpc4	transient receptor potential cation channel, subfamily C, member 4
0.242239	1.24e-02	2.76	-2.89574	3.74e-01	mon1b	MON1 homolog B, secretory traffciking associated
0.242239	1.24e-02	-2.76	-2.90951	-3.79e-01	slc31a1	solute carrier family 31, member 1
0.242239	1.24e-02	-2.76	-3.20054	-3.01e-01	surf4	surfeit gene 4
0.242239	1.24e-02	-2.76	-3.2374	-2.53e-01	slc38a9	solute carrier family 38, member 9
0.242278	1.24e-02	-2.76	-2.7531	-5.43e-01	brd8	bromodomain containing 8
0.242278	1.24e-02	-2.76	-3.23194	-1.90e-01	abcc1	ATP-binding cassette, sub-family C (CFTR/MRP), member 1
0.242329	1.24e-02	-2.76	-3.09533	-5.69e-01	bc028454///xrn1	cDNA sequence BC028454///5'-3' exoribonuclease 1
0.242657	1.24e-02	2.76	-3.36428	1.90	ctla4	cytotoxic T-lymphocyte-associated protein 4
0.242657	1.25e-02	2.76	-2.96974	3.50e-01	dgkg	diacylglycerol kinase, gamma
0.242903	1.25e-02	-2.76	-3.17465	-2.39e-01	tubgcp4	tubulin, gamma complex associated protein 4
0.242903	1.25e-02	2.76	-3.70634	1.48e-01	cox17	cytochrome c oxidase assembly protein 17
0.243253	1.25e-02	2.75	-2.99627	1.26	bcdin3d	BCDIN3 domain containing
0.243253	1.25e-02	-2.75	-3.13832	-2.25e-01	ints2	integrator complex subunit 2
0.243253	1.25e-02	2.75	-3.29565	2.14e-01	gpr135	G protein-coupled receptor 135
0.243253	1.25e-02	2.75	-3.59849	1.21e-01	cfdp1	craniofacial development protein 1
0.243276	1.25e-02	-2.75	-2.85755	-1.24	mcm10	minichromosome maintenance 10 replication initiation factor
0.243276	1.26e-02	-2.75	-3.10344	-2.44e-01	tmed1	transmembrane emp24 domain containing 1
0.243543	1.26e-02	2.75	-3.16871	3.59e-01	bc030336	cDNA sequence BC030336
0.243592	1.26e-02	-2.75	-3.64952	-2.91e-01	psmc4	proteasome (prosome, macropain) 26S subunit, ATPase, 4
0.243709	1.26e-02	2.75	-3.3269	2.22e-01	exoc3	exocyst complex component 3
0.243709	1.26e-02	2.75	-3.53781	1.87e-01	cnnm1	cyclin M1
0.243709	1.26e-02	2.75	-3.75036	1.35e-01	hacd3	3-hydroxyacyl-CoA dehydratase 3
0.243713	1.26e-02	2.75	-2.78641	8.00e-01	gpr158	G protein-coupled receptor 158
0.243753	1.26e-02	2.75	-2.85089	4.34e-01	ppp2r3a	protein phosphatase 2, regulatory subunit B'', alpha
0.243858	1.26e-02	-2.75	-3.26153	-2.42e-01	phf1	PHD finger protein 1
0.244111	1.27e-02	2.75	-3.58205	1.33e-01	phf20	PHD finger protein 20
0.244209	1.27e-02	-2.75	-3.17011	-1.14	pappa	pregnancy-associated plasma protein A
0.244423	1.27e-02	-2.75	-2.77948	-8.26e-01	vmn1r44	vomeronasal 1 receptor 44
0.244423	1.27e-02	-2.75	-3.20026	-2.23e-01	egfl7	EGF-like domain 7
0.244423	1.27e-02	2.75	-3.38555	1.57	tcf21	transcription factor 21
0.244423	1.27e-02	-2.75	-3.65147	-2.39e-01	ina	internexin neuronal intermediate filament protein, alpha
0.244927	1.28e-02	-2.75	-2.79308	-5.80e-01	pola2	polymerase (DNA directed), alpha 2
0.244927	1.28e-02	2.75	-3.12549	3.18e-01	dkc1	dyskeratosis congenita 1, dyskerin
0.244927	1.28e-02	2.74	-3.52801	1.50e-01	gtdc1	glycosyltransferase-like domain containing 1
0.244927	1.28e-02	2.74	-3.53941	1.35e-01	yy1	YY1 transcription factor
0.244927	1.28e-02	-2.75	-3.8654	-1.24e-01	rps7	ribosomal protein S7
0.245038	1.28e-02	-2.74	-2.87066	-4.84e-01	tsks	testis-specific serine kinase substrate
0.245038	1.28e-02	-2.74	-2.87566	-5.06e-01	tmed5	transmembrane emp24 protein transport domain containing 5
0.245038	1.28e-02	2.74	-2.95282	3.88e-01	nr2f6	nuclear receptor subfamily 2, group F, member 6
0.245038	1.28e-02	-2.74	-2.96345	-4.23e-01	tcea2	transcription elongation factor A (SII), 2
0.245038	1.28e-02	-2.74	-2.98172	-1.44	asb6	ankyrin repeat and SOCS box-containing 6
0.245038	1.28e-02	-2.74	-3.468	-1.57e-01	atp11a	ATPase, class VI, type 11A
0.245038	1.28e-02	-2.74	-3.65771	-1.79e-01	ndufab1-ps///ndufab1	NADH dehydrogenase (ubiquinone) 1, alpha/beta subcomplex 1, pseudogene///NADH dehydrogenase (ubiquinone) 1, alpha/beta subcomplex, 1
0.245212	1.29e-02	-2.74	-3.25377	-1.59	2900097c17rik	RIKEN cDNA 2900097C17 gene
0.245358	1.29e-02	-2.74	-3.76039	-1.12e-01	myeov2	myeloma overexpressed 2
0.245863	1.29e-02	2.74	-2.97968	4.50e-01	cep131	centrosomal protein 131
0.245863	1.29e-02	-2.74	-3.30646	-3.33e-01	mfsd7b	major facilitator superfamily domain containing 7B
0.245863	1.29e-02	-2.74	-3.44889	-1.89e-01	srsf2	serine/arginine-rich splicing factor 2
0.245937	1.30e-02	-2.74	-2.82663	-5.11e-01	kdm6b	KDM1 lysine (K)-specific demethylase 6B
0.245937	1.30e-02	-2.74	-3.16631	-2.37e-01	slc7a6	solute carrier family 7 (cationic amino acid transporter, y+ system), member 6
0.245937	1.30e-02	-2.74	-3.59393	-2.89e-01	aldh1a1	aldehyde dehydrogenase family 1, subfamily A1
0.245946	1.30e-02	2.74	-3.24532	3.35e-01	zfp955b	zinc finger protein 955B
0.246	1.30e-02	-2.74	-3.18611	-4.72e-01	arpp21	cyclic AMP-regulated phosphoprotein, 21
0.246	1.30e-02	2.74	-3.32748	2.20e-01	man1c1	mannosidase, alpha, class 1C, member 1
0.246	1.30e-02	-2.74	-3.42883	-2.21e-01	atxn10	ataxin 10
0.246	1.30e-02	2.74	-3.43464	1.89e-01	gnal	guanine nucleotide binding protein, alpha stimulating, olfactory type
0.246	1.30e-02	2.74	-3.64668	1.37e-01	car10	carbonic anhydrase 10
0.246121	1.30e-02	-2.74	-3.31251	-1.23	akr1c12///akr1c13	aldo-keto reductase family 1, member C12///aldo-keto reductase family 1, member C13
0.246352	1.30e-02	-2.74	-3.98137	-1.10e-01	atp5g3	ATP synthase, H+ transporting, mitochondrial F0 complex, subunit C3 (subunit 9)
0.246446	1.31e-02	2.73	-3.10634	2.62e-01	laptm5	lysosomal-associated protein transmembrane 5
0.246446	1.31e-02	2.73	-3.25836	2.33e-01	pde8b	phosphodiesterase 8B
0.246446	1.31e-02	-2.73	-3.36858	-2.03e-01	ubp1	upstream binding protein 1
0.246446	1.31e-02	2.73	-3.4276	2.28e-01	hn1	hematological and neurological expressed sequence 1
0.246446	1.31e-02	2.73	-3.4558	1.88	prdx4	peroxiredoxin 4
0.246446	1.31e-02	-2.73	-3.53526	-2.74e-01	rnf149	ring finger protein 149
0.246446	1.31e-02	2.73	-3.76535	1.57e-01	dclk1	doublecortin-like kinase 1
0.246525	1.31e-02	-2.73	-2.82675	-5.97e-01	krtap10-4	keratin associated protein 10-4
0.246525	1.31e-02	-2.73	-3.11044	-2.60e-01	rftn2	raftlin family member 2
0.246525	1.31e-02	-2.73	-3.19356	-2.65e-01	zdhhc20	zinc finger, DHHC domain containing 20
0.246525	1.32e-02	2.73	-2.8815	4.27e-01	zbtb7a	zinc finger and BTB domain containing 7a
0.246525	1.32e-02	2.73	-2.8969	6.54e-01	hinfp	histone H4 transcription factor
0.246525	1.32e-02	-2.73	-3.00336	-3.06e-01	cnot10	CCR4-NOT transcription complex, subunit 10
0.246525	1.32e-02	2.73	-3.20041	2.21e-01	arhgap15	Rho GTPase activating protein 15
0.246525	1.32e-02	-2.73	-3.22367	-2.71e-01	zfhx4	zinc finger homeodomain 4
0.246525	1.32e-02	-2.73	-3.32342	-2.89e-01	thrap3	thyroid hormone receptor associated protein 3
0.246525	1.32e-02	-2.73	-3.41744	-1.95e-01	mllt10	myeloid/lymphoid or mixed-lineage leukemia; translocated to, 10
0.246547	1.32e-02	2.73	-2.84035	1.25	gpr107	G protein-coupled receptor 107
0.24678	1.32e-02	-2.73	-3.02411	-5.52e-01	cdc42bpg	CDC42 binding protein kinase gamma (DMPK-like)
0.246931	1.32e-02	-2.73	-3.12195	-3.04e-01	slc16a4	solute carrier family 16 (monocarboxylic acid transporters), member 4
0.24764	1.33e-02	-2.72	-2.90428	-3.74e-01	per2	period circadian clock 2
0.24764	1.33e-02	2.72	-2.93302	5.80e-01	chd4	chromodomain helicase DNA binding protein 4
0.24764	1.33e-02	-2.72	-3.24057	-2.20e-01	tm6sf1	transmembrane 6 superfamily member 1
0.24764	1.33e-02	-2.73	-3.31953	-1.89e-01	arhgap1	Rho GTPase activating protein 1
0.24764	1.33e-02	2.73	-3.65721	1.50e-01	tmem246	transmembrane protein 246
0.24764	1.34e-02	-2.72	-3.25234	-2.91e-01	trp53bp2	transformation related protein 53 binding protein 2
0.24764	1.34e-02	2.72	-3.3005	2.28e-01	gm1976	predicted gene 1976
0.24764	1.34e-02	2.72	-3.34997	2.33e-01	ccnt1	cyclin T1
0.24764	1.34e-02	-2.72	-3.3781	-1.42	zfp957	zinc finger protein 957
0.24764	1.34e-02	2.72	-3.46863	1.60e-01	peak1	pseudopodium-enriched atypical kinase 1
0.24764	1.34e-02	-2.72	-3.6781	-2.51e-01	gria4	glutamate receptor, ionotropic, AMPA4 (alpha 4)
0.247668	1.34e-02	-2.72	-2.95546	-9.60e-01	prelid1	PRELI domain containing 1
0.247918	1.34e-02	2.72	-3.68548	1.33e-01	myo5a	myosin VA
0.248166	1.34e-02	-2.72	-3.06017	-3.39e-01	lrrcc1	leucine rich repeat and coiled-coil domain containing 1
0.248477	1.34e-02	2.72	-3.36035	4.10e-01	a930009l07rik	RIKEN cDNA A930009L07 gene
0.249247	1.35e-02	-2.72	-3.30847	-2.23e-01	senp7	SUMO1/sentrin specific peptidase 7
0.24937	1.35e-02	-2.72	-3.22172	-2.70e-01	nkain2	Na+/K+ transporting ATPase interacting 2
0.249432	1.35e-02	2.72	-2.96117	4.51e-01	ube3a	ubiquitin protein ligase E3A
0.249523	1.35e-02	2.72	-3.47972	1.64e-01	errfi1	ERBB receptor feedback inhibitor 1
0.250053	1.36e-02	2.72	-2.98062	4.39e-01	celf2	CUGBP, Elav-like family member 2
0.250053	1.36e-02	2.72	-3.51031	1.92e-01	rgs2	regulator of G-protein signaling 2
0.250053	1.36e-02	-2.72	-3.60602	-1.98e-01	acyp2	acylphosphatase 2, muscle type
0.250149	1.36e-02	2.72	-3.64193	2.18e-01	ddx3x	DEAD/H (Asp-Glu-Ala-Asp/His) box polypeptide 3, X-linked
0.250252	1.36e-02	-2.71	-2.82852	-1.44	samhd1	SAM domain and HD domain, 1
0.250252	1.36e-02	-2.71	-3.18596	-3.13e-01	ret	ret proto-oncogene
0.250252	1.36e-02	-2.72	-3.39758	-1.99	a330084c13rik	RIKEN cDNA A330084C13 gene
0.250252	1.36e-02	-2.71	-3.4657	-2.50e-01	chkb	choline kinase beta
0.250252	1.37e-02	-2.71	-3.41778	-1.78e-01	pde4dip	phosphodiesterase 4D interacting protein (myomegalin)
0.250454	1.37e-02	-2.71	-3.83265	-1.16e-01	serinc3	serine incorporator 3
0.250477	1.37e-02	-2.71	-3.0438	-9.13e-01	4930503b20rik	RIKEN cDNA 4930503B20 gene
0.250477	1.37e-02	-2.71	-3.30494	-4.01e-01	oxt	oxytocin
0.250477	1.37e-02	2.71	-3.59939	1.45e-01	rab12	RAB12, member RAS oncogene family
0.250737	1.37e-02	-2.71	-3.97068	-9.61e-02	ubc	ubiquitin C
0.250794	1.37e-02	-2.71	-2.83115	-6.06e-01	stat3	signal transducer and activator of transcription 3
0.250794	1.37e-02	-2.71	-3.03556	-3.31e-01	ets1	E26 avian leukemia oncogene 1, 5' domain
0.250794	1.37e-02	2.71	-3.13717	2.36e-01	tgfb1i1	transforming growth factor beta 1 induced transcript 1
0.250794	1.37e-02	2.71	-3.19554	3.37e-01	isyna1	myo-inositol 1-phosphate synthase A1
0.250794	1.37e-02	-2.71	-3.56759	-1.67e-01	luc7l2	LUC7-like 2 (S. cerevisiae)
0.250794	1.37e-02	-2.71	-3.71914	-1.31e-01	klhdc2	kelch domain containing 2
0.251028	1.38e-02	-2.71	-3.254	-2.10e-01	2010315b03rik	RIKEN cDNA 2010315B03 gene
0.251333	1.38e-02	-2.71	-3.49808	-1.41	4930425o10rik	RIKEN cDNA 4930425O10 gene
0.25204	1.38e-02	2.71	-3.29292	1.55	gm1971	predicted gene 1971
0.252163	1.39e-02	-2.71	-2.8392	-5.57e-01	hist2h2be	histone cluster 2, H2be
0.252163	1.39e-02	2.71	-3.21004	3.67e-01	yme1l1	YME1-like 1 (S. cerevisiae)
0.252163	1.39e-02	2.71	-3.34332	2.48e-01	ppig	peptidyl-prolyl isomerase G (cyclophilin G)
0.252163	1.39e-02	2.71	-3.47595	1.62	4930431f12rik	RIKEN cDNA 4930431F12 gene
0.252163	1.39e-02	-2.71	-3.47935	-1.65	ctsll3	cathepsin L-like 3
0.252163	1.39e-02	-2.71	-3.58825	-1.76e-01	a730017c20rik	RIKEN cDNA A730017C20 gene
0.252217	1.39e-02	-2.71	-3.27801	-2.48e-01	ddb2	damage specific DNA binding protein 2
0.252255	1.39e-02	-2.70	-3.41303	-2.75e-01	apeh	acylpeptide hydrolase
0.252255	1.39e-02	2.70	-3.8024	2.19e-01	gda	guanine deaminase
0.252406	1.40e-02	-2.70	-2.84554	-5.82e-01	gm41810	predicted gene, 41810
0.252406	1.40e-02	-2.70	-3.0197	-3.93e-01	4732423e21rik	RIKEN cDNA 4732423E21 gene
0.252406	1.40e-02	2.70	-3.43288	1.83e-01	rap2c	RAP2C, member of RAS oncogene family
0.252406	1.40e-02	-2.70	-3.51053	-1.88e-01	fmc1	formation of mitochondrial complex V assembly factor 1
0.252406	1.40e-02	-2.70	-3.51541	-1.67e-01	taf13	TATA-box binding protein associated factor 13
0.252794	1.40e-02	-2.70	-3.19048	-3.24e-01	jmjd6	jumonji domain containing 6
0.253532	1.41e-02	-2.70	-2.9087	-6.92e-01	ankrd24	ankyrin repeat domain 24
0.253582	1.41e-02	-2.70	-3.35861	-1.76	slc23a1	solute carrier family 23 (nucleobase transporters), member 1
0.253587	1.41e-02	-2.70	-2.90725	-4.40e-01	nat8f3	N-acetyltransferase 8 (GCN5-related) family member 3
0.253587	1.41e-02	2.70	-2.9998	5.14e-01	ncs1	neuronal calcium sensor 1
0.253587	1.41e-02	2.70	-3.30276	1.34	gm32219	predicted gene, 32219
0.253587	1.41e-02	-2.70	-3.47689	-3.06e-01	tmem57	transmembrane protein 57
0.253587	1.41e-02	-2.70	-3.66527	-1.33e-01	srsf3	serine/arginine-rich splicing factor 3
0.253587	1.41e-02	-2.70	-3.69309	-3.63e-01	gja1	gap junction protein, alpha 1
0.253759	1.42e-02	-2.70	-2.86922	-4.84e-01	4833423f13rik	RIKEN cDNA 4833423F13 gene
0.253759	1.42e-02	-2.70	-3.08506	-3.36e-01	slc38a6	solute carrier family 38, member 6
0.253997	1.42e-02	2.70	-3.47512	1.51	qsox1	quiescin Q6 sulfhydryl oxidase 1
0.254005	1.42e-02	-2.70	-2.90559	-8.83e-01	ccdc24///b4galt2	coiled-coil domain containing 24///UDP-Gal:betaGlcNAc beta 1,4- galactosyltransferase, polypeptide 2
0.254074	1.42e-02	-2.70	-2.87937	-4.43e-01	pdzd2	PDZ domain containing 2
0.254074	1.42e-02	-2.69	-2.95966	-9.53e-01	celrr	cerebellum expressed regulatory RNA
0.254074	1.42e-02	-2.69	-3.03779	-1.16	gng8	guanine nucleotide binding protein (G protein), gamma 8
0.254074	1.42e-02	-2.70	-3.71443	-1.37e-01	kif21a	kinesin family member 21A
0.254074	1.43e-02	-2.69	-2.88633	-5.04e-01	haus2	HAUS augmin-like complex, subunit 2
0.254074	1.43e-02	2.69	-3.2059	3.39e-01	rab5b	RAB5B, member RAS oncogene family
0.254074	1.43e-02	2.69	-3.23587	3.25e-01	gng12	guanine nucleotide binding protein (G protein), gamma 12
0.254074	1.43e-02	-2.69	-3.28735	-1.36	ttll8	tubulin tyrosine ligase-like family, member 8
0.254074	1.43e-02	-2.69	-3.35035	-1.53	allc	allantoicase
0.254074	1.43e-02	-2.69	-3.35882	-1.46	csf2rb2	colony stimulating factor 2 receptor, beta 2, low-affinity (granulocyte-macrophage)
0.254074	1.43e-02	2.69	-3.45546	1.51	4930473h19rik	RIKEN cDNA 4930473H19 gene
0.254074	1.43e-02	2.69	-3.56488	1.71e-01	spry2	sprouty homolog 2 (Drosophila)
0.254074	1.43e-02	2.69	-3.56903	2.83e-01	myh9	myosin, heavy polypeptide 9, non-muscle
0.254074	1.43e-02	-2.69	-3.65787	-2.02e-01	capn15	calpain 15
0.254255	1.43e-02	-2.69	-3.2343	-1.54	n4bp2	NEDD4 binding protein 2
0.254255	1.43e-02	2.69	-3.31905	2.43e-01	setd1b	SET domain containing 1B
0.254545	1.43e-02	2.69	-3.48551	2.00e-01	phf24	PHD finger protein 24
0.254545	1.44e-02	2.69	-3.7678	1.42e-01	phyhip	phytanoyl-CoA hydroxylase interacting protein
0.254596	1.44e-02	-2.69	-2.95968	-9.21e-01	dusp2	dual specificity phosphatase 2
0.254596	1.44e-02	-2.69	-3.76422	-1.40e-01	cend1	cell cycle exit and neuronal differentiation 1
0.254596	1.44e-02	-2.69	-4.02014	-1.62e-01	ncdn	neurochondrin
0.255122	1.44e-02	2.69	-3.0493	1.06	a830080l01rik	RIKEN cDNA A830080L01 gene
0.255122	1.44e-02	2.69	-3.21437	2.94e-01	fut11	fucosyltransferase 11
0.255122	1.44e-02	2.69	-3.56173	2.66e-01	snrpd3	small nuclear ribonucleoprotein D3
0.255122	1.45e-02	-2.69	-3.31811	-1.39	il1f8	interleukin 1 family, member 8
0.255122	1.45e-02	2.69	-3.55388	1.63e-01	tnfaip1	tumor necrosis factor, alpha-induced protein 1 (endothelial)
0.255224	1.45e-02	-2.69	-2.91299	-6.86e-01	trem3	triggering receptor expressed on myeloid cells 3
0.255224	1.45e-02	2.69	-3.01619	6.15e-01	pcdhb16	protocadherin beta 16
0.255224	1.45e-02	2.69	-3.18967	3.22e-01	bicd2	bicaudal D homolog 2 (Drosophila)
0.255224	1.45e-02	2.69	-3.19163	1.43	il6ra	interleukin 6 receptor, alpha
0.255224	1.45e-02	-2.69	-3.40144	-2.07e-01	gm14680///sms	predicted gene 14680///spermine synthase
0.255224	1.45e-02	2.69	-3.41047	1.53	9430091n11rik	RIKEN cDNA 9430091N11 gene
0.255224	1.45e-02	-2.69	-3.42011	-1.51	arhgap29	Rho GTPase activating protein 29
0.255224	1.45e-02	2.69	-3.66538	1.49e-01	rab3gap1	RAB3 GTPase activating protein subunit 1
0.255377	1.45e-02	-2.68	-3.1454	-4.69e-01	vwa9	von Willebrand factor A domain containing 9
0.255377	1.46e-02	-2.68	-3.01874	-9.99e-01	pik3r5	phosphoinositide-3-kinase, regulatory subunit 5, p101
0.255377	1.46e-02	-2.68	-3.04882	-3.44e-01	hdac10	histone deacetylase 10
0.255377	1.46e-02	2.68	-3.09444	3.89e-01	slit2	slit homolog 2 (Drosophila)
0.255377	1.46e-02	-2.68	-3.24473	-2.65e-01	nrf1	nuclear respiratory factor 1
0.255377	1.46e-02	-2.68	-3.24517	-4.02e-01	myrf	myelin regulatory factor
0.255377	1.46e-02	2.68	-3.58347	2.10e-01	rspry1	ring finger and SPRY domain containing 1
0.255693	1.46e-02	2.68	-3.74954	1.50e-01	slc3a2	solute carrier family 3 (activators of dibasic and neutral amino acid transport), member 2
0.255817	1.46e-02	2.68	-2.88048	7.51e-01	cstad	CSA-conditional, T cell activation-dependent protein
0.255817	1.46e-02	-2.68	-3.17332	-3.33e-01	pcsk6	proprotein convertase subtilisin/kexin type 6
0.255817	1.46e-02	2.68	-3.49289	2.89e-01	gm2573///gm13770///wdr83os	predicted gene 2573///predicted gene 13770///WD repeat domain 83 opposite strand
0.255817	1.46e-02	-2.68	-3.72609	-1.89e-01	vps29	VPS29 retromer complex component
0.255862	1.47e-02	2.68	-2.99242	1.33	c1qtnf4	C1q and tumor necrosis factor related protein 4
0.255862	1.47e-02	-2.68	-3.13657	-2.79e-01	egfr	epidermal growth factor receptor
0.255862	1.47e-02	-2.68	-3.37079	-2.43e-01	clk4	CDC like kinase 4
0.255862	1.47e-02	2.68	-3.61426	3.71e-01	cnot3	CCR4-NOT transcription complex, subunit 3
0.255862	1.47e-02	2.68	-3.8757	2.08e-01	dmtn	dematin actin binding protein
0.256209	1.47e-02	2.68	-3.49812	2.32e-01	dpf1	D4, zinc and double PHD fingers family 1
0.256317	1.47e-02	2.68	-3.37324	2.34e-01	eif2b3	eukaryotic translation initiation factor 2B, subunit 3
0.256328	1.47e-02	-2.68	-3.65372	-1.43e-01	fam73b	family with sequence similarity 73, member B
0.25642	1.48e-02	2.68	-3.37993	2.69e-01	dstyk	dual serine/threonine and tyrosine protein kinase
0.256441	1.48e-02	-2.68	-3.31499	-5.01e-01	lonp2	lon peptidase 2, peroxisomal
0.256441	1.48e-02	2.68	-3.34765	2.90e-01	fmod	fibromodulin
0.256441	1.48e-02	2.68	-3.35179	2.38e-01	lsm12	LSM12 homolog
0.256441	1.48e-02	2.68	-3.39384	2.04e-01	exosc1	exosome component 1
0.256441	1.48e-02	-2.68	-3.41052	-1.90	rbm46os	RNA binding motif protein 46, opposite strand
0.256441	1.48e-02	-2.68	-3.5992	-2.06e-01	gbas	glioblastoma amplified sequence
0.256441	1.48e-02	2.68	-3.61868	2.08e-01	gmps	guanine monophosphate synthetase
0.256527	1.48e-02	-2.68	-2.91703	-5.09e-01	ddx50	DEAD (Asp-Glu-Ala-Asp) box polypeptide 50
0.256527	1.48e-02	-2.68	-3.20046	-2.59e-01	hbp1	high mobility group box transcription factor 1
0.256655	1.48e-02	2.68	-2.97371	5.16e-01	fam160b1	family with sequence similarity 160, member B1
0.256655	1.49e-02	-2.67	-2.90774	-6.54e-01	4930504o13rik	RIKEN cDNA 4930504O13 gene
0.256655	1.49e-02	-2.67	-3.1365	-1.12	etl4	enhancer trap locus 4
0.256655	1.49e-02	-2.67	-3.15306	-3.17e-01	gale	galactose-4-epimerase, UDP
0.256655	1.49e-02	-2.67	-3.38699	-2.54e-01	gpm6b	glycoprotein m6b
0.256655	1.49e-02	-2.67	-3.55916	-2.04e-01	celsr3	cadherin, EGF LAG seven-pass G-type receptor 3
0.256655	1.49e-02	-2.68	-3.64542	-1.68e-01	b2m	beta-2 microglobulin
0.256928	1.49e-02	-2.67	-3.03497	-8.38e-01	6330409d20rik	RIKEN cDNA 6330409D20 gene
0.256984	1.49e-02	2.67	-2.89635	7.20e-01	vps13d	vacuolar protein sorting 13D
0.256984	1.49e-02	2.67	-4.20319	2.01e-01	nd5	NADH dehydrogenase subunit 5
0.258043	1.50e-02	-2.67	-3.19488	-2.94e-01	mtcp1	mature T cell proliferation 1
0.258043	1.50e-02	-2.67	-3.50896	-1.79	tmed3	transmembrane emp24 domain containing 3
[truncated: 2,060 more rows]

## Sheet: P<0.05 No NN
adj.P.Val	P.Value	t	B	logFC	Gene.symbol	Gene.title
0.000349	8.12e-09	-9.66	10.5019	-6.74e-01	loc100041483///tcl1b3	protein TCL1B3///T cell leukemia/lymphoma 1B, 3
0.001199	5.58e-08	8.55	8.60264	7.23e-01	mef2c	myocyte enhancer factor 2C
0.003142	2.19e-07	7.81	7.18152	5.81e-01	atp8a1	ATPase, aminophospholipid transporter (APLT), class I, type 8A, member 1
0.005088	5.85e-07	-7.30	6.32796	-4.42e-01	creb1	cAMP responsive element binding protein 1
0.005088	5.92e-07	-7.29	6.27383	-4.88e-01	wsb1	WD repeat and SOCS box-containing 1
0.00637	9.38e-07	-7.06	5.6275	-2.92e-01	rpl11	ribosomal protein L11
0.010965	2.61e-06	6.56	4.73542	8.45e-01	slc1a2	solute carrier family 1 (glial high affinity glutamate transporter), member 2
0.010965	2.72e-06	6.54	4.81805	5.61e-01	kdm5a	lysine (K)-specific demethylase 5A
0.010965	2.92e-06	6.51	4.6318	2.98e-01	tcf4	transcription factor 4
0.010965	3.06e-06	6.48	4.54039	3.27e-01	rgs7bp	regulator of G-protein signalling 7 binding protein
0.012064	4.01e-06	6.35	4.2732	3.00e-01	cyfip2	cytoplasmic FMR1 interacting protein 2
0.012064	4.32e-06	6.32	4.39039	5.02e-01	cpd	carboxypeptidase D
0.012064	4.84e-06	6.26	4.17991	6.34e-01	zfp644	zinc finger protein 644
0.012064	5.05e-06	6.24	4.27027	6.70e-01	secisbp2l	SECIS binding protein 2-like
0.012064	5.08e-06	-6.24	4.13176	-5.96e-01	pisd-ps3	phosphatidylserine decarboxylase, pseudogene 3
0.012064	5.27e-06	6.22	3.89947	8.85e-01	arhgef28	Rho guanine nucleotide exchange factor (GEF) 28
0.012064	5.33e-06	6.22	4.19177	4.82e-01	a830010m20rik	RIKEN cDNA A830010M20 gene
0.014338	6.67e-06	6.11	3.95754	4.70e-01	sipa1l1	signal-induced proliferation-associated 1 like 1
0.015271	7.61e-06	-6.05	3.70728	-3.11e-01	3000002c10rik	glyceraldehyde-3-phosphate dehydrogenase pseudogene
0.015271	7.81e-06	6.04	3.85437	5.54e-01	mmp16	matrix metallopeptidase 16
0.015741	8.97e-06	-5.97	3.55289	-5.70e-01	glrb	glycine receptor, beta subunit
0.015741	9.08e-06	5.97	3.51271	3.54e-01	pqbp1	polyglutamine binding protein 1
0.015741	9.44e-06	-5.95	3.50277	-8.23e-01	pisd-ps1///pisd-ps3	phosphatidylserine decarboxylase, pseudogene 1///phosphatidylserine decarboxylase, pseudogene 3
0.015741	9.71e-06	5.94	3.37673	3.97e-01	sptbn1	spectrin beta, non-erythrocytic 1
0.015741	9.89e-06	-5.93	3.23626	-4.78e-01	rpl41	ribosomal protein L41
0.018329	1.19e-05	-5.84	3.36172	-3.98e-01	mkks	McKusick-Kaufman syndrome
0.018673	1.26e-05	5.82	3.03459	3.18e-01	hnrnpu	heterogeneous nuclear ribonucleoprotein U
0.019547	1.36e-05	-5.78	3.31697	-6.09e-01	tsc22d1	TSC22 domain family, member 1
0.021154	1.57e-05	5.72	3.06995	3.92e-01	pde1a	phosphodiesterase 1A, calmodulin-dependent
0.021154	1.58e-05	5.71	2.84384	2.28e-01	napb	N-ethylmaleimide sensitive fusion protein attachment protein beta
0.021154	1.64e-05	-5.69	2.7872	-3.20e-01	gpx4	glutathione peroxidase 4
0.021154	1.81e-05	5.65	2.86661	5.02e-01	map1b	microtubule-associated protein 1B
0.021154	1.87e-05	-5.64	2.84825	-3.05e-01	tia1	cytotoxic granule-associated RNA binding protein 1
0.021154	1.90e-05	-5.63	3.01329	-5.06e-01	tmod3	tropomodulin 3
0.021154	2.02e-05	5.60	2.78705	4.49e-01	pum1	pumilio RNA-binding family member 1
0.021154	2.03e-05	5.60	2.75454	5.35e-01	ntrk2	neurotrophic tyrosine kinase, receptor, type 2
0.021154	2.05e-05	-5.59	2.75764	-5.18e-01	pisd///pisd-ps1///pisd-ps3	phosphatidylserine decarboxylase///phosphatidylserine decarboxylase, pseudogene 1///phosphatidylserine decarboxylase, pseudogene 3
0.021154	2.07e-05	-5.59	2.89597	-4.68e-01	eml5	echinoderm microtubule associated protein like 5
0.023778	2.41e-05	5.52	2.5393	2.70e-01	klf9	Kruppel-like factor 9
0.023778	2.57e-05	5.49	2.72179	7.69e-01	atrx	alpha thalassemia/mental retardation syndrome X-linked
0.023778	2.57e-05	5.49	2.40708	2.60e-01	ctnnd2	catenin (cadherin associated protein), delta 2
0.023778	2.58e-05	5.49	2.72479	6.80e-01	arap2	ArfGAP with RhoGAP domain, ankyrin repeat and PH domain 2
0.024359	2.72e-05	-5.46	2.50908	-3.38e-01	msl1	male-specific lethal 1 homolog (Drosophila)
0.024359	2.78e-05	-5.45	2.64312	-6.57e-01	ttc14	tetratricopeptide repeat domain 14
0.024363	2.83e-05	5.45	2.47722	5.48e-01	dync1li1	dynein cytoplasmic 1 light intermediate chain 1
0.024454	2.97e-05	-5.42	2.37672	-3.51e-01	ampd2	adenosine monophosphate deaminase 2
0.024454	3.04e-05	-5.41	2.38857	-6.98e-01	ywhaz	tyrosine 3-monooxygenase/tryptophan 5-monooxygenase activation protein, zeta polypeptide
0.024454	3.04e-05	5.41	2.29427	2.88e-01	eif3c	eukaryotic translation initiation factor 3, subunit C
0.024454	3.07e-05	5.41	2.35508	3.61e-01	agpat4	1-acylglycerol-3-phosphate O-acyltransferase 4 (lysophosphatidic acid acyltransferase, delta)
0.024806	3.17e-05	5.39	2.37342	4.52e-01	ash1l	ash1 (absent, small, or homeotic)-like (Drosophila)
0.025547	3.33e-05	5.37	2.26085	3.57e-01	kif1b	kinesin family member 1B
0.031472	4.17e-05	-5.27	1.74687	-2.19e-01	nptn	neuroplastin
0.031841	4.31e-05	5.26	2.01202	3.72e-01	alcam	activated leukocyte cell adhesion molecule
0.031841	4.56e-05	5.23	2.15835	5.91e-01	os9	amplified in osteosarcoma
0.031841	4.56e-05	5.23	2.12693	6.51e-01	anp32a	acidic (leucine-rich) nuclear phosphoprotein 32 family, member A
0.031841	4.64e-05	5.22	2.07333	5.08e-01	naa15	N(alpha)-acetyltransferase 15, NatA auxiliary subunit
0.031841	4.67e-05	5.22	1.88004	4.41e-01	glul	glutamate-ammonia ligase (glutamine synthetase)
0.03267	4.86e-05	-5.20	2.09949	-4.72e-01	hspa5	heat shock protein 5
0.03319	5.06e-05	5.18	1.76215	4.48e-01	gria1	glutamate receptor, ionotropic, AMPA1 (alpha 1)
0.03319	5.33e-05	5.16	1.77576	2.89e-01	pcdh7	protocadherin 7
0.03319	5.38e-05	5.16	1.7481	3.18e-01	hlf	hepatic leukemia factor
0.03319	5.39e-05	5.16	1.79105	3.86e-01	kif3a	kinesin family member 3A
0.03319	5.39e-05	-5.16	-1.35619	-2.58	d8ertd54e	DNA segment, Chr 8, ERATO Doi 54, expressed
0.03319	5.54e-05	5.14	1.76506	3.80e-01	fbxo41	F-box protein 41
0.03319	5.56e-05	5.14	-0.80204	3.12	chd6	chromodomain helicase DNA binding protein 6
0.033919	5.80e-05	-5.12	-1.0412	-2.41	akp3	alkaline phosphatase 3, intestine, not Mn requiring
0.033919	5.84e-05	-5.12	1.93577	-4.92e-01	kansl1	KAT8 regulatory NSL complex subunit 1
0.034576	6.17e-05	-5.10	1.85631	-3.76e-01	zfp35	zinc finger protein 35
0.034576	6.18e-05	-5.10	1.30153	-1.87	pou5f2	POU domain class 5, transcription factor 2
0.034576	6.19e-05	5.09	1.88665	6.86e-01	b230334c09rik	RIKEN cDNA B230334C09 gene
0.034861	6.32e-05	5.08	1.6003	3.11e-01	plxna2	plexin A2
0.036329	6.68e-05	-5.06	1.75694	-4.76e-01	cotl1	coactosin-like 1 (Dictyostelium)
0.036649	6.82e-05	5.05	1.78905	6.55e-01	ankrd11	ankyrin repeat domain 11
0.0368	7.01e-05	-5.04	1.26485	-2.17e-01	srsf5	serine/arginine-rich splicing factor 5
0.0368	7.02e-05	5.04	1.3554	3.45e-01	abi2	abl-interactor 2
0.037269	7.27e-05	5.02	1.4415	3.36e-01	ppargc1a	peroxisome proliferative activated receptor, gamma, coactivator 1 alpha
0.037269	7.28e-05	5.02	1.58864	4.94e-01	hcn1	hyperpolarization-activated, cyclic nucleotide-gated K+ 1
0.03874	7.66e-05	-5.00	1.37715	-3.57e-01	hnrnpdl	heterogeneous nuclear ribonucleoprotein D-like
0.039042	8.00e-05	-4.98	1.66738	-6.20e-01	130004c03	uncharacterized LOC403343
0.039042	8.01e-05	-4.98	1.56621	-4.11e-01	ppif	peptidylprolyl isomerase F (cyclophilin F)
0.039042	8.08e-05	-4.98	1.2623	-3.53e-01	snhg11	small nucleolar RNA host gene 11
0.040341	8.52e-05	4.95	1.58755	5.86e-01	tmod2	tropomodulin 2
0.042665	9.19e-05	4.92	1.06178	2.08e-01	cadm2	cell adhesion molecule 2
0.042665	9.23e-05	-4.92	1.37037	-3.92e-01	ltbp3	latent transforming growth factor beta binding protein 3
0.043551	9.66e-05	-4.90	-1.4116	-2.64	foxd4	forkhead box D4
0.043551	9.84e-05	-4.89	-1.21516	-2.51	cldn18	claudin 18
0.043551	9.87e-05	4.89	0.99999	2.64e-01	rbfox1	RNA binding protein, fox-1 homolog (C. elegans) 1
0.043551	9.90e-05	-4.89	-1.72003	-2.48	csn2	casein beta
0.043551	9.93e-05	4.88	1.40966	9.51e-01	apc	adenomatosis polyposis coli
0.044208	1.02e-04	4.87	1.24241	5.15e-01	rab6b	RAB6B, member RAS oncogene family
0.044897	1.05e-04	-4.86	1.29681	-3.98e-01	vegfa	vascular endothelial growth factor A
0.044897	1.05e-04	4.86	1.07437	3.44e-01	stau2	staufen (RNA binding protein) homolog 2 (Drosophila)
0.045686	1.09e-04	4.84	1.02435	2.54e-01	gabrb1	gamma-aminobutyric acid (GABA) A receptor, subunit beta 1
0.046041	1.11e-04	4.83	1.36129	7.11e-01	d11ertd80e	DNA segment, Chr 11, ERATO Doi 80, expressed
0.0467	1.14e-04	-4.82	1.04989	-2.94e-01	timm44	translocase of inner mitochondrial membrane 44
0.047032	1.19e-04	4.81	1.2886	6.15e-01	auts2	autism susceptibility candidate 2
0.047032	1.21e-04	4.80	0.93236	8.06e-01	fam81a	family with sequence similarity 81, member A
0.047032	1.21e-04	-4.80	0.70743	-1.00	mapkapk3	mitogen-activated protein kinase-activated protein kinase 3
0.047032	1.22e-04	4.79	1.19242	4.53e-01	arhgap5	Rho GTPase activating protein 5
0.047032	1.22e-04	-4.79	0.82641	-2.30e-01	gm21399///prdx1	peroxiredoxin pseudogene 2///peroxiredoxin 1
0.047032	1.23e-04	-4.79	-1.4855	-2.74	gid4	GID complex subunit 4, VID24 homolog
0.047327	1.24e-04	4.78	0.88206	2.66e-01	nap1l1	nucleosome assembly protein 1-like 1
0.047793	1.27e-04	-4.78	1.24188	-5.99e-01	hnrnph1	heterogeneous nuclear ribonucleoprotein H1
0.04931	1.33e-04	-4.76	1.03831	-1.05	fbxw22	F-box and WD-40 domain protein 22
0.04931	1.35e-04	4.75	1.06419	3.28e-01	ppp2r5e	protein phosphatase 2, regulatory subunit B', epsilon
0.04931	1.37e-04	-4.74	1.09351	-5.61e-01	aifm3	apoptosis-inducing factor, mitochondrion-associated 3
0.04931	1.39e-04	-4.74	0.89127	-2.95e-01	mtfr1l	mitochondrial fission regulator 1-like
0.04931	1.39e-04	4.74	-1.82434	2.23	dennd6b	DENN/MADD domain containing 6B
0.049397	1.40e-04	4.73	0.91389	3.35e-01	zbtb16	zinc finger and BTB domain containing 16
0.049733	1.42e-04	4.73	0.73921	2.96e-01	ptn	pleiotrophin
0.049888	1.45e-04	4.72	0.86492	3.22e-01	stox2	storkhead box 2
0.049888	1.45e-04	4.72	0.63461	3.36e-01	eid1	EP300 interacting inhibitor of differentiation 1
0.050389	1.48e-04	4.71	0.88445	3.41e-01	sirpa	signal-regulatory protein alpha
0.050785	1.50e-04	-4.70	0.4441	-2.43e-01	meg3	maternally expressed 3
0.050845	1.51e-04	4.70	1.0711	6.43e-01	rnf130	ring finger protein 130
0.050985	1.53e-04	4.69	1.06918	4.86e-01	mau2	MAU2 sister chromatid cohesion factor
0.051312	1.56e-04	4.68	0.73622	2.71e-01	zc3h15	zinc finger CCCH-type containing 15
0.05136	1.58e-04	-4.68	0.55326	-1.92e-01	eif5	eukaryotic translation initiation factor 5
0.051448	1.66e-04	-4.66	0.52772	-2.75e-01	ddx5	DEAD (Asp-Glu-Ala-Asp) box polypeptide 5
0.051448	1.66e-04	-4.66	0.28909	-2.33e-01	plp1	proteolipid protein (myelin) 1
0.051448	1.66e-04	-4.66	-0.90727	-2.00	tpte	transmembrane phosphatase with tensin homology
0.051448	1.67e-04	4.66	0.88897	1.30	samd8	sterile alpha motif domain containing 8
0.051448	1.70e-04	-4.65	0.97183	-6.89e-01	b130040o20rik	RIKEN cDNA B130040O20 gene
0.051448	1.71e-04	4.65	0.84912	4.69e-01	gnb4	guanine nucleotide binding protein (G protein), beta 4
0.051448	1.72e-04	4.64	0.64107	3.00e-01	nol4	nucleolar protein 4
0.051448	1.73e-04	4.64	0.74357	5.55e-01	hectd1	HECT domain containing 1
0.051448	1.78e-04	4.63	0.89371	6.20e-01	plxnc1	plexin C1
0.051448	1.80e-04	4.62	0.80997	3.37e-01	dgkh	diacylglycerol kinase, eta
0.051448	1.82e-04	4.62	0.4959	1.94e-01	megf9	multiple EGF-like-domains 9
0.051448	1.83e-04	4.62	0.60708	2.54e-01	usp2	ubiquitin specific peptidase 2
0.051448	1.83e-04	-4.61	0.4454	-4.00e-01	hnrnpa2b1	heterogeneous nuclear ribonucleoprotein A2/B1
0.051448	1.84e-04	-4.61	0.78616	-3.38e-01	gapdh-ps15///gapdh	glyceraldehyde-3-phosphate dehydrogenase, pseudogene 15///glyceraldehyde-3-phosphate dehydrogenase
0.051448	1.85e-04	-4.61	0.87714	-5.05e-01	adi1	acireductone dioxygenase 1
0.051448	1.85e-04	4.61	0.74199	4.43e-01	agap1	ArfGAP with GTPase domain, ankyrin repeat and PH domain 1
0.051448	1.86e-04	-4.61	0.52986	-3.05e-01	mag	myelin-associated glycoprotein
0.051448	1.87e-04	4.61	0.52017	2.93e-01	lmo4	LIM domain only 4
0.053049	1.94e-04	4.59	0.48194	2.83e-01	tmem151a	transmembrane protein 151A
0.053492	1.97e-04	4.58	0.36911	2.44e-01	prkcb	protein kinase C, beta
0.053974	2.00e-04	4.58	0.59001	6.50e-01	tpr	translocated promoter region, nuclear basket protein
0.054113	2.01e-04	4.57	0.34677	2.46e-01	opcml	opioid binding protein/cell adhesion molecule-like
0.055033	2.06e-04	-4.56	-1.55977	-2.56	ahsp	alpha hemoglobin stabilizing protein
0.055033	2.07e-04	-4.56	0.35402	-2.57e-01	loc102641923///srsf1	serine/arginine-rich splicing factor 1-like///serine/arginine-rich splicing factor 1
0.056183	2.16e-04	4.54	0.37752	4.95e-01	kif5c	kinesin family member 5C
0.056183	2.18e-04	4.54	0.52933	4.99e-01	kif5b	kinesin family member 5B
0.056183	2.18e-04	4.54	0.26648	2.09e-01	ptprd	protein tyrosine phosphatase, receptor type, D
0.057208	2.24e-04	4.53	0.39753	2.69e-01	ppp1r7	protein phosphatase 1, regulatory (inhibitor) subunit 7
0.057758	2.28e-04	-4.52	0.69411	-7.68e-01	nek2	NIMA (never in mitosis gene a)-related expressed kinase 2
0.058042	2.31e-04	4.51	0.60714	4.45e-01	cacna2d1	calcium channel, voltage-dependent, alpha2/delta subunit 1
0.059052	2.36e-04	4.50	0.61458	5.15e-01	cul5	cullin 5
0.059452	2.39e-04	4.50	0.25798	3.90e-01	mapk8ip1	mitogen-activated protein kinase 8 interacting protein 1
0.059559	2.41e-04	-4.49	0.65169	-6.98e-01	ccdc84	coiled-coil domain containing 84
0.05968	2.47e-04	4.48	0.21848	4.57e-01	arhgap32	Rho GTPase activating protein 32
0.05968	2.48e-04	4.48	0.39724	3.53e-01	cdk14	cyclin-dependent kinase 14
0.05968	2.52e-04	4.47	0.18896	1.13	hpca	hippocalcin
0.05968	2.53e-04	4.47	0.58552	4.40e-01	me2	malic enzyme 2, NAD(+)-dependent, mitochondrial
0.05968	2.54e-04	4.47	0.13462	2.69e-01	atp9a	ATPase, class II, type 9A
0.05968	2.54e-04	-4.47	0.08303	-2.01e-01	ran	RAN, member RAS oncogene family
0.05998	2.57e-04	4.47	0.43292	3.18e-01	ar	androgen receptor
0.060241	2.59e-04	-4.46	-0.64001	-1.34	muc20	mucin 20
0.060241	2.61e-04	4.46	0.30801	6.32e-01	csnk2a1	casein kinase 2, alpha 1 polypeptide
0.060241	2.62e-04	4.46	0.56563	5.59e-01	wdr33	WD repeat domain 33
0.060413	2.64e-04	-4.45	0.47699	-3.58e-01	fam208a	family with sequence similarity 208, member A
0.060737	2.68e-04	4.45	0.52715	7.73e-01	wbp11	WW domain binding protein 11
0.060737	2.68e-04	4.45	0.26876	3.15e-01	kcnma1	potassium large conductance calcium-activated channel, subfamily M, alpha member 1
0.061204	2.72e-04	-4.44	-0.04158	-3.35e-01	zwint	ZW10 interactor
0.061204	2.73e-04	4.44	0.53677	6.06e-01	srek1	splicing regulatory glutamine/lysine-rich protein 1
0.061627	2.77e-04	-4.43	0.48346	-6.13e-01	chuk	conserved helix-loop-helix ubiquitous kinase
0.061711	2.78e-04	-4.43	0.30147	-3.60e-01	zfp326	zinc finger protein 326
0.061943	2.82e-04	4.42	0.32629	4.89e-01	lpgat1	lysophosphatidylglycerol acyltransferase 1
0.061943	2.82e-04	4.43	0.1118	5.21e-01	slc8a1	solute carrier family 8 (sodium/calcium exchanger), member 1
0.063586	2.92e-04	4.41	0.22035	3.35e-01	grn	granulin
0.063586	2.96e-04	4.40	0.27409	4.83e-01	trps1	trichorhinophalangeal syndrome I (human)
0.063586	2.96e-04	-4.40	0.25465	-3.59e-01	rad17	RAD17 checkpoint clamp loader component
0.063701	2.98e-04	-4.40	0.39384	-4.22e-01	usp9x	ubiquitin specific peptidase 9, X chromosome
0.064024	3.01e-04	4.40	-0.02923	2.22e-01	nrcam	neuronal cell adhesion molecule
0.064024	3.03e-04	4.39	0.21844	3.04e-01	nlgn1	neuroligin 1
0.064024	3.06e-04	4.39	0.35803	5.36e-01	pip5k1c	phosphatidylinositol-4-phosphate 5-kinase, type 1 gamma
0.064024	3.07e-04	-4.39	-0.0733	-2.83e-01	rab6a	RAB6A, member RAS oncogene family
0.064024	3.07e-04	4.39	-0.16755	2.51e-01	plppr4	phospholipid phosphatase related 4
0.064548	3.12e-04	4.38	0.32394	4.53e-01	gpd1	glycerol-3-phosphate dehydrogenase 1 (soluble)
0.064548	3.12e-04	4.38	-0.17006	2.23e-01	ndufs8	NADH dehydrogenase (ubiquinone) Fe-S protein 8
0.065122	3.17e-04	4.38	0.1616	4.30e-01	kcnb1	potassium voltage gated channel, Shab-related subfamily, member 1
0.065127	3.18e-04	4.37	0.17044	4.49e-01	gna13	guanine nucleotide binding protein, alpha 13
0.06541	3.21e-04	4.37	-0.01992	2.57e-01	b830032f12///kcnq3	uncharacterized protein B830032F12///potassium voltage-gated channel, subfamily Q, member 3
0.065699	3.24e-04	-4.36	0.15073	-3.15e-01	abcc5	ATP-binding cassette, sub-family C (CFTR/MRP), member 5
0.066151	3.30e-04	-4.36	0.18048	-5.51e-01	a330023f24rik	RIKEN cDNA A330023F24 gene
0.066151	3.30e-04	4.36	-0.15035	2.62e-01	gabrb2	gamma-aminobutyric acid (GABA) A receptor, subunit beta 2
0.066151	3.31e-04	-4.36	-0.80962	-1.89	foxm1	forkhead box M1
0.066187	3.33e-04	4.35	-0.0475	3.24e-01	syn2	synapsin II
0.068415	3.45e-04	4.34	0.04962	2.71e-01	vipas39	VPS33B interacting protein, apical-basolateral polarity regulator, spe-39 homolog
0.068694	3.50e-04	-4.33	-0.03425	-2.47e-01	srsf6	serine/arginine-rich splicing factor 6
0.068694	3.51e-04	4.33	0.14297	5.49e-01	camk1d	calcium/calmodulin-dependent protein kinase ID
0.068694	3.53e-04	4.33	0.30468	6.82e-01	ptprt	protein tyrosine phosphatase, receptor type, T
0.068914	3.56e-04	4.32	0.12961	6.21e-01	nell2	NEL-like 2
0.069049	3.58e-04	-4.32	-0.39187	-1.98e-01	cox5a	cytochrome c oxidase subunit Va
0.069527	3.62e-04	4.32	0.08783	7.78e-01	ddx6	DEAD (Asp-Glu-Ala-Asp) box polypeptide 6
0.069692	3.66e-04	-4.31	-1.81622	-2.11	dpys	dihydropyrimidinase
0.07023	3.71e-04	4.31	0.26306	5.46e-01	ikbkap	inhibitor of kappa light polypeptide enhancer in B cells, kinase complex-associated protein
0.07141	3.79e-04	-4.30	-0.00405	-3.18e-01	prkag2	protein kinase, AMP-activated, gamma 2 non-catalytic subunit
0.07189	3.83e-04	4.29	-0.30724	2.63e-01	pgm2l1	phosphoglucomutase 2-like 1
0.07189	3.88e-04	-4.29	0.19381	-6.61e-01	nrp	neural regeneration protein
0.07189	3.89e-04	-4.29	0.15339	-5.84e-01	tnfaip6	tumor necrosis factor alpha induced protein 6
0.07189	3.90e-04	-4.28	-0.23794	-3.82e-01	rpl7	ribosomal protein L7
0.07189	3.91e-04	4.28	-0.01124	4.24e-01	necab1	N-terminal EF-hand calcium binding protein 1
0.07189	3.94e-04	-4.28	-0.11446	-8.67e-01	senp8	SUMO/sentrin specific peptidase 8
0.07189	3.97e-04	-4.28	0.20056	-5.50e-01	5730478j17rik	RIKEN cDNA 5730478J17 gene
0.07189	3.97e-04	-4.28	0.12974	-4.16e-01	slc35b3	solute carrier family 35, member B3
0.072098	4.02e-04	4.27	-0.40737	2.31e-01	atp2b1	ATPase, Ca++ transporting, plasma membrane 1
0.072098	4.03e-04	-4.27	0.02919	-3.17e-01	zfp383	zinc finger protein 383
0.072098	4.10e-04	4.26	0.0563	5.64e-01	tacc1	transforming, acidic coiled-coil containing protein 1
0.072098	4.10e-04	-4.26	-0.0646	-2.71e-01	gm12942///zmym6	predicted gene 12942///zinc finger, MYM-type 6
0.072098	4.10e-04	4.26	-0.16696	4.75e-01	atp2b2	ATPase, Ca++ transporting, plasma membrane 2
0.072098	4.11e-04	-4.26	-0.0055	-3.80e-01	tmem9	transmembrane protein 9
0.072098	4.11e-04	-4.26	-0.65026	-1.62e-01	rps6-ps4///rps6	ribosomal protein S6, pseudogene 4///ribosomal protein S6
0.073213	4.19e-04	4.25	-0.28946	1.31	baz2a	bromodomain adjacent to zinc finger domain, 2A
0.073365	4.22e-04	4.25	-0.20612	2.57e-01	syt7	synaptotagmin VII
0.073585	4.24e-04	-4.25	-0.08146	-3.49e-01	arhgef25	Rho guanine nucleotide exchange factor (GEF) 25
0.073629	4.27e-04	-4.24	-0.27537	-2.03e-01	mtmr6	myotubularin related protein 6
0.073629	4.28e-04	4.24	-0.38104	3.13e-01	nlk	nemo like kinase
0.074203	4.33e-04	-4.24	0.11797	-5.32e-01	ank3	ankyrin 3, epithelial
0.075404	4.49e-04	-4.22	0.09076	-4.79e-01	aqp11	aquaporin 11
0.075404	4.49e-04	-4.22	-1.86184	-2.17	blk	B lymphoid kinase
0.075895	4.56e-04	-4.22	0.02848	-7.53e-01	4921511e18rik	RIKEN cDNA 4921511E18 gene
0.075895	4.60e-04	4.21	0.06397	5.44e-01	tpm3	tropomyosin 3, gamma
0.075895	4.61e-04	4.21	-0.43408	1.97e-01	clasp1	CLIP associating protein 1
0.075895	4.64e-04	-4.21	-0.01679	-4.28e-01	snrnp48	small nuclear ribonucleoprotein 48 (U11/U12)
0.075895	4.64e-04	4.21	-0.56813	2.12e-01	ncald	neurocalcin delta
0.075895	4.66e-04	4.21	0.01046	4.00e-01	bbx	bobby sox homolog (Drosophila)
0.075895	4.68e-04	4.20	-0.19056	5.46e-01	dgkb	diacylglycerol kinase, beta
0.075895	4.68e-04	-4.20	-2.209	-2.43	a130009e19rik	RIKEN cDNA A130009E19 gene
0.076841	4.75e-04	4.20	-0.44652	2.47e-01	omg	oligodendrocyte myelin glycoprotein
0.077176	4.79e-04	-4.19	-0.47669	-3.35e-01	mir124a-1hg	Mir124-1 host gene (non-protein coding)
0.077323	4.86e-04	4.19	-0.0341	7.16e-01	kcnq2	potassium voltage-gated channel, subfamily Q, member 2
0.077323	4.87e-04	-4.19	0.01589	-5.86e-01	dmpk	dystrophia myotonica-protein kinase
0.077323	4.89e-04	4.19	-0.37548	2.00e-01	bcap29	B cell receptor associated protein 29
0.077323	4.92e-04	-4.18	-0.06646	-5.01e-01	loc102643254///rps6-ps4///rps6	40S ribosomal protein S6 pseudogene///ribosomal protein S6, pseudogene 4///ribosomal protein S6
0.077323	4.92e-04	4.18	-0.38712	3.30e-01	map7d2	MAP7 domain containing 2
0.077323	4.93e-04	4.18	-0.42282	2.75e-01	wdr45b	WD repeat domain 45B
0.077964	5.01e-04	4.17	-0.1723	4.98e-01	nr2c2	nuclear receptor subfamily 2, group C, member 2
0.077964	5.01e-04	-4.17	-0.44015	-2.30e-01	ralgapa1	Ral GTPase activating protein, alpha subunit 1
0.077964	5.02e-04	4.17	-0.32582	4.79e-01	eny2	enhancer of yellow 2 homolog (Drosophila)
0.078225	5.06e-04	-4.17	-0.83569	-1.65e-01	scd2	stearoyl-Coenzyme A desaturase 2
0.078245	5.12e-04	4.17	-0.04842	6.91e-01	ptpn11	protein tyrosine phosphatase, non-receptor type 11
0.078245	5.16e-04	4.16	-0.10225	5.14e-01	gbf1	golgi-specific brefeldin A-resistance factor 1
0.078245	5.16e-04	4.16	-0.21148	5.97e-01	npcd///nptxr	neuronal pentraxin chromo domain///neuronal pentraxin receptor
0.078245	5.16e-04	4.16	-0.44844	3.46e-01	rasal2	RAS protein activator like 2
0.078245	5.17e-04	-4.16	-0.87899	-1.50e-01	rpl31-ps12///rpl31	ribosomal protein L31, pseudogene 1 2///ribosomal protein L31
0.078616	5.25e-04	4.15	-0.16891	4.94e-01	dio2	deiodinase, iodothyronine, type II
0.078616	5.26e-04	-4.15	-0.40748	-3.73e-01	mat2a	methionine adenosyltransferase II, alpha
0.078616	5.28e-04	-4.15	-0.27521	-3.31e-01	c4a///c4b	complement component 4A (Rodgers blood group)///complement component 4B (Chido blood group)
0.078616	5.28e-04	-4.15	-0.32595	-3.88e-01	tmem63b	transmembrane protein 63b
0.078838	5.32e-04	4.15	-0.48946	2.73e-01	homer1	homer scaffolding protein 1
0.079307	5.38e-04	4.14	-0.07944	6.87e-01	rhobtb3	Rho-related BTB domain containing 3
0.079603	5.43e-04	4.14	-0.63647	2.13e-01	tspan13	tetraspanin 13
0.080038	5.50e-04	4.13	-0.15548	5.28e-01	eif3a	eukaryotic translation initiation factor 3, subunit A
0.080038	5.52e-04	4.13	-0.42834	3.62e-01	zfp365	zinc finger protein 365
0.080038	5.55e-04	4.13	-0.47193	5.83e-01	1700020i14rik	RIKEN cDNA 1700020I14 gene
0.080038	5.56e-04	4.13	-0.56726	2.58e-01	rgs7	regulator of G protein signaling 7
0.080516	5.62e-04	4.13	-0.59651	3.22e-01	srpk2	serine/arginine-rich protein specific kinase 2
0.081457	5.70e-04	-4.12	-0.12879	-4.67e-01	fpgs	folylpolyglutamyl synthetase
0.081687	5.74e-04	-4.12	-0.37875	-1.24	ndufb2///adck2	NADH dehydrogenase (ubiquinone) 1 beta subcomplex, 2///aarF domain containing kinase 2
0.081871	5.81e-04	-4.11	-0.17679	-4.83e-01	mettl17	methyltransferase like 17
0.081871	5.83e-04	-4.11	-0.48799	-4.21e-01	zfas1	zinc finger, NFX1-type containing 1, antisense RNA 1
0.081871	5.85e-04	4.11	-1.8522	2.02	2810417h13rik	RIKEN cDNA 2810417H13 gene
0.081871	5.86e-04	4.11	-0.62317	2.67e-01	gpd2	glycerol phosphate dehydrogenase 2, mitochondrial
0.081871	5.88e-04	-4.10	-0.2082	-6.22e-01	zgpat	zinc finger, CCCH-type with G patch domain
0.081871	5.88e-04	-4.11	-0.94468	-1.42e-01	morf4l1b///morf4l1-ps1///morf4l1	mortality factor 4 like 1B///mortality factor 4 like 1, pseudogene 1///mortality factor 4 like 1
0.081987	5.96e-04	-4.10	-0.4781	-3.06e-01	araf	Araf proto-oncogene, serine/threonine kinase
0.081987	5.97e-04	-4.10	-1.27014	-1.35	d12ertd216e	DNA segment, Chr 12, ERATO Doi 216, expressed
0.081987	6.00e-04	-4.10	-0.34186	-4.06e-01	coro6	coronin 6
0.081987	6.01e-04	-4.10	-0.27902	-4.68e-01	eif4h	eukaryotic translation initiation factor 4H
0.081987	6.01e-04	-4.10	-0.5846	-2.65e-01	snrpb	small nuclear ribonucleoprotein B
0.08216	6.04e-04	4.09	-0.3148	5.36e-01	zbtb14	zinc finger and BTB domain containing 14
0.082601	6.09e-04	4.09	-0.55403	4.18e-01	sfpq	splicing factor proline/glutamine rich (polypyrimidine tract binding protein associated)
0.083147	6.17e-04	-4.08	-2.25122	-2.17	d12ertd208e	DNA segment, Chr 12, ERATO Doi 208, expressed
0.083429	6.21e-04	-4.08	-0.54337	-3.27e-01	ai503316///hnrnpu	expressed sequence AI503316///heterogeneous nuclear ribonucleoprotein U
0.083649	6.25e-04	-4.08	-0.26521	-4.40e-01	lfng	LFNG O-fucosylpeptide 3-beta-N-acetylglucosaminyltransferase
0.083668	6.29e-04	4.08	-0.63	2.98e-01	dusp8	dual specificity phosphatase 8
0.083771	6.34e-04	4.07	-0.2204	7.28e-01	fam193a	family with sequence similarity 193, member A
0.083771	6.38e-04	-4.07	-0.91475	-2.16e-01	pgk1	phosphoglycerate kinase 1
0.083771	6.40e-04	-4.07	-0.43598	-4.46e-01	spint2	serine protease inhibitor, Kunitz type 2
0.083771	6.40e-04	4.07	-0.73537	1.98e-01	mtdh	metadherin
0.083771	6.41e-04	4.07	-0.58564	4.92e-01	rapgef5	Rap guanine nucleotide exchange factor (GEF) 5
0.083787	6.47e-04	4.06	-0.641	3.37e-01	gclc	glutamate-cysteine ligase, catalytic subunit
0.083787	6.50e-04	-4.06	-0.67232	-2.27e-01	ublcp1	ubiquitin-like domain containing CTD phosphatase 1
0.083787	6.51e-04	-4.06	-0.27194	-4.45e-01	dhrs13	dehydrogenase/reductase (SDR family) member 13
0.083787	6.52e-04	4.06	-0.77187	2.04e-01	ybx1	Y box protein 1
0.083787	6.53e-04	4.06	-0.44375	3.92e-01	pdcd10	programmed cell death 10
0.084052	6.57e-04	4.06	-0.47564	4.31e-01	vldlr	very low density lipoprotein receptor
0.084446	6.62e-04	-4.05	-0.37581	-3.54e-01	rassf8	Ras association (RalGDS/AF-6) domain family (N-terminal) member 8
0.084865	6.67e-04	-4.05	-1.19924	-2.40e-01	mbp	myelin basic protein
0.085201	6.72e-04	-4.05	-0.27187	-5.37e-01	entpd5	ectonucleoside triphosphate diphosphohydrolase 5
0.085667	6.78e-04	4.04	-0.54707	3.21e-01	rab2b	RAB2B, member RAS oncogene family
0.086077	6.85e-04	4.04	-0.86025	1.77e-01	eif3e	eukaryotic translation initiation factor 3, subunit E
0.086927	6.95e-04	4.03	-0.75651	2.86e-01	khdrbs3	KH domain containing, RNA binding, signal transduction associated 3
0.086927	6.98e-04	-4.03	-0.41015	-4.25e-01	trim37	tripartite motif-containing 37
0.086927	7.00e-04	-4.03	-0.79235	-2.36e-01	tmem30a	transmembrane protein 30A
0.086927	7.02e-04	-4.03	-0.47394	-3.58e-01	cpsf4	cleavage and polyadenylation specific factor 4
0.086951	7.05e-04	-4.03	-0.43361	-3.46e-01	plxna3	plexin A3
0.086951	7.08e-04	4.02	-0.31861	6.35e-01	1500004a13rik	RIKEN cDNA 1500004A13 gene
0.086951	7.09e-04	-4.02	-0.53873	-3.14e-01	asb13	ankyrin repeat and SOCS box-containing 13
0.086951	7.10e-04	4.02	-0.65335	2.95e-01	csf1r	colony stimulating factor 1 receptor
0.087702	7.25e-04	-4.01	-0.46557	-3.16e-01	fam199x	family with sequence similarity 199, X-linked
0.087702	7.25e-04	4.01	-0.51792	3.77e-01	cyp4x1	cytochrome P450, family 4, subfamily x, polypeptide 1
0.087702	7.25e-04	4.01	-0.65761	3.88e-01	ralbp1	ralA binding protein 1
0.087702	7.26e-04	4.01	-0.78519	2.62e-01	hs2st1	heparan sulfate 2-O-sulfotransferase 1
0.087702	7.27e-04	-4.01	-0.58166	-4.24e-01	ttll5	tubulin tyrosine ligase-like family, member 5
0.087702	7.28e-04	-4.01	-2.25152	-2.05	aa589418	expressed sequence AA589418
0.088632	7.38e-04	-4.01	-2.28754	-2.39	c86544	expressed sequence C86544
0.089014	7.43e-04	-4.00	-0.73196	-2.34e-01	ipo4	importin 4
0.089761	7.58e-04	4.00	-1.05172	1.99e-01	gnao1	guanine nucleotide binding protein, alpha O
0.089761	7.60e-04	3.99	-0.52659	4.06e-01	dnajc2	DnaJ heat shock protein family (Hsp40) member C2
0.089761	7.60e-04	-3.99	-1.24148	-1.85e-01	aldoc	aldolase C, fructose-bisphosphate
0.090309	7.67e-04	-3.99	-1.0606	-1.89e-01	ddx17	DEAD (Asp-Glu-Ala-Asp) box polypeptide 17
0.090361	7.73e-04	3.99	-0.92526	4.02e-01	nrxn1	neurexin I
0.090361	7.75e-04	-3.98	-0.78203	-2.80e-01	mrpl15	mitochondrial ribosomal protein L15
0.090361	7.78e-04	3.98	-0.51293	4.95e-01	ubash3b	ubiquitin associated and SH3 domain containing, B
0.090361	7.80e-04	-3.98	-0.48098	-4.33e-01	got1l1	glutamic-oxaloacetic transaminase 1-like 1
0.090739	7.85e-04	3.98	-0.8526	2.60e-01	id2	inhibitor of DNA binding 2
0.09101	7.90e-04	-3.98	-0.88598	-2.13e-01	srsf7	serine/arginine-rich splicing factor 7
0.091133	7.95e-04	-3.97	-0.42936	-5.20e-01	4930406d14rik	RIKEN cDNA 4930406D14 gene
0.091133	7.95e-04	-3.97	-0.58885	-2.93e-01	styx	serine/threonine/tyrosine interaction protein
0.091133	7.97e-04	3.97	-0.79802	3.43e-01	grm5	glutamate receptor, metabotropic 5
0.091391	8.01e-04	-3.97	-2.17536	-1.80	aw107722	expressed sequence AW107722
0.092388	8.12e-04	3.96	-0.5161	5.66e-01	akap9	A kinase (PRKA) anchor protein (yotiao) 9
0.093178	8.27e-04	3.96	-0.83736	2.63e-01	ndufaf4	NADH dehydrogenase (ubiquinone) 1 alpha subcomplex, assembly factor 4
0.093178	8.28e-04	-3.96	-0.84487	-2.78e-01	pabpn1	poly(A) binding protein, nuclear 1
0.093989	8.41e-04	3.95	-0.90787	2.69e-01	cap2	CAP, adenylate cyclase-associated protein, 2 (yeast)
0.093989	8.42e-04	3.95	-0.82364	2.32e-01	slc25a44	solute carrier family 25, member 44
0.094065	8.45e-04	-3.95	-0.82309	-4.56e-01	gm33777	predicted gene, 33777
0.094296	8.49e-04	-3.95	-0.48005	-6.46e-01	abce1	ATP-binding cassette, sub-family E (OABP), member 1
0.094309	8.51e-04	-3.94	-0.81863	-3.12e-01	stk38	serine/threonine kinase 38
0.094309	8.56e-04	3.94	-0.72636	7.12e-01	zeb2	zinc finger E-box binding homeobox 2
0.094309	8.63e-04	-3.94	-0.72076	-2.51e-01	wbp1	WW domain binding protein 1
0.094309	8.63e-04	-3.94	-2.46502	-2.15	zfp819	zinc finger protein 819
0.094309	8.64e-04	3.94	-1.07805	2.07e-01	gm6917///gm6901///cbx3-ps5///cbx3	predicted gene 6917///predicted gene 6901///chromobox 3, pseudogene 5///chromobox 3
0.094309	8.64e-04	-3.94	-1.11525	-2.65e-01	rsrp1	arginine/serine rich protein 1
0.094481	8.68e-04	-3.94	-0.6509	-4.01e-01	2900011l18rik	RIKEN cDNA 2900011L18 gene
0.094688	8.72e-04	-3.93	-0.50554	-6.95e-01	pla2g6	phospholipase A2, group VI
0.094907	8.78e-04	-3.93	-2.42832	-2.51	krt6b	keratin 6B
0.095035	8.85e-04	3.93	-0.52288	6.80e-01	slc7a14	solute carrier family 7 (cationic amino acid transporter, y+ system), member 14
0.095035	8.88e-04	-3.93	-0.72812	-3.88e-01	rnpc3///amy1	RNA-binding region (RNP1, RRM) containing 3///amylase 1, salivary
0.095035	8.89e-04	3.93	-0.91226	2.66e-01	ppp1r37	protein phosphatase 1, regulatory subunit 37
0.095071	8.95e-04	3.92	-0.87289	2.31e-01	hey1	hairy/enhancer-of-split related with YRPW motif 1
0.095071	9.00e-04	-3.92	-0.85778	-3.07e-01	dennd4b	DENN/MADD domain containing 4B
0.095071	9.02e-04	3.92	-0.81604	3.85e-01	flrt2	fibronectin leucine rich transmembrane protein 2
0.095071	9.03e-04	3.92	-2.01179	1.62	ush1c	Usher syndrome 1C
0.095071	9.07e-04	-3.92	-0.54299	-5.91e-01	lce1i	late cornified envelope 1I
0.095071	9.10e-04	3.92	-1.08284	6.86e-01	gsk3b	glycogen synthase kinase 3 beta
0.095071	9.12e-04	-3.91	-1.02538	-2.56e-01	gphn	gephyrin
0.095071	9.13e-04	3.91	-0.7487	3.80e-01	lpin2	lipin 2
0.095071	9.13e-04	3.91	-0.93365	2.66e-01	zbtb20	zinc finger and BTB domain containing 20
0.095071	9.15e-04	3.91	-1.30109	2.62e-01	hsp90aa1	heat shock protein 90, alpha (cytosolic), class A member 1
0.095071	9.17e-04	-3.91	-0.69706	-4.66e-01	rere	arginine glutamic acid dipeptide (RE) repeats
0.095071	9.18e-04	-3.91	-1.24162	-2.00e-01	gm13202///zbed5///chchd2	predicted gene 13202///zinc finger, BED type containing 5///coiled-coil-helix-coiled-coil-helix domain containing 2
0.095263	9.24e-04	3.91	-1.02634	2.77e-01	gabrb3	gamma-aminobutyric acid (GABA) A receptor, subunit beta 3
0.095263	9.26e-04	3.91	-0.96308	3.32e-01	syne1	spectrin repeat containing, nuclear envelope 1
0.095263	9.28e-04	-3.91	-2.35262	-2.30	spp2	secreted phosphoprotein 2
0.095263	9.29e-04	-3.91	-0.72026	-3.87e-01	zfand3	zinc finger, AN1-type domain 3
0.095263	9.31e-04	-3.91	-0.77326	-4.18e-01	6720462k09rik	RIKEN cDNA 6720462K09 gene
0.095263	9.34e-04	3.90	-1.11489	2.80e-01	ntm	neurotrimin
0.095263	9.35e-04	-3.90	-0.79182	-3.11e-01	smg9	smg-9 homolog, nonsense mediated mRNA decay factor (C. elegans)
0.095421	9.39e-04	3.90	-0.95107	3.24e-01	trim2	tripartite motif-containing 2
0.095631	9.43e-04	-3.90	-0.84884	-2.93e-01	nav3	neuron navigator 3
0.095779	9.47e-04	3.90	-0.90209	2.82e-01	atcay	ataxia, cerebellar, Cayman type
0.095779	9.49e-04	-3.90	-1.1569	-3.86e-01	ddr1	discoidin domain receptor family, member 1
0.096209	9.56e-04	3.89	-0.83256	4.89e-01	sc5d	sterol-C5-desaturase
0.096691	9.67e-04	-3.89	-0.91317	-4.01e-01	leng8	leukocyte receptor cluster (LRC) member 8
0.096691	9.67e-04	-3.89	-1.42881	-4.57e-01	morf4l1b///morf4l1	mortality factor 4 like 1B///mortality factor 4 like 1
0.096691	9.69e-04	3.89	-1.0116	3.71e-01	acta2	actin, alpha 2, smooth muscle, aorta
0.097155	9.77e-04	-3.88	-0.64148	-5.80e-01	mfsd10	major facilitator superfamily domain containing 10
0.097155	9.80e-04	-3.88	-1.06254	-2.28e-01	nktr	natural killer tumor recognition sequence
0.097155	9.81e-04	3.88	-0.68695	3.35e-01	tenm4	teneurin transmembrane protein 4
0.097155	9.83e-04	3.88	-0.63713	4.75e-01	sdccag3	serologically defined colon cancer antigen 3
0.097168	9.86e-04	-3.88	-0.76951	-4.90e-01	zfp965///gm14440///zfp967///zfp966///zfp971///zfp973///gm14288	zinc finger protein 965///predicted gene 14440///zinc finger protein 967///zinc finger protein 966///zinc finger protein 971///zinc finger protein 973///predicted gene 14288
0.09721	9.93e-04	3.88	-0.83956	3.27e-01	prrt3	proline-rich transmembrane protein 3
0.097481	9.98e-04	-3.88	-1.37885	-1.69e-01	sepp1	selenoprotein P, plasma, 1
0.097538	1.00e-03	-3.87	-0.86901	-3.18e-01	2010111i01rik	RIKEN cDNA 2010111I01 gene
0.097538	1.00e-03	3.87	-1.15722	5.09e-01	fut9	fucosyltransferase 9
0.097704	1.01e-03	-3.87	-0.98959	-2.83e-01	fam76b	family with sequence similarity 76, member B
0.097704	1.01e-03	3.87	-1.00679	3.14e-01	irf2bpl	interferon regulatory factor 2 binding protein-like
0.097704	1.01e-03	-3.87	-2.53017	-1.97	ddo	D-aspartate oxidase
0.098094	1.02e-03	-3.87	-1.25756	-1.83e-01	atp6v1b2	ATPase, H+ transporting, lysosomal V1 subunit B2
0.098377	1.03e-03	3.86	-1.12204	2.46e-01	kcnh1	potassium voltage-gated channel, subfamily H (eag-related), member 1
0.098396	1.03e-03	3.86	-0.67024	4.94e-01	add2	adducin 2 (beta)
0.099256	1.04e-03	-3.86	-0.96022	-4.08e-01	tff1	trefoil factor 1
0.099256	1.04e-03	-3.86	-2.53093	-2.12	crisp3	cysteine-rich secretory protein 3
0.099256	1.05e-03	3.85	-0.71748	8.87e-01	ttbk2	tau tubulin kinase 2
0.099256	1.05e-03	3.85	-0.99351	3.55e-01	bcr	breakpoint cluster region
0.099256	1.05e-03	3.85	-1.32352	2.29e-01	mmd	monocyte to macrophage differentiation-associated
0.099681	1.06e-03	-3.85	-0.89744	-4.20e-01	1110006e14rik	RIKEN cDNA 1110006E14 gene
0.099939	1.07e-03	-3.85	-0.70769	-5.75e-01	f2r	coagulation factor II (thrombin) receptor
0.099939	1.07e-03	3.85	-0.78059	3.76e-01	jph3	junctophilin 3
0.099939	1.07e-03	3.85	-1.22866	2.14e-01	slitrk1	SLIT and NTRK-like family, member 1
0.099939	1.07e-03	-3.85	-2.30439	-2.13	igh-vj558	immunoglobulin heavy chain (J558 family)
0.100038	1.07e-03	3.84	-1.09038	3.01e-01	minpp1	multiple inositol polyphosphate histidine phosphatase 1
0.100319	1.08e-03	-3.84	-0.8574	-8.25e-01	fgd3	FYVE, RhoGEF and PH domain containing 3
0.100319	1.08e-03	3.84	-0.95892	3.44e-01	ccdc177	coiled-coil domain containing 177
0.100319	1.08e-03	3.84	-0.99742	3.23e-01	nr4a2	nuclear receptor subfamily 4, group A, member 2
0.100319	1.09e-03	-3.84	-0.95964	-3.59e-01	nbeal1	neurobeachin like 1
0.100334	1.09e-03	3.84	-1.29117	1.77e-01	ube2k	ubiquitin-conjugating enzyme E2K
0.100418	1.09e-03	-3.84	-1.87131	-1.55	4930448f12rik	RIKEN cDNA 4930448F12 gene
0.100418	1.10e-03	3.83	-0.71327	6.37e-01	fbxo32	F-box protein 32
0.100418	1.10e-03	3.83	-1.11095	3.61e-01	phactr1///chst11	phosphatase and actin regulator 1///carbohydrate sulfotransferase 11
0.100418	1.10e-03	3.83	-1.26746	3.01e-01	nov	nephroblastoma overexpressed gene
0.100427	1.10e-03	3.83	-0.97474	3.24e-01	nell1	NEL-like 1
0.100716	1.11e-03	3.83	-1.17442	3.06e-01	rbm25	RNA binding motif protein 25
0.100785	1.11e-03	-3.83	-0.89707	-4.18e-01	gabpb2	GA repeat binding protein, beta 2
0.100785	1.12e-03	-3.83	-0.89234	-4.39e-01	pik3r6	phosphoinositide-3-kinase, regulatory subunit 6
0.100785	1.12e-03	3.83	-1.1054	4.05e-01	lhx2	LIM homeobox protein 2
0.100785	1.12e-03	-3.82	-1.11406	-2.57e-01	mfn1	mitofusin 1
0.100837	1.12e-03	-3.82	-2.41341	-2.26	gpx5	glutathione peroxidase 5
0.10143	1.13e-03	-3.82	-0.86794	-3.24e-01	vasp	vasodilator-stimulated phosphoprotein
0.10143	1.13e-03	3.82	-1.07732	2.69e-01	kdm5b	lysine (K)-specific demethylase 5B
0.101602	1.14e-03	3.82	-1.49716	1.78e-01	pja2	praja 2, RING-H2 motif containing
0.102368	1.16e-03	-3.81	-1.03802	-2.68e-01	thoc2	THO complex 2
0.102368	1.17e-03	3.81	-0.76906	7.40e-01	slc8a2	solute carrier family 8 (sodium/calcium exchanger), member 2
0.102368	1.17e-03	-3.81	-1.0916	-4.48e-01	lsm7	LSM7 homolog, U6 small nuclear RNA and mRNA degradation associated
0.102368	1.17e-03	3.80	-1.12767	2.96e-01	6430548m08rik	RIKEN cDNA 6430548M08 gene
0.102368	1.17e-03	3.81	-1.20893	3.73e-01	lasp1	LIM and SH3 protein 1
0.102368	1.18e-03	-3.80	-0.89418	-4.25e-01	abca8a	ATP-binding cassette, sub-family A (ABC1), member 8a
0.102368	1.18e-03	-3.80	-0.92287	-3.53e-01	dmxl1	Dmx-like 1
0.102368	1.18e-03	-3.80	-1.00836	-2.89e-01	krit1	KRIT1, ankyrin repeat containing
0.102368	1.18e-03	-3.80	-2.14366	-1.86	glrp1	glutamine repeat protein 1
0.103839	1.20e-03	-3.79	-1.06102	-2.67e-01	mtx3	metaxin 3
0.103839	1.21e-03	-3.79	-0.79202	-5.42e-01	zdhhc6	zinc finger, DHHC domain containing 6
0.103956	1.21e-03	-3.79	-1.04969	-2.76e-01	naa40	N(alpha)-acetyltransferase 40, NatD catalytic subunit
0.105202	1.23e-03	3.79	-1.13811	5.09e-01	sema5a	sema domain, seven thrombospondin repeats (type 1 and type 1-like), transmembrane domain (TM) and short cytoplasmic domain, (semaphorin) 5A
0.105431	1.23e-03	-3.78	-1.19839	-3.28e-01	atp6v0b	ATPase, H+ transporting, lysosomal V0 subunit B
0.106063	1.24e-03	-3.78	-0.95063	-3.93e-01	dnm2	dynamin 2
0.106063	1.24e-03	3.78	-1.41122	1.59e-01	tbcb	tubulin folding cofactor B
0.106385	1.25e-03	3.78	-1.03828	3.15e-01	d230025d16rik	RIKEN cDNA D230025D16 gene
0.106589	1.25e-03	-3.78	-1.69387	-1.35e-01	gm8430///rps27a	predicted pseudogene 8430///ribosomal protein S27A
0.107187	1.26e-03	3.77	-1.25106	2.49e-01	st3gal5	ST3 beta-galactoside alpha-2,3-sialyltransferase 5
0.107363	1.27e-03	-3.77	-1.13645	-2.65e-01	pitpnm1	phosphatidylinositol transfer protein, membrane-associated 1
0.107622	1.27e-03	-3.77	-2.58147	-2.28	5730552o08rik	RIKEN cDNA 5730552O08 gene
0.107718	1.28e-03	-3.77	-1.24062	-3.70e-01	hnrnpa1	heterogeneous nuclear ribonucleoprotein A1
0.107748	1.28e-03	3.77	-1.06252	3.34e-01	ctcf	CCCTC-binding factor
0.107841	1.28e-03	-3.77	-0.89021	-3.92e-01	impact	impact, RWD domain protein
0.108239	1.29e-03	-3.76	-1.33561	-2.14e-01	fgfr3	fibroblast growth factor receptor 3
0.109176	1.31e-03	3.76	-1.28456	2.64e-01	rbm27	RNA binding motif protein 27
0.109804	1.32e-03	3.75	-1.11267	4.05e-01	zfp451	zinc finger protein 451
0.109937	1.32e-03	-3.75	-0.95096	-4.86e-01	c80258	expressed sequence C80258
0.109937	1.33e-03	-3.75	-0.87844	-7.24e-01	b930068k11rik	RIKEN cDNA B930068K11 gene
0.109937	1.33e-03	3.75	-0.88935	4.24e-01	adgra1	adhesion G protein-coupled receptor A1
0.109937	1.34e-03	3.75	-0.89785	4.14e-01	ppip5k1	diphosphoinositol pentakisphosphate kinase 1
0.109937	1.34e-03	-3.75	-1.00455	-4.61e-01	dnajc17	DnaJ heat shock protein family (Hsp40) member C17
0.109937	1.34e-03	3.75	-1.1686	2.99e-01	synm	synemin, intermediate filament protein
0.109937	1.34e-03	3.75	-1.38085	3.10e-01	slc4a3	solute carrier family 4 (anion exchanger), member 3
0.11026	1.35e-03	3.74	-1.1065	5.76e-01	dzip3	DAZ interacting protein 3, zinc finger
0.110497	1.36e-03	3.74	-1.46076	2.17e-01	prrc2b	proline-rich coiled-coil 2B
0.110497	1.36e-03	3.74	-1.56132	2.84e-01	stx1a	syntaxin 1A (brain)
0.111415	1.37e-03	-3.74	-1.24152	-2.35e-01	far1	fatty acyl CoA reductase 1
0.111415	1.38e-03	-3.73	-0.91183	-6.08e-01	rgs16	regulator of G-protein signaling 16
0.111415	1.38e-03	3.73	-1.43421	2.24e-01	eif3l	eukaryotic translation initiation factor 3, subunit L
0.112087	1.40e-03	-3.73	-0.98454	-7.28e-01	urm1	ubiquitin related modifier 1
0.112087	1.40e-03	3.73	-1.0657	4.12e-01	srr	serine racemase
0.112087	1.40e-03	3.73	-1.14956	3.82e-01	bcl11b	B cell leukemia/lymphoma 11B
0.112087	1.40e-03	3.73	-1.18532	3.54e-01	n4bp1	NEDD4 binding protein 1
0.112087	1.41e-03	-3.72	-1.30756	-2.33e-01	zfp523	zinc finger protein 523
0.112087	1.41e-03	-3.72	-1.32071	-3.34e-01	trpm7	transient receptor potential cation channel, subfamily M, member 7
0.112087	1.41e-03	-3.73	-2.18596	-1.69	loc102642634///gm21778///gm21678///gm21660///gm21454///gm21440///gm21425///gm21310///gm20928///gm20910///gm20851///gm20836///gm20833///gm20831///gm20827///gm20807///gm20795///gm20793///loc665918///gm20777///gm20773///gm20772///gm20737///ssty1	Y-linked testis-specific protein 1-like///predicted gene, 21778///predicted gene, 21678///predicted gene, 21660///predicted gene, 21454///predicted gene, 21440///predicted gene, 21425///predicted gene, 21310///predicted gene, 20928///predicted gene, 20910///predicted gene, 20851///predicted gene, 20836///predicted gene, 20833///predicted gene, 20831///predicted gene, 20827///predicted gene, 20807…
0.112087	1.42e-03	3.72	-1.58289	1.47e-01	h2afz	H2A histone family, member Z
0.112834	1.43e-03	3.72	-1.00216	8.64e-01	ino80d	INO80 complex subunit D
0.113056	1.44e-03	3.72	-1.50369	2.70e-01	jakmip1	janus kinase and microtubule interacting protein 1
0.113293	1.44e-03	-3.71	-1.39408	-2.95e-01	lgmn	legumain
0.113634	1.45e-03	-3.71	-1.92633	-1.56e-01	eef1a1	eukaryotic translation elongation factor 1 alpha 1
0.113715	1.46e-03	-3.71	-1.39041	-2.15e-01	dus3l	dihydrouridine synthase 3-like (S. cerevisiae)
0.113715	1.46e-03	3.71	-1.61776	1.85e-01	hars	histidyl-tRNA synthetase
0.113715	1.46e-03	-3.71	-2.59097	-2.24	gm20616	predicted gene 20616
0.11402	1.48e-03	-3.70	-1.14978	-1.01	cblc	Casitas B-lineage lymphoma c
0.11402	1.48e-03	3.70	-1.20775	3.23e-01	lrrc4c	leucine rich repeat containing 4C
0.11402	1.48e-03	-3.70	-1.51641	-2.97e-01	itih3	inter-alpha trypsin inhibitor, heavy chain 3
0.11402	1.48e-03	3.70	-1.62668	1.39	epha2	Eph receptor A2
0.11402	1.48e-03	3.70	-2.1135	1.61	tbata	thymus, brain and testes associated
0.11402	1.49e-03	-3.70	-0.98826	-5.16e-01	d230040j21rik	RIKEN cDNA D230040J21 gene
0.11402	1.49e-03	-3.70	-1.32316	-2.96e-01	mtm1	X-linked myotubular myopathy gene 1
0.11402	1.49e-03	3.70	-1.39712	2.95e-01	rai1	retinoic acid induced 1
0.11402	1.49e-03	-3.70	-1.57782	-2.08e-01	pnisr	PNN interacting serine/arginine-rich
0.11402	1.50e-03	-3.70	-1.08903	-1.21	sh3pxd2b	SH3 and PX domains 2B
0.11402	1.50e-03	3.70	-1.19725	6.25e-01	creg2	cellular repressor of E1A-stimulated genes 2
0.11402	1.50e-03	-3.70	-1.45652	-2.47e-01	ddx26b	DEAD/H (Asp-Glu-Ala-Asp/His) box polypeptide 26B
0.115198	1.52e-03	-3.69	-1.63712	-3.52e-01	ube2d2a	ubiquitin-conjugating enzyme E2D 2A
0.115558	1.53e-03	-3.69	-1.39827	-2.58e-01	per3	period circadian clock 3
0.115558	1.53e-03	3.69	-1.51531	4.58e-01	pdap1	PDGFA associated protein 1
0.115558	1.53e-03	-3.69	-2.27478	-1.83	prss2	protease, serine 2
0.115952	1.54e-03	3.69	-1.30226	2.75e-01	zfp704	zinc finger protein 704
0.116346	1.55e-03	3.68	-1.05631	6.37e-01	mak	male germ cell-associated kinase
0.116346	1.55e-03	3.68	-1.35242	2.49e-01	rnf19a	ring finger protein 19A
0.116346	1.55e-03	-3.68	-1.46438	-1.95e-01	cmtm5	CKLF-like MARVEL transmembrane domain containing 5
0.116772	1.57e-03	-3.68	-1.42624	-2.76e-01	birc6	baculoviral IAP repeat-containing 6
0.116798	1.57e-03	-3.68	-1.37058	-1.47	socs3	suppressor of cytokine signaling 3
0.117153	1.58e-03	3.68	-1.45248	2.38e-01	mapk8	mitogen-activated protein kinase 8
0.117529	1.59e-03	-3.67	-1.0767	-4.99e-01	dffb	DNA fragmentation factor, beta subunit
0.117529	1.59e-03	3.67	-1.20213	3.09e-01	hist1h2ao///hist1h2ai///hist1h2ab///hist1h2ap///hist1h2an///hist1h2ah///hist1h2ag///hist1h2ae///hist1h2ad///hist1h2ac	histone cluster 1, H2ao///histone cluster 1, H2ai///histone cluster 1, H2ab///histone cluster 1, H2ap///histone cluster 1, H2an///histone cluster 1, H2ah///histone cluster 1, H2ag///histone cluster 1, H2ae///histone cluster 1, H2ad///histone cluster 1, H2ac
0.117986	1.60e-03	-3.67	-1.14985	-4.19e-01	6720427h10rik	RIKEN cDNA 6720427H10 gene
0.117986	1.61e-03	-3.67	-1.08017	-1.03	smyd1	SET and MYND domain containing 1
0.117986	1.61e-03	-3.67	-1.91903	-1.42	arhgap9	Rho GTPase activating protein 9
0.117986	1.61e-03	-3.67	-2.54908	-2.15	dnaaf5	dynein, axonemal assembly factor 5
0.118565	1.62e-03	3.66	-1.64832	2.64e-01	adcy5	adenylate cyclase 5
0.11904	1.63e-03	3.66	-2.41589	1.65	alppl2	alkaline phosphatase, placental-like 2
0.119247	1.64e-03	3.66	-1.29104	4.60e-01	rsf1	remodeling and spacing factor 1
0.119247	1.64e-03	3.66	-1.41374	3.07e-01	doc2b	double C2, beta
0.119681	1.65e-03	3.66	-1.34429	3.25e-01	atxn7l3b	ataxin 7-like 3B
0.119794	1.66e-03	3.65	-1.20228	6.67e-01	megf11	multiple EGF-like-domains 11
0.120046	1.66e-03	-3.65	-1.68386	-1.78e-01	arglu1	arginine and glutamate rich 1
0.120479	1.67e-03	3.65	-1.58655	2.44e-01	katnal1	katanin p60 subunit A-like 1
0.120623	1.68e-03	-3.65	-1.09073	-5.70e-01	elovl7	ELOVL family member 7, elongation of long chain fatty acids (yeast)
0.121679	1.71e-03	-3.64	-1.10501	-6.20e-01	hoxa5	homeobox A5
0.121679	1.71e-03	-3.64	-1.60953	-2.29e-01	ogt	O-linked N-acetylglucosamine (GlcNAc) transferase (UDP-N-acetylglucosamine:polypeptide-N-acetylglucosaminyl transferase)
0.121679	1.71e-03	3.64	-1.67734	3.06e-01	spock1	sparc/osteonectin, cwcv and kazal-like domains proteoglycan 1
0.121679	1.71e-03	-3.64	-1.79233	-1.91e-01	qk	quaking
0.121679	1.71e-03	-3.64	-2.66159	-2.12	map4k4	mitogen-activated protein kinase kinase kinase kinase 4
0.121769	1.71e-03	3.64	-1.15257	4.33e-01	1700086l19rik	RIKEN cDNA 1700086L19 gene
0.121769	1.72e-03	-3.64	-1.20822	-3.65e-01	ifngr1	interferon gamma receptor 1
0.121769	1.72e-03	3.64	-1.33132	4.93e-01	pde10a	phosphodiesterase 10A
0.121769	1.73e-03	3.63	-1.40681	2.76e-01	cebpz	CCAAT/enhancer binding protein zeta
0.121769	1.73e-03	-3.64	-1.40729	-3.14e-01	minos1	mitochondrial inner membrane organizing system 1
0.121769	1.73e-03	-3.64	-1.42844	-2.26e-01	cul4a	cullin 4A
0.121769	1.74e-03	-3.63	-1.11215	-5.54e-01	ap1s2	adaptor-related protein complex 1, sigma 2 subunit
0.121769	1.74e-03	-3.63	-1.13369	-4.40e-01	prss36	protease, serine 36
0.121769	1.74e-03	3.63	-1.66393	2.01e-01	phactr3	phosphatase and actin regulator 3
0.122959	1.76e-03	3.63	-1.55872	2.34e-01	naa35	N(alpha)-acetyltransferase 35, NatC auxiliary subunit
0.122959	1.76e-03	-3.63	-1.65803	-2.50e-01	lamtor5	late endosomal/lysosomal adaptor, MAPK and MTOR activator 5
0.122997	1.77e-03	3.63	-1.58761	3.48e-01	crebbp	CREB binding protein
0.123328	1.78e-03	-3.62	-1.44699	-2.94e-01	card10	caspase recruitment domain family, member 10
0.123328	1.79e-03	-3.62	-1.13573	-5.21e-01	tube1	epsilon-tubulin 1
0.123328	1.79e-03	3.62	-1.99411	1.68	taf1	TATA-box binding protein associated factor 1
0.123328	1.79e-03	-3.62	-2.68175	-2.42	gm19696	predicted gene, 19696
0.123337	1.80e-03	-3.62	-1.64279	-2.49e-01	mrpl57	mitochondrial ribosomal protein L57
0.123595	1.80e-03	-3.62	-1.20265	-3.87e-01	gmpr2	guanosine monophosphate reductase 2
0.123922	1.81e-03	-3.61	-1.64527	-2.46e-01	sf3b1	splicing factor 3b, subunit 1
0.123922	1.81e-03	-3.62	-2.29386	-1.88	d930028m14rik	RIKEN cDNA D930028M14 gene
0.124337	1.82e-03	-3.61	-1.16083	-5.43e-01	tfpi	tissue factor pathway inhibitor
0.124426	1.83e-03	-3.61	-1.47454	-2.49e-01	mdm4	transformed mouse 3T3 cell double minute 4
0.124472	1.84e-03	-3.61	-1.31553	-3.39e-01	lig1	ligase I, DNA, ATP-dependent
0.124472	1.84e-03	3.61	-1.36228	5.45e-01	rap2b	RAP2B, member of RAS oncogene family
0.124472	1.84e-03	3.61	-1.75846	2.18e-01	nmt1	N-myristoyltransferase 1
0.124472	1.85e-03	-3.61	-1.16542	-5.38e-01	fancg	Fanconi anemia, complementation group G
0.124472	1.85e-03	3.61	-1.4789	3.00e-01	mycbp2	MYC binding protein 2
0.124472	1.85e-03	3.60	-1.9769	2.33e-01	atp6ap2	ATPase, H+ transporting, lysosomal accessory protein 2
0.124472	1.86e-03	-3.60	-1.21684	-5.35e-01	dnajc16	DnaJ heat shock protein family (Hsp40) member C16
0.124581	1.86e-03	-3.60	-1.63317	-1.53	fut4-ps1	fucosyltransferase 4, pseudogene 1
0.124658	1.86e-03	3.60	-1.3783	4.08e-01	dlgap2	discs, large (Drosophila) homolog-associated protein 2
0.124861	1.87e-03	-3.60	-1.72076	-4.34e-01	pbx1	pre B cell leukemia homeobox 1
0.124869	1.87e-03	-3.60	-1.31737	-3.98e-01	pik3cd	phosphatidylinositol 3-kinase catalytic delta polypeptide
0.124869	1.88e-03	3.60	-1.73519	2.73e-01	wnk1	WNK lysine deficient protein kinase 1
0.125303	1.89e-03	3.60	-1.46517	2.78e-01	opa3	optic atrophy 3
0.125384	1.89e-03	3.60	-1.62783	3.22e-01	nucks1	nuclear casein kinase and cyclin-dependent kinase substrate 1
0.125405	1.89e-03	3.60	-1.53841	3.74e-01	pbrm1	polybromo 1
0.125777	1.90e-03	3.59	-1.79406	1.58e-01	eif1ax	eukaryotic translation initiation factor 1A, X-linked
0.125873	1.91e-03	-3.59	-1.38597	-3.49e-01	dolpp1	dolichyl pyrophosphate phosphatase 1
0.126602	1.92e-03	-3.59	-2.61926	-2.06	mucl1	mucin-like 1
0.126658	1.93e-03	3.59	-1.25865	3.94e-01	zfp87	zinc finger protein 87
0.127386	1.94e-03	3.59	-1.69061	1.91e-01	pdzd8	PDZ domain containing 8
0.127411	1.94e-03	-3.58	-1.22563	-7.30e-01	ddx31	DEAD/H (Asp-Glu-Ala-Asp/His) box polypeptide 31
0.127727	1.96e-03	3.58	-1.55603	6.25e-01	dnajb14	DnaJ heat shock protein family (Hsp40) member B14
0.127727	1.96e-03	3.58	-1.63129	4.60e-01	fam102b	family with sequence similarity 102, member B
0.127727	1.96e-03	3.58	-1.68159	2.37e-01	hivep3	human immunodeficiency virus type I enhancer binding protein 3
0.127727	1.97e-03	-3.58	-1.55136	-2.44e-01	ergic2	ERGIC and golgi 2
0.127844	1.98e-03	3.58	-1.70482	1.83e-01	lsm14b	LSM family member 14B
0.127844	1.98e-03	3.58	-1.98945	2.93e-01	ywhab	tyrosine 3-monooxygenase/tryptophan 5-monooxygenase activation protein, beta polypeptide
0.127844	1.98e-03	-3.58	-2.14251	-1.30e-01	eif4a2	eukaryotic translation initiation factor 4A2
0.127844	1.98e-03	-3.58	-2.56015	-1.69	klra5	killer cell lectin-like receptor, subfamily A, member 5
0.127844	1.99e-03	3.58	-1.72045	2.06e-01	adgrl3	adhesion G protein-coupled receptor L3
0.127844	1.99e-03	-3.57	-1.77997	-2.32e-01	klhl7	kelch-like 7
0.128086	1.99e-03	-3.57	-1.52261	-3.18e-01	ppp6r3	protein phosphatase 6, regulatory subunit 3
0.128264	2.00e-03	-3.57	-1.24095	-5.08e-01	c030023e24rik	RIKEN cDNA C030023E24 gene
0.128703	2.01e-03	3.57	-1.54382	3.68e-01	igfbp6	insulin-like growth factor binding protein 6
0.128714	2.02e-03	-3.57	-1.26278	-5.73e-01	fam101a	family with sequence similarity 101, member A
0.128714	2.02e-03	-3.57	-1.41591	-3.57e-01	ankrd26	ankyrin repeat domain 26
0.128882	2.03e-03	-3.57	-1.42073	-5.59e-01	paxip1	PAX interacting (with transcription-activation domain) protein 1
0.128882	2.03e-03	3.57	-1.66823	3.35e-01	ildr2	immunoglobulin-like domain containing receptor 2
0.129422	2.04e-03	3.56	-1.75847	2.28e-01	terf2	telomeric repeat binding factor 2
0.130045	2.06e-03	3.56	-1.9261	1.91e-01	timp2	tissue inhibitor of metalloproteinase 2
0.130184	2.07e-03	3.56	-2.02109	1.59e-01	nbea	neurobeachin
0.13046	2.08e-03	3.56	-1.2656	6.30e-01	thsd7a	thrombospondin, type I, domain containing 7A
0.13046	2.08e-03	3.55	-1.45017	3.79e-01	capn5	calpain 5
0.13046	2.08e-03	-3.55	-1.63575	-3.45e-01	tomm40l	translocase of outer mitochondrial membrane 40 homolog-like (yeast)
0.13046	2.08e-03	-3.55	-2.27899	-1.53	fthl17a	ferritin, heavy polypeptide-like 17, member A
0.130478	2.09e-03	-3.55	-2.08475	-1.80e-01	peg3	paternally expressed 3
0.130478	2.09e-03	-3.55	-2.34163	-1.66	ctag2	cancer/testis antigen 2
0.130478	2.10e-03	-3.55	-1.66022	-2.96e-01	ypel4	yippee-like 4 (Drosophila)
0.130683	2.10e-03	-3.55	-1.67674	-3.01e-01	bfar	bifunctional apoptosis regulator
0.130809	2.11e-03	-3.55	-2.72245	-2.07	au019796	expressed sequence AU019796
0.131062	2.12e-03	3.55	-1.70814	2.83e-01	lrrtm1	leucine rich repeat transmembrane neuronal 1
0.131062	2.13e-03	3.54	-1.48619	6.62e-01	c130071c03rik	RIKEN cDNA C130071C03 gene
0.131062	2.13e-03	-3.54	-1.60196	-3.54e-01	phldb1	pleckstrin homology like domain, family B, member 1
0.131062	2.13e-03	3.54	-2.59412	2.15	8030456m14rik	RIKEN cDNA 8030456M14 gene
0.131062	2.14e-03	-3.54	-1.29179	-5.81e-01	iqce	IQ motif containing E
0.131062	2.14e-03	-3.54	-1.61302	-3.07e-01	fyttd1	forty-two-three domain containing 1
0.131062	2.14e-03	-3.54	-1.74602	-3.10e-01	parp1	poly (ADP-ribose) polymerase family, member 1
0.131062	2.14e-03	3.54	-1.77096	2.39e-01	rmnd5b	required for meiotic nuclear division 5 homolog B
0.131062	2.14e-03	-3.54	-2.65685	-1.89	1700063j08rik	RIKEN cDNA 1700063J08 gene
0.131062	2.15e-03	3.54	-1.88238	3.20e-01	ptpa	protein phosphatase 2 protein activator
0.131271	2.16e-03	3.54	-1.53772	3.40e-01	runx1t1	runt-related transcription factor 1; translocated to, 1 (cyclin D-related)
0.131271	2.16e-03	-3.54	-2.12563	-1.30e-01	atp6v0c	ATPase, H+ transporting, lysosomal V0 subunit C
0.131487	2.17e-03	3.54	-1.33098	4.87e-01	magi3	membrane associated guanylate kinase, WW and PDZ domain containing 3
0.131487	2.17e-03	-3.54	-1.87451	-2.47e-01	snrnp70	small nuclear ribonucleoprotein 70 (U1)
0.131487	2.18e-03	3.53	-1.70879	2.44e-01	mfsd4a	major facilitator superfamily domain containing 4A
0.131487	2.18e-03	-3.53	-2.0236	-1.47	macrod2	MACRO domain containing 2
0.131487	2.18e-03	3.53	-2.07375	1.82e-01	cct2	chaperonin containing Tcp1, subunit 2 (beta)
0.131487	2.19e-03	3.53	-1.42225	3.49e-01	haus1	HAUS augmin-like complex, subunit 1
0.131487	2.19e-03	3.53	-1.71148	3.40e-01	atxn1	ataxin 1
0.131487	2.19e-03	-3.53	-1.85863	-2.06e-01	gjb6	gap junction protein, beta 6
0.131506	2.19e-03	3.53	-1.3949	5.01e-01	prpf40a	pre-mRNA processing factor 40A
0.131506	2.20e-03	3.53	-1.98816	2.01e-01	large	like-glycosyltransferase
0.131695	2.20e-03	-3.53	-1.75755	-2.56e-01	amotl1	angiomotin-like 1
0.131857	2.21e-03	3.53	-1.32016	7.07e-01	bmpr2	bone morphogenetic protein receptor, type II (serine/threonine kinase)
0.131857	2.21e-03	-3.53	-1.3261	-5.63e-01	4930413g21rik	RIKEN cDNA 4930413G21 gene
0.131857	2.21e-03	3.53	-1.77308	2.55e-01	slc35f1	solute carrier family 35, member F1
0.132249	2.22e-03	-3.53	-2.12079	-1.94e-01	cox8a	cytochrome c oxidase subunit VIIIa
[truncated: 3,446 more rows]

## Sheet: adj P<0.05
adj.P.Val	P.Value	t	B	logFC	Gene.symbol	Gene.title
[truncated: 112 more rows]
