# Supplementary material for: A Convergent Functional Genomics Analysis to Identify Biological Regulators Mediating Effects of Creatine Supplementation
Source: Nutrients. 2021 Jul 23;13(8):2521. doi: 10.3390/nu13082521 (PMC8397972; doi:10.3390/nu13082521)
Supplement: Supplementary file 1 [file nutrients-13-02521-s001.zip › nutrients-1291412-supplementary/Table S2. GSE42356 Top genes.xlsx]

## Sheet: P<0.05
adj.P.Val	P.Value	t	B	logFC	Gene.symbol	Gene.title
0.00567	3.48e-07	-8.165319	5.2435	-0.6547336	vegfa	vascular endothelial growth factor A
0.00567	5.59e-07	-7.880068	4.848	-0.6023802	gjb2	gap junction protein, beta 2
0.0107	1.58e-06	-7.273454	4.0398	-0.6072791	sema7a	sema domain, immunoglobulin domain (Ig), and GPI membrane anchor, (semaphorin) 7A
0.01546	4.23e-06	-6.723455	3.5445	-0.5063748	ier3	immediate early response 3
0.01531	3.02e-06	6.909882	3.535	0.5459384	txnip	thioredoxin interacting protein
0.01546	5.33e-06	-6.598012	3.2907	-0.5443469	lif	leukemia inhibitory factor
0.01546	5.02e-06	-6.630557	3.2507	-0.546795	vegfa	vascular endothelial growth factor A
0.01774	8.74e-06	-6.332584	3.0481	-0.4554952	errfi1	ERBB receptor feedback inhibitor 1
0.01714	7.19e-06	-6.436834	3.0473	-0.5571078	serpinb2	serine (or cysteine) peptidase inhibitor, clade B, member 2
0.01714	7.60e-06	-6.407213	2.9492	-0.5474349	egr3	early growth response 3
0.03084	1.67e-05	-5.992447	2.4708	-0.4748877	grasp	GRP1 (general receptor for phosphoinositides 1)-associated scaffold protein
0.03827	2.26e-05	-5.836127	2.3079	-0.4532325	gjb2	gap junction protein, beta 2
0.03841	2.46e-05	-5.79324	2.1274	-0.4444735	gfod1	glucose-fructose oxidoreductase domain containing 1
0.07129	5.27e-05	5.40847	1.6917	0.3886016	gadd45g	growth arrest and DNA-damage-inducible 45 gamma
0.07129	5.13e-05	-5.421178	1.6738	-0.4165587	dusp5	dual specificity phosphatase 5
0.08756	6.90e-05	-5.274199	1.3601	-0.4779318	cited2	Cbp/p300-interacting transactivator, with Glu/Asp-rich carboxy-terminal domain, 2
0.10567	8.85e-05	-5.151542	1.2495	-0.3625205	usp2	ubiquitin specific peptidase 2
0.11028	9.77e-05	-5.102549	1.17	-0.4306368	lif	leukemia inhibitory factor
0.11117	1.10e-04	-5.046372	1.047	-0.3716694	ngf	nerve growth factor
0.11117	1.11e-04	-5.042368	1.0031	-0.4093087	cxcl1	chemokine (C-X-C motif) ligand 1
0.11117	1.15e-04	-5.0232	0.9644	-0.4605485	gjb2	gap junction protein, beta 2
0.12222	1.32e-04	4.95438	0.8789	0.4786187	txnip	thioredoxin interacting protein
0.13166	1.56e-04	-4.876059	0.8434	-0.3832208	hbegf	heparin-binding EGF-like growth factor
0.13166	1.55e-04	-4.876893	0.7518	-0.371995	ngf	nerve growth factor
0.13323	1.64e-04	-4.850567	0.7485	-0.4075064	junb	jun B proto-oncogene
0.15331	2.04e-04	4.745708	0.6519	0.3267735	trim21	tripartite motif-containing 21
0.14684	1.88e-04	-4.78466	0.5941	-0.4381519	fos	FBJ osteosarcoma oncogene
0.15956	2.32e-04	-4.68272	0.4475	-0.3493157	cited2	Cbp/p300-interacting transactivator, with Glu/Asp-rich carboxy-terminal domain, 2
0.15956	2.55e-04	-4.63894	0.4429	-0.3268501	fgf7	fibroblast growth factor 7
0.15956	2.27e-04	4.694411	0.4264	0.3954749	gadd45g	growth arrest and DNA-damage-inducible 45 gamma
0.15956	2.59e-04	4.630373	0.4	0.3532973	zfp41	zinc finger protein 41
0.15956	2.59e-04	-4.630351	0.337	-0.3549709	sgms2	sphingomyelin synthase 2
0.15956	2.76e-04	-4.599936	0.3196	-0.3553285
0.15956	2.72e-04	-4.607494	0.2862	-0.3468519	rrad	Ras-related associated with diabetes
0.15956	2.81e-04	-4.591941	0.2755	-0.3914154	pvr	poliovirus receptor
0.15956	2.84e-04	-4.586678	0.2723	-0.3946307	plk3	polo-like kinase 3
0.16427	3.15e-04	-4.536517	0.2688	-0.3188794	mapk6	mitogen-activated protein kinase 6
0.16427	3.14e-04	-4.538248	0.2649	-0.3352846	st3gal1	ST3 beta-galactoside alpha-2,3-sialyltransferase 1
0.15956	2.91e-04	4.57552	0.244	0.3838505	dnm3os	dynamin 3, opposite strand
0.16634	3.28e-04	-4.518488	0.2001	-0.36055	tgif1	TGFB-induced factor homeobox 1
0.16973	3.48e-04	-4.489578	0.132	-0.3918328	dusp6	dual specificity phosphatase 6
0.16973	3.51e-04	4.485644	0.1174	0.3683833	irf1	interferon regulatory factor 1
0.17029	3.61e-04	-4.47287	0.0689	-0.3769509	nppb	natriuretic peptide type B
0.18793	4.09e-04	-4.413106	0.0412	-0.3295951	sgk1	serum/glucocorticoid regulated kinase 1
0.18793	4.17e-04	4.403539	0.036	0.3439161	zfp41	zinc finger protein 41
0.18793	4.26e-04	-4.394032	0.0354	-0.3638744	lbh	limb-bud and heart
0.19816	4.59e-04	-4.358719	-0.0614	-0.324149	has2	hyaluronan synthase 2
0.19915	4.71e-04	-4.346402	-0.0618	-0.3182006	adamts6	a disintegrin-like and metallopeptidase (reprolysin type) with thrombospondin type 1 motif, 6
0.26202	6.54e-04	4.191146	-0.2978	0.3038413	rab7b	RAB7B, member RAS oncogene family
0.26202	6.46e-04	-4.197005	-0.3452	-0.3222818	clcf1	cardiotrophin-like cytokine factor 1
0.26202	6.58e-04	-4.188203	-0.3574	-0.3739355
0.26438	6.77e-04	-4.174844	-0.4072	-0.3589942	pvr	poliovirus receptor
0.28323	7.39e-04	-4.13345	-0.4611	-0.3239796	fosl2	fos-like antigen 2
0.28849	7.81e-04	-4.107386	-0.4817	-0.3166734	timp1	tissue inhibitor of metalloproteinase 1
0.28849	7.69e-04	4.114973	-0.4931	0.2980293	akap17b	A kinase (PRKA) anchor protein 17B
0.29356	8.15e-04	-4.087253	-0.517	-0.4071046	inhba	inhibin beta-A
0.29356	8.24e-04	4.082406	-0.5507	0.3506545	tsc22d3	TSC22 domain family, member 3
0.30957	8.99e-04	-4.041272	-0.5833	-0.3162071	vasn	vasorin
0.30236	8.64e-04	4.060366	-0.6101	0.3065728	rhobtb1	Rho-related BTB domain containing 1
0.3246	9.59e-04	-4.01113	-0.6362	-0.3414233	cited2	Cbp/p300-interacting transactivator, with Glu/Asp-rich carboxy-terminal domain, 2
0.35149	1.06e-03	3.965858	-0.735	0.3212269	casp2	caspase 2
0.35523	1.12e-03	3.938601	-0.7548	0.2846051	rab7b	RAB7B, member RAS oncogene family
0.35149	1.07e-03	-3.958438	-0.7601	-0.3191082	hmga2-ps1	high mobility group AT-hook 2, pseudogene 1
0.35523	1.12e-03	3.93868	-0.7997	0.3387334	rsad2	radical S-adenosyl methionine domain containing 2
0.36833	1.22e-03	-3.899261	-0.8273	-0.4301213	cfdp1	craniofacial development protein 1
0.36833	1.25e-03	-3.885989	-0.8379	-0.2731375	tmcc3	transmembrane and coiled coil domains 3
0.36833	1.22e-03	-3.898888	-0.8502	-0.3044216	tnc	tenascin C
0.36833	1.27e-03	-3.879098	-0.8538	-0.2662328	mylk2	myosin, light polypeptide kinase 2, skeletal muscle
0.36833	1.25e-03	3.886182	-0.8694	0.2772629	atg5	autophagy related 5
0.36833	1.24e-03	-3.891507	-0.8747	-0.3021022	hmox1	heme oxygenase 1
0.36833	1.30e-03	3.867503	-0.8961	0.2841224	eif1b	eukaryotic translation initiation factor 1B
0.36833	1.36e-03	3.848283	-0.9344	0.2735316	cwc22	CWC22 spliceosome-associated protein
0.37466	1.42e-03	-3.827102	-0.9376	-0.2862177	areg	amphiregulin
0.36833	1.36e-03	3.846422	-0.9472	0.2879228
0.36833	1.34e-03	-3.855679	-0.9507	-0.343214	lbh	limb-bud and heart
0.36833	1.36e-03	3.846819	-0.9668	0.3165419	plpp3	phospholipid phosphatase 3
0.36833	1.38e-03	-3.841185	-0.9759	-0.3189469	c330006p03rik	RIKEN cDNA C330006P03 gene
0.38114	1.46e-03	-3.812799	-0.9772	-0.2785614
0.38114	1.48e-03	3.807078	-0.9888	0.2743643	ube2l6	ubiquitin-conjugating enzyme E2L 6
0.38754	1.55e-03	-3.787593	-1.0161	-0.2664003	dusp1	dual specificity phosphatase 1
0.38754	1.54e-03	3.790334	-1.0248	0.2755339	runx1t1	runt-related transcription factor 1; translocated to, 1 (cyclin D-related)
0.42252	1.73e-03	3.736017	-1.1325	0.3308592	trib2	tribbles pseudokinase 2
0.42252	1.73e-03	3.73579	-1.1416	0.2904702	2010004m13rik	RIKEN cDNA 2010004M13 gene
0.43739	1.87e-03	-3.697619	-1.1756	-0.2890006	optn	optineurin
0.43667	1.85e-03	-3.704095	-1.1761	-0.2860346	mllt11	myeloid/lymphoid or mixed-lineage leukemia; translocated to, 11
0.43667	1.85e-03	-3.70379	-1.1779	-0.2751739	grasp	GRP1 (general receptor for phosphoinositides 1)-associated scaffold protein
0.43667	1.82e-03	-3.711373	-1.1845	-0.3022333	clk3	CDC-like kinase 3
0.43814	1.92e-03	-3.686192	-1.1967	-0.262741	bdnf	brain derived neurotrophic factor
0.44306	1.96e-03	3.675745	-1.2293	0.2706571	rpa2	replication protein A2
0.43814	1.91e-03	-3.688935	-1.2353	-0.3751907	stard13	StAR-related lipid transfer (START) domain containing 13
0.44359	1.99e-03	-3.670028	-1.2379	-0.2742289	f2rl1	coagulation factor II (thrombin) receptor-like 1
0.44627	2.02e-03	-3.662097	-1.2384	-0.2790382
0.44641	2.06e-03	-3.652361	-1.2693	-0.3314439	clcf1	cardiotrophin-like cytokine factor 1
0.44641	2.07e-03	-3.651902	-1.2831	-0.3496206	clcf1	cardiotrophin-like cytokine factor 1
0.45222	2.12e-03	3.640917	-1.3153	0.307591	aqr	aquarius
0.49278	2.42e-03	-3.578836	-1.3847	-0.2823669	ankrd1	ankyrin repeat domain 1 (cardiac muscle)
0.49278	2.39e-03	3.584829	-1.3949	0.2695546	rhobtb2	Rho-related BTB domain containing 2
0.49278	2.40e-03	-3.581776	-1.4004	-0.3505135	gtpbp8	GTP-binding protein 8 (putative)
0.49278	2.43e-03	3.576784	-1.412	0.2878684	rhebl1	Ras homolog enriched in brain like 1
0.50184	2.52e-03	3.559008	-1.4149	0.2784581	sema4d	sema domain, immunoglobulin domain (Ig), transmembrane domain (TM) and short cytoplasmic domain, (semaphorin) 4D
0.49278	2.41e-03	-3.579393	-1.4158	-0.3080495	psmc2	proteasome (prosome, macropain) 26S subunit, ATPase 2
0.50614	2.59e-03	-3.54594	-1.4406	-0.2403198	dusp2	dual specificity phosphatase 2
0.50161	2.49e-03	-3.563827	-1.4412	-0.30338	prmt6	protein arginine N-methyltransferase 6
0.50675	2.62e-03	3.540905	-1.4549	0.2851027	erdr1	erythroid differentiation regulator 1
0.50603	2.57e-03	-3.550563	-1.4657	-0.2800609
0.51622	2.69e-03	-3.527815	-1.5011	-0.376046
0.51797	2.81e-03	-3.507434	-1.5036	-0.2471946	hinfp	histone H4 transcription factor
0.51797	2.79e-03	3.511543	-1.5175	0.260479	klhl25	kelch-like 25
0.51735	2.73e-03	-3.522405	-1.5188	-0.351389	csrnp1	cysteine-serine-rich nuclear protein 1
0.51797	2.81e-03	3.507976	-1.5438	0.2775722	zfp710	zinc finger protein 710
0.51797	2.83e-03	3.504678	-1.5492	0.2688655	setd1b	SET domain containing 1B
0.53241	2.94e-03	3.48762	-1.5522	0.2625822	hist1h2ag	histone cluster 1, H2ag
0.5379	2.99e-03	3.478663	-1.5576	0.2713719	c330018d20rik	RIKEN cDNA C330018D20 gene
0.54684	3.07e-03	-3.466826	-1.5891	-0.299134	cnot3	CCR4-NOT transcription complex, subunit 3
0.55797	3.19e-03	-3.44902	-1.6193	-0.2943778	mgp	matrix Gla protein
0.55797	3.21e-03	-3.445242	-1.628	-0.2499553	pcyt2	phosphate cytidylyltransferase 2, ethanolamine
0.55575	3.15e-03	-3.455176	-1.6309	-0.281326	ccl4	chemokine (C-C motif) ligand 4
0.55889	3.30e-03	3.433202	-1.6399	0.2862578	celf1	CUGBP, Elav-like family member 1
0.55889	3.29e-03	-3.433896	-1.6671	-0.6109215	ptgs2	prostaglandin-endoperoxide synthase 2
0.55889	3.33e-03	-3.428732	-1.6704	-0.2575145	b4galt3	UDP-Gal:betaGlcNAc beta 1,4-galactosyltransferase, polypeptide 3
0.55889	3.32e-03	3.429505	-1.6738	0.2621254	zbtb18	zinc finger and BTB domain containing 18
0.58614	3.55e-03	-3.398765	-1.7144	-0.2985437	gprc5a	G protein-coupled receptor, family C, group 5, member A
0.58614	3.53e-03	-3.401837	-1.7233	-0.2686779	zswim4	zinc finger SWIM-type containing 4
0.59934	3.66e-03	-3.384547	-1.735	-0.2847391	timp1	tissue inhibitor of metalloproteinase 1
0.59944	3.73e-03	3.375044	-1.7429	0.2387896	zbtb5	zinc finger and BTB domain containing 5
0.59944	3.73e-03	-3.375398	-1.7656	-0.2731531	epha2	Eph receptor A2
0.59944	3.75e-03	-3.373266	-1.7713	-0.2635261	f2rl1	coagulation factor II (thrombin) receptor-like 1
0.60524	3.88e-03	-3.35703	-1.7765	-0.3030175	il1rl1	interleukin 1 receptor-like 1
0.60524	3.89e-03	-3.355461	-1.7783	-0.2612475	dusp6	dual specificity phosphatase 6
0.60524	3.87e-03	3.35841	-1.7884	0.2527111	gadd45a	growth arrest and DNA-damage-inducible 45 alpha
0.60615	3.95e-03	-3.348852	-1.7892	-0.3467156	ereg	epiregulin
0.60524	3.90e-03	3.354216	-1.8007	0.2788163	clspn	claspin
0.60615	3.97e-03	3.346407	-1.8102	0.2780045
0.61746	4.12e-03	3.329416	-1.8365	0.2433923	zfhx3	zinc finger homeobox 3
0.61746	4.13e-03	-3.327634	-1.8399	-0.2485451	rassf1	Ras association (RalGDS/AF-6) domain family member 1
0.61761	4.20e-03	-3.320318	-1.8453	-0.2979482	bdnf	brain derived neurotrophic factor
0.61746	4.16e-03	-3.324584	-1.8546	-0.2505656	rad18	RAD18 E3 ubiquitin protein ligase
0.61746	4.17e-03	3.323847	-1.8568	0.2734854	zc2hc1a	zinc finger, C2HC-type containing 1A
0.62405	4.27e-03	3.312067	-1.8607	0.2453308	zfp763	zinc finger protein 763
0.62622	4.32e-03	3.306616	-1.8707	0.2374225	snx24	sorting nexing 24
0.62622	4.35e-03	-3.30373	-1.8832	-0.2768477	mypop	Myb-related transcription factor, partner of profilin
0.63519	4.50e-03	-3.287767	-1.9111	-0.3106171	soat1	sterol O-acyltransferase 1
0.63519	4.48e-03	3.290001	-1.9136	0.2618385	pik3r1	phosphatidylinositol 3-kinase, regulatory subunit, polypeptide 1 (p85 alpha)
0.63519	4.63e-03	3.274475	-1.9206	0.2430242	timm21	tranlocase of inner mitochondrial membrane 21
0.63519	4.57e-03	-3.280483	-1.9238	-0.2740674	socs5	suppressor of cytokine signaling 5
0.63519	4.64e-03	-3.272786	-1.9276	-0.2580883	cdkn1a	cyclin-dependent kinase inhibitor 1A (P21)
0.63519	4.72e-03	3.265235	-1.935	0.2589414	epb41l2	erythrocyte membrane protein band 4.1 like 2
0.63519	4.73e-03	-3.26438	-1.9408	-0.2276944	herpud1	homocysteine-inducible, endoplasmic reticulum stress-inducible, ubiquitin-like domain member 1
0.63519	4.69e-03	3.268542	-1.9478	0.3116096
0.63519	4.71e-03	-3.26632	-1.9508	-0.271323	msmo1	methylsterol monoxygenase 1
0.63519	4.73e-03	-3.26393	-1.9549	-0.2647206	mical2	microtubule associated monooxygenase, calponin and LIM domain containing 2
0.63773	4.84e-03	-3.253771	-1.9578	-0.2964511
0.63519	4.79e-03	3.258702	-1.9612	0.2499771	trap1	TNF receptor-associated protein 1
0.63519	4.78e-03	3.259246	-1.9615	0.2519933	snora70	small nucleolar RNA, H/ACA box 70
0.64092	4.95e-03	3.242355	-1.9848	0.2514725	nek9	NIMA (never in mitosis gene a)-related expressed kinase 9
0.64092	4.94e-03	3.243717	-1.986	0.2593597	nasp	nuclear autoantigenic sperm protein (histone-binding)
0.65011	5.06e-03	3.232676	-2.0058	0.2904239	nuak1	NUAK family, SNF1-like kinase, 1
0.65993	5.17e-03	-3.222052	-2.0201	-0.2398989	lrrc14	leucine rich repeat containing 14
0.63912	4.88e-03	-3.249705	-2.0254	-0.2807101
0.65993	5.26e-03	-3.213987	-2.0261	-0.2347244
0.65993	5.26e-03	-3.214078	-2.0416	-0.2510304	nab2	Ngfi-A binding protein 2
0.65993	5.26e-03	3.213871	-2.0416	0.2559493	naa16	N(alpha)-acetyltransferase 16, NatA auxiliary subunit
0.66793	5.39e-03	-3.202426	-2.0484	-0.2439107	epn2	epsin 2
0.66793	5.38e-03	3.203421	-2.0557	0.2521459
0.67095	5.45e-03	3.19744	-2.0666	0.2670924	clspn	claspin
0.67346	5.57e-03	3.187461	-2.078	0.2393563	hook3	hook microtubule tethering protein 3
0.67346	5.60e-03	-3.184483	-2.0782	-0.2166483	mical3	microtubule associated monooxygenase, calponin and LIM domain containing 3
0.67346	5.61e-03	-3.183684	-2.0798	-0.2449902	ppm1j	protein phosphatase 1J
0.67346	5.67e-03	-3.178703	-2.0887	-0.2734135	ccno	cyclin O
0.67346	5.67e-03	3.178999	-2.0977	0.2985187	gadd45b	growth arrest and DNA-damage-inducible 45 beta
0.67346	5.74e-03	3.17339	-2.098	0.2165773	slc39a3	solute carrier family 39 (zinc transporter), member 3
0.67346	5.71e-03	3.175502	-2.1086	0.2600606	pik3r1	phosphatidylinositol 3-kinase, regulatory subunit, polypeptide 1 (p85 alpha)
0.67346	5.72e-03	3.17498	-2.1095	0.2533861	nol3	nucleolar protein 3 (apoptosis repressor with CARD domain)
0.67935	5.83e-03	3.165993	-2.1231	0.2478415	ctnnbip1	catenin beta interacting protein 1
0.67935	5.85e-03	-3.163872	-2.1261	-0.2685808	phf13	PHD finger protein 13
0.69638	6.04e-03	-3.149513	-2.14	-0.269285	jmjd1c	jumonji domain containing 1C
0.71011	6.19e-03	-3.137638	-2.1613	-0.2288109	trpc6	transient receptor potential cation channel, subfamily C, member 6
0.71519	6.29e-03	-3.130005	-2.1744	-0.2253134	cdkn1a	cyclin-dependent kinase inhibitor 1A (P21)
0.71561	6.36e-03	-3.125022	-2.1867	-0.2280603	sox9	SRY (sex determining region Y)-box 9
0.71519	6.30e-03	3.128975	-2.1867	0.253692	irf1	interferon regulatory factor 1
0.71561	6.42e-03	-3.120716	-2.1911	-0.245038	cyr61	cysteine rich protein 61
0.71561	6.47e-03	3.116855	-2.1976	0.2243714	edn1	endothelin 1
0.71561	6.48e-03	-3.115667	-2.1998	-0.2732385	cyr61	cysteine rich protein 61
0.71561	6.49e-03	3.115091	-2.2038	0.2661886	rufy2	RUN and FYVE domain-containing 2
0.71561	6.60e-03	-3.107373	-2.2221	-0.2645242	yipf3	Yip1 domain family, member 3
0.71561	6.59e-03	-3.107825	-2.2226	-0.2696484	tgif1	TGFB-induced factor homeobox 1
0.71561	6.64e-03	3.104516	-2.2271	0.2953559	otx1	orthodenticle homeobox 1
0.71561	6.68e-03	3.101467	-2.2328	0.232684	mfap5	microfibrillar associated protein 5
0.71561	6.70e-03	-3.10054	-2.2338	-0.2775823	slc25a33	solute carrier family 25, member 33
0.71561	6.69e-03	3.101243	-2.234	0.2469967	cyhr1	cysteine and histidine rich 1
0.72194	6.79e-03	-3.093898	-2.2424	-0.3333376	mat2a	methionine adenosyltransferase II, alpha
0.73762	6.97e-03	3.081276	-2.2651	0.2711623	irgm1	immunity-related GTPase family M member 1
0.73917	7.08e-03	-3.074308	-2.2722	-0.2931058
0.73917	7.08e-03	-3.074359	-2.2723	-0.2322504	ccl4	chemokine (C-C motif) ligand 4
0.73917	7.13e-03	3.070761	-2.2783	0.21901	fam117b	family with sequence similarity 117, member B
0.73917	7.17e-03	-3.068178	-2.2835	-0.248416	hoxa13	homeobox A13
0.73917	7.17e-03	3.068124	-2.2867	0.2345356	raf1	v-raf-leukemia viral oncogene 1
0.74265	7.24e-03	3.06351	-2.294	0.2279608	alkbh8	alkB homolog 8, tRNA methyltransferase
0.74599	7.35e-03	-3.056382	-2.3034	-0.2683359	fam135a	family with sequence similarity 135, member A
0.74599	7.37e-03	-3.055366	-2.3052	-0.2456387	irf3	interferon regulatory factor 3
0.74599	7.38e-03	-3.054271	-2.3136	-0.2676247	pdp2	pyruvate dehyrogenase phosphatase catalytic subunit 2
0.74908	7.45e-03	-3.049966	-2.3161	-0.2547503
0.77958	7.84e-03	3.025661	-2.3587	0.2863093	pml	promyelocytic leukemia
0.77958	7.85e-03	-3.025243	-2.3588	-0.2647865	n4bp2	NEDD4 binding protein 2
0.77958	7.95e-03	3.019475	-2.3701	0.3870678	bst2	bone marrow stromal cell antigen 2
0.77958	7.93e-03	3.020613	-2.3702	0.2548657	gab1	growth factor receptor bound protein 2-associated protein 1
0.78116	8.05e-03	-3.013399	-2.3783	-0.2269573	numb	numb homolog (Drosophila)
0.77958	7.91e-03	3.021431	-2.3852	0.2630477
0.78116	8.12e-03	-3.009275	-2.3852	-0.2145323
0.78116	8.14e-03	-3.007977	-2.3895	-0.2420695	zswim6	zinc finger SWIM-type containing 6
0.78116	8.17e-03	-3.006099	-2.3909	-0.204735	rdh1	retinol dehydrogenase 1 (all trans)
0.78116	8.19e-03	-3.005036	-2.3923	-0.232853	trim27	tripartite motif-containing 27
0.78116	8.19e-03	3.004964	-2.3925	0.2176731	phactr4	phosphatase and actin regulator 4
0.78971	8.32e-03	2.997572	-2.4077	0.25871	clspn	claspin
0.79764	8.44e-03	-2.990616	-2.4195	-0.2565865	nt5dc3	5'-nucleotidase domain containing 3
0.79896	8.50e-03	-2.987623	-2.4224	-0.2553399	zfp768	zinc finger protein 768
0.79896	8.55e-03	-2.984815	-2.4288	-0.2132418	sez6l	seizure related 6 homolog like
0.79896	8.59e-03	-2.982396	-2.4319	-0.2504771	tnc	tenascin C
0.79896	8.65e-03	2.979184	-2.4379	0.2058657	pik3ip1	phosphoinositide-3-kinase interacting protein 1
0.79896	8.69e-03	-2.97694	-2.4416	-0.2266192
0.79896	8.69e-03	2.976751	-2.4419	0.2598721	snai2	snail family zinc finger 2
0.79896	8.76e-03	2.973034	-2.4479	0.2207879	zbtb38	zinc finger and BTB domain containing 38
0.79896	8.78e-03	-2.972374	-2.4486	-0.2349659	grwd1	glutamate-rich WD repeat containing 1
0.79896	8.84e-03	2.968672	-2.4562	0.266036
0.79896	8.85e-03	-2.968238	-2.4571	-0.2510335	dph1	diphthamide biosynthesis 1
0.80477	8.96e-03	-2.962685	-2.4682	-0.2195129	ppp2r3d	protein phosphatase 2 (formerly 2A), regulatory subunit B'', delta
0.81016	9.12e-03	2.954134	-2.4803	0.2241278	maml2	mastermind like 2 (Drosophila)
0.81016	9.23e-03	2.94859	-2.4894	0.2148221	wipf1	WAS/WASL interacting protein family, member 1
0.81016	9.23e-03	-2.948231	-2.4899	-0.2277241	phf23	PHD finger protein 23
0.81016	9.27e-03	-2.946379	-2.4934	-0.2161937	map2k4	mitogen-activated protein kinase kinase 4
0.81016	9.27e-03	-2.946365	-2.495	-0.3104794
0.81016	9.31e-03	2.944017	-2.4975	0.2544458	h1f0	H1 histone family, member 0
0.81016	9.34e-03	2.942559	-2.5005	0.2278565
0.81016	9.36e-03	2.941739	-2.501	0.3125757	zfp62	zinc finger protein 62
0.81016	9.37e-03	2.940932	-2.5039	0.2401758	cdkn2c	cyclin-dependent kinase inhibitor 2C (p18, inhibits CDK4)
0.81484	9.47e-03	-2.936169	-2.5104	-0.2139997	kcnn2	potassium intermediate/small conductance calcium-activated channel, subfamily N, member 2
0.8204	9.61e-03	2.929103	-2.5228	0.2306005	ttll3	tubulin tyrosine ligase-like family, member 3
0.8204	9.62e-03	-2.928414	-2.5244	-0.2225545	klf16	Kruppel-like factor 16
0.8204	9.66e-03	-2.926914	-2.5277	-0.210799	psmb6	proteasome (prosome, macropain) subunit, beta type 6
0.82512	9.75e-03	-2.922189	-2.5354	-0.2321855
0.8394	9.96e-03	-2.912028	-2.5518	-0.2314867	brinp1	bone morphogenic protein/retinoic acid inducible neural specific 1
0.84125	1.00e-02	-2.909001	-2.5581	-0.2104519	surf6	surfeit gene 6
0.84819	1.01e-02	2.903115	-2.5668	0.3057748	gnas	GNAS (guanine nucleotide binding protein, alpha stimulating) complex locus
0.84894	1.02e-02	-2.898867	-2.5755	-0.2235448	hist1h4b	histone cluster 1, H4b
0.84894	1.03e-02	-2.895081	-2.5807	-0.2389065	srxn1	sulfiredoxin 1 homolog (S. cerevisiae)
0.84894	1.03e-02	2.895793	-2.5844	0.2064503	kifc3	kinesin family member C3
0.84894	1.03e-02	2.894903	-2.5873	0.253676	pdcd11	programmed cell death 11
0.85309	1.04e-02	-2.890646	-2.5876	-0.2753783	mbtd1	mbt domain containing 1
0.8543	1.05e-02	-2.886591	-2.5945	-0.3469776	ube2z	ubiquitin-conjugating enzyme E2Z
0.8543	1.06e-02	-2.880935	-2.6048	-0.2116155	hmgcr	3-hydroxy-3-methylglutaryl-Coenzyme A reductase
0.8543	1.06e-02	2.880262	-2.6051	0.2228078
0.8543	1.06e-02	2.881166	-2.6088	0.2155225	atm	ataxia telangiectasia mutated
0.8543	1.07e-02	2.876654	-2.6115	0.2348206	tcf7l2	transcription factor 7 like 2, T cell specific, HMG box
0.8543	1.08e-02	-2.874803	-2.6144	-0.2401572	rpe	ribulose-5-phosphate-3-epimerase
0.8543	1.07e-02	2.877042	-2.6166	0.2028589
0.8543	1.08e-02	-2.875611	-2.6186	-0.2190815	pcgf2	polycomb group ring finger 2
0.85435	1.08e-02	-2.872916	-2.6224	-0.2185524	larp6	La ribonucleoprotein domain family, member 6
0.85738	1.09e-02	2.866896	-2.6278	0.2253711	sdc3	syndecan 3
0.85738	1.10e-02	-2.864836	-2.6321	-0.2456712	txnl4a	thioredoxin-like 4A
0.85738	1.11e-02	-2.859283	-2.6405	-0.2296742	1810011o10rik	RIKEN cDNA 1810011O10 gene
0.85738	1.12e-02	-2.856537	-2.645	-0.2836398
0.85738	1.11e-02	2.85875	-2.6462	0.2218908	glg1	golgi apparatus protein 1
0.85738	1.12e-02	2.856347	-2.6493	0.2194723	dpcd	deleted in primary ciliary dyskinesia
0.85738	1.12e-02	-2.854283	-2.6523	-0.2257308	tcp1	t-complex protein 1
0.85738	1.13e-02	2.852024	-2.6543	0.2391255	fat1	FAT atypical cadherin 1
0.85738	1.12e-02	-2.856776	-2.656	-0.2499871	dlgap1	discs, large (Drosophila) homolog-associated protein 1
0.85738	1.13e-02	2.849929	-2.656	0.2742215	mcf2l	mcf.2 transforming sequence-like
0.85738	1.13e-02	-2.852776	-2.6573	-0.2133201
0.85738	1.14e-02	2.849396	-2.6583	0.2460264	strbp	spermatid perinuclear RNA binding protein
0.86979	1.16e-02	-2.838789	-2.6763	-0.2194328	polr3h	polymerase (RNA) III (DNA directed) polypeptide H
0.86979	1.17e-02	-2.836368	-2.6821	-0.2160982	cars	cysteinyl-tRNA synthetase
0.86979	1.18e-02	2.8318	-2.6868	0.2416453	ppp2r1b	protein phosphatase 2, regulatory subunit A, beta
0.86979	1.18e-02	-2.831437	-2.6869	-0.2374491	agpat1	1-acylglycerol-3-phosphate O-acyltransferase 1 (lysophosphatidic acid acyltransferase, alpha)
0.86979	1.18e-02	2.831105	-2.6914	0.2039029	brd3	bromodomain containing 3
0.86979	1.18e-02	-2.832289	-2.6941	-0.2550633	hmbs	hydroxymethylbilane synthase
0.86979	1.20e-02	-2.82407	-2.6992	-0.2130198	frmd4a	FERM domain containing 4A
0.86979	1.18e-02	-2.829998	-2.7002	-0.2315249
0.86979	1.20e-02	2.823131	-2.7008	0.2599183	bahcc1	BAH domain and coiled-coil containing 1
0.86979	1.20e-02	-2.822152	-2.705	-0.2320296	noct	nocturnin
0.86979	1.20e-02	2.824287	-2.7084	0.2071061	lcat	lecithin cholesterol acyltransferase
0.86979	1.20e-02	-2.821597	-2.7096	-0.2307002
0.87606	1.23e-02	2.811902	-2.7194	0.2115228	kmt2c	lysine (K)-specific methyltransferase 2C
0.87606	1.23e-02	-2.811371	-2.7205	-0.2639786	jund	jun D proto-oncogene
0.87606	1.22e-02	-2.813896	-2.7213	-0.2026865
0.87368	1.21e-02	-2.817756	-2.7219	-0.2029223	smap2	small ArfGAP 2
0.87692	1.23e-02	2.80922	-2.726	0.2173789	enkd1	enkurin domain containing 1
0.88466	1.25e-02	2.803325	-2.7345	0.2165547	hbp1	high mobility group box transcription factor 1
0.89371	1.27e-02	2.795103	-2.7499	0.2287724	fyco1	FYVE and coiled-coil domain containing 1
0.89371	1.27e-02	-2.795846	-2.7574	-0.1946291
0.89796	1.29e-02	-2.789723	-2.7605	-0.2104671	ints6	integrator complex subunit 6
0.89796	1.29e-02	2.787006	-2.7632	0.2232143	chchd5	coiled-coil-helix-coiled-coil-helix domain containing 5
0.89796	1.30e-02	2.786217	-2.7641	0.2319476	wars2	tryptophanyl tRNA synthetase 2 (mitochondrial)
0.89796	1.30e-02	-2.786334	-2.7665	-0.2364227	nek9	NIMA (never in mitosis gene a)-related expressed kinase 9
0.89858	1.31e-02	2.780983	-2.7706	0.2097112
0.89858	1.31e-02	2.781332	-2.7712	0.2317969	fign	fidgetin
0.90001	1.32e-02	-2.778597	-2.7746	-0.219542	pex5	peroxisomal biogenesis factor 5
0.89858	1.30e-02	-2.783651	-2.7746	-0.2359823	srm	spermidine synthase
0.90444	1.33e-02	2.773008	-2.7857	0.2237725	e2f6	E2F transcription factor 6
0.90444	1.33e-02	2.773913	-2.788	0.225994	casp3	caspase 3
0.90528	1.34e-02	-2.768701	-2.7911	-0.2452572	zswim6	zinc finger SWIM-type containing 6
0.90528	1.34e-02	2.769058	-2.7913	0.2089402	tug1	taurine upregulated gene 1
0.90528	1.35e-02	2.764715	-2.798	0.2104569	epm2aip1	EPM2A (laforin) interacting protein 1
0.90528	1.36e-02	2.762549	-2.8011	0.2335202	2810001g20rik	RIKEN cDNA 2810001G20 gene
0.90528	1.37e-02	2.75959	-2.806	0.2126698	mrm1	mitochondrial rRNA methyltransferase 1
0.90528	1.38e-02	-2.757173	-2.81	-0.2415818	tbc1d10a	TBC1 domain family, member 10a
0.90528	1.37e-02	-2.760014	-2.8137	-0.2142511	rpusd1	RNA pseudouridylate synthase domain containing 1
0.90528	1.38e-02	2.75653	-2.8144	0.286002
0.90528	1.38e-02	-2.757418	-2.8193	-0.1904396	peak1	pseudopodium-enriched atypical kinase 1
0.90528	1.39e-02	-2.751998	-2.8212	-0.2439296	foxc2	forkhead box C2
0.90528	1.40e-02	2.747648	-2.8259	0.2074682	vamp4	vesicle-associated membrane protein 4
0.90528	1.39e-02	2.752515	-2.8264	0.2459614	hnrnpa1	heterogeneous nuclear ribonucleoprotein A1
0.90528	1.40e-02	-2.747451	-2.8265	-0.2219878	hdac7	histone deacetylase 7
0.90528	1.40e-02	-2.750087	-2.8345	-0.1846438	lsm14b	LSM family member 14B
0.90528	1.40e-02	-2.74775	-2.835	-0.267037	chka	choline kinase alpha
0.90528	1.40e-02	2.749548	-2.8357	0.2045465	ppm1k	protein phosphatase 1K (PP2C domain containing)
0.90644	1.43e-02	2.740021	-2.8386	0.2483315	anxa2	annexin A2
0.90644	1.43e-02	-2.739236	-2.8406	-0.2399631	soga1	suppressor of glucose, autophagy associated 1
0.90644	1.41e-02	2.743763	-2.8426	0.1923679
0.90644	1.42e-02	-2.742243	-2.8475	-0.1889541	pde4d	phosphodiesterase 4D, cAMP specific
0.90644	1.43e-02	2.739377	-2.8507	0.2060818
0.91073	1.46e-02	2.728867	-2.8567	0.2342265	c430049b03rik	RIKEN cDNA C430049B03 gene
0.91073	1.46e-02	2.727823	-2.8604	0.2226356	them6	thioesterase superfamily member 6
0.90789	1.44e-02	-2.73696	-2.8611	-0.1910423	rtn1	reticulon 1
0.91073	1.46e-02	-2.729749	-2.8665	-0.2272414	cebpb	CCAAT/enhancer binding protein (C/EBP), beta
0.91073	1.49e-02	-2.718678	-2.8758	-0.231678	4930578i06rik	RIKEN cDNA 4930578I06 gene
0.91073	1.50e-02	2.716364	-2.8775	0.2536779	abhd14b	abhydrolase domain containing 14b
0.91073	1.47e-02	-2.726735	-2.8782	-0.2577793
0.91073	1.49e-02	2.720375	-2.8782	0.2044123	rps15a	ribosomal protein S15A
0.91073	1.47e-02	-2.72445	-2.8798	-0.1861379	hist1h3c	histone cluster 1, H3c
0.91073	1.49e-02	2.719432	-2.8805	0.2483155	efemp2	epidermal growth factor-containing fibulin-like extracellular matrix protein 2
0.91073	1.50e-02	-2.714971	-2.8821	-0.2632817
0.91073	1.51e-02	-2.711559	-2.8854	-0.3011214	itga5	integrin alpha 5 (fibronectin receptor alpha)
0.91073	1.51e-02	-2.711207	-2.8869	-0.227119	glul	glutamate-ammonia ligase (glutamine synthetase)
0.91073	1.49e-02	2.718862	-2.8879	0.1855568	lgi2	leucine-rich repeat LGI family, member 2
0.91073	1.48e-02	-2.72078	-2.889	-0.180169
0.91073	1.51e-02	-2.712134	-2.8914	-0.2226778	bud31	BUD31 homolog
0.91073	1.53e-02	-2.706189	-2.8931	-0.2139754	ap1s3	adaptor-related protein complex AP-1, sigma 3
0.91073	1.53e-02	2.70669	-2.8932	0.2294593	zhx1	zinc fingers and homeoboxes 1
0.91073	1.53e-02	2.706615	-2.896	0.2021158	eif2s2	eukaryotic translation initiation factor 2, subunit 2 (beta)
0.91073	1.54e-02	2.70321	-2.8989	0.2056072	ccdc92	coiled-coil domain containing 92
0.91073	1.55e-02	-2.700741	-2.9031	-0.237617	lig3	ligase III, DNA, ATP-dependent
0.91073	1.54e-02	2.704104	-2.9048	0.1944155	efna4	ephrin A4
0.91073	1.54e-02	-2.702499	-2.9059	-0.2201121	plaur	plasminogen activator, urokinase receptor
0.91073	1.53e-02	2.704517	-2.9107	0.2223519	pdcd4	programmed cell death 4
0.91073	1.57e-02	2.693533	-2.9148	0.2148877	cxcl12	chemokine (C-X-C motif) ligand 12
0.91073	1.57e-02	-2.693199	-2.9202	-0.2676871	snx5	sorting nexin 5
0.91073	1.58e-02	2.689664	-2.9214	0.2592843	pabpc1	poly(A) binding protein, cytoplasmic 1
0.91073	1.58e-02	2.689091	-2.9221	0.2045355	4933427d14rik	RIKEN cDNA 4933427D14 gene
0.91073	1.59e-02	-2.688793	-2.9276	-0.2061167	st3gal4	ST3 beta-galactoside alpha-2,3-sialyltransferase 4
0.91073	1.59e-02	-2.687518	-2.9303	-0.2078016	atf3	activating transcription factor 3
0.91073	1.61e-02	-2.682477	-2.9343	-0.2529744	tnfsf13b	tumor necrosis factor (ligand) superfamily, member 13b
0.91073	1.59e-02	-2.68824	-2.9392	-0.2227054	spaca6	sperm acrosome associated 6
0.91073	1.61e-02	2.681682	-2.9395	0.2086578	kdm5c	lysine (K)-specific demethylase 5C
0.91073	1.61e-02	-2.680155	-2.9405	-0.3238192	drg1	developmentally regulated GTP binding protein 1
0.91073	1.60e-02	2.684756	-2.9434	0.2065558	evi5l	ecotropic viral integration site 5 like
0.91073	1.64e-02	2.67385	-2.9501	0.2379291
0.91073	1.64e-02	-2.672227	-2.9501	-0.2080374	rer1	retention in endoplasmic reticulum sorting receptor 1
0.91073	1.64e-02	-2.671435	-2.9513	-0.236385	prmt6	protein arginine N-methyltransferase 6
0.91073	1.61e-02	2.681079	-2.9537	0.1845952	zfp324	zinc finger protein 324
0.91073	1.61e-02	2.682034	-2.9552	0.1792049	hhat	hedgehog acyltransferase
0.91073	1.64e-02	-2.672712	-2.956	-0.195191	ercc2	excision repair cross-complementing rodent repair deficiency, complementation group 2
0.91073	1.61e-02	2.680502	-2.9575	0.2235258	mapk8	mitogen-activated protein kinase 8
0.91073	1.66e-02	-2.66617	-2.9603	-0.1978899	smox	spermine oxidase
0.91073	1.66e-02	2.667644	-2.9603	0.2789261	chst1	carbohydrate (keratan sulfate Gal-6) sulfotransferase 1
0.91073	1.66e-02	-2.6659	-2.9605	-0.2007143	slc4a7	solute carrier family 4, sodium bicarbonate cotransporter, member 7
0.91073	1.67e-02	-2.664212	-2.9628	-0.2054464	fitm2	fat storage-inducing transmembrane protein 2
0.91073	1.66e-02	-2.666856	-2.9643	-0.2108655	isg15	ISG15 ubiquitin-like modifier
0.91073	1.67e-02	-2.664495	-2.9646	-0.2019458	thoc6	THO complex 6
0.91073	1.64e-02	2.672948	-2.9653	0.1897939	gabpb1	GA repeat binding protein, beta 1
0.91073	1.67e-02	-2.662233	-2.9665	-0.2435517	arid4a	AT rich interactive domain 4A (RBP1-like)
0.91073	1.64e-02	2.671692	-2.9716	0.2376368	arhgef15	Rho guanine nucleotide exchange factor (GEF) 15
0.91073	1.68e-02	-2.659323	-2.9742	-0.2445632	amd2	S-adenosylmethionine decarboxylase 2
0.91073	1.67e-02	-2.664524	-2.9747	-0.2471847	hbegf	heparin-binding EGF-like growth factor
0.91073	1.69e-02	2.658944	-2.9748	0.20462	rab11fip5	RAB11 family interacting protein 5 (class I)
0.91073	1.69e-02	-2.658901	-2.9798	-0.1993747	trappc6b	trafficking protein particle complex 6B
0.91484	1.70e-02	-2.653608	-2.9804	-0.2149185	foxs1	forkhead box S1
0.91073	1.68e-02	2.66199	-2.9806	0.18665	pydc4	pyrin domain containing 4
0.91484	1.71e-02	2.65138	-2.9855	0.2116179	aunip	aurora kinase A and ninein interacting protein
0.91484	1.71e-02	-2.651158	-2.9879	-0.2589604	acox2	acyl-Coenzyme A oxidase 2, branched chain
0.91484	1.72e-02	-2.649899	-2.9894	-0.199919
0.91484	1.70e-02	-2.653903	-2.9896	-0.187616	csnk1d	casein kinase 1, delta
0.91484	1.72e-02	-2.64902	-2.9903	-0.22892
0.92723	1.75e-02	-2.640634	-3.0014	-0.211228	clk4	CDC like kinase 4
0.92723	1.75e-02	-2.639534	-3.0095	-0.201156	mtmr3	myotubularin related protein 3
0.92723	1.82e-02	2.623035	-3.0311	0.2094668	mybl2	myeloblastosis oncogene-like 2
0.92723	1.79e-02	-2.628712	-3.0351	-0.2022419	klf6	Kruppel-like factor 6
0.92723	1.83e-02	-2.62	-3.0369	-0.2144586	rnf216	ring finger protein 216
0.92723	1.79e-02	-2.631098	-3.0383	-0.211425	rad23a	RAD23 homolog A, nucleotide excision repair protein
0.92723	1.83e-02	-2.618903	-3.0402	-0.243796	gse1	genetic suppressor element 1, coiled-coil protein
0.92723	1.83e-02	2.618198	-3.0411	0.2043986	ncam1	neural cell adhesion molecule 1
0.92723	1.84e-02	-2.616691	-3.0423	-0.2771119	noct	nocturnin
0.92723	1.85e-02	2.613784	-3.0451	0.2352506	hoxa5	homeobox A5
0.92723	1.79e-02	-2.628652	-3.0455	-0.1760136
0.92723	1.82e-02	-2.622631	-3.0518	-0.1907873	stx2	syntaxin 2
0.92723	1.86e-02	2.61116	-3.052	0.2147238	h2afj	H2A histone family, member J
0.92723	1.88e-02	2.606254	-3.0583	0.285363	tpm4	tropomyosin 4
0.92723	1.88e-02	2.606413	-3.0584	0.2237229	gorasp2	golgi reassembly stacking protein 2
0.92723	1.88e-02	2.606139	-3.0584	0.2130375	snrk	SNF related kinase
0.92723	1.84e-02	2.615877	-3.0631	0.1994514	zfp763	zinc finger protein 763
0.92723	1.83e-02	-2.617954	-3.0635	-0.208893	rpl4	ribosomal protein L4
0.92723	1.89e-02	2.602098	-3.0651	0.2330757	srek1	splicing regulatory glutamine/lysine-rich protein 1
0.92723	1.89e-02	2.604365	-3.0654	0.2769401	c330006a16rik	RIKEN cDNA C330006A16 gene
0.92723	1.90e-02	-2.600017	-3.0665	-0.199884
0.92723	1.86e-02	2.611312	-3.0669	0.1944392	spcs1	signal peptidase complex subunit 1 homolog (S. cerevisiae)
0.92723	1.89e-02	2.602436	-3.0672	0.2042189	snx8	sorting nexin 8
0.92723	1.88e-02	-2.606321	-3.0707	-0.2001592	mff	mitochondrial fission factor
0.92723	1.91e-02	2.599061	-3.0717	0.1915546	fam13c	family with sequence similarity 13, member C
0.92723	1.91e-02	-2.597446	-3.0737	-0.2021205	wiz	widely-interspaced zinc finger motifs
0.92723	1.89e-02	-2.602807	-3.0745	-0.1830617	lsm14b	LSM family member 14B
0.92723	1.90e-02	-2.601786	-3.0755	-0.2149972	clk4	CDC like kinase 4
0.92723	1.89e-02	2.603956	-3.0785	0.2005499	wdr53	WD repeat domain 53
0.92723	1.88e-02	2.604656	-3.0792	0.1954691	proser1	proline and serine rich 1
0.92723	1.92e-02	2.596502	-3.0828	0.2079177	surf4	surfeit gene 4
0.92723	1.88e-02	2.606896	-3.0834	0.1818802	strn	striatin, calmodulin binding protein
0.92723	1.91e-02	-2.598744	-3.0834	-0.1924611	cnot4	CCR4-NOT transcription complex, subunit 4
0.92723	1.93e-02	-2.592786	-3.0835	-0.2248912	bhlhe40	basic helix-loop-helix family, member e40
0.92723	1.91e-02	-2.597989	-3.0853	-0.2358811	klf5	Kruppel-like factor 5
0.92868	1.94e-02	-2.589719	-3.0865	-0.2006336	akap10	A kinase (PRKA) anchor protein 10
0.92723	1.90e-02	2.600615	-3.0897	0.2035405	rab3a	RAB3A, member RAS oncogene family
0.92868	1.94e-02	2.590586	-3.0899	0.1948278	plekha2	pleckstrin homology domain-containing, family A (phosphoinositide binding specific) member 2
0.92723	1.92e-02	-2.595994	-3.0953	-0.1899623	1700037c18rik	RIKEN cDNA 1700037C18 gene
0.92723	1.92e-02	-2.59541	-3.0968	-0.1984028	pak1ip1	PAK1 interacting protein 1
0.92723	1.93e-02	2.594074	-3.098	0.2144499	irf1	interferon regulatory factor 1
0.93445	1.98e-02	-2.5804	-3.0996	-0.2252315	gpt2	glutamic pyruvate transaminase (alanine aminotransferase) 2
0.92723	1.92e-02	-2.596419	-3.1007	-0.1905636	habp4	hyaluronic acid binding protein 4
0.93445	1.99e-02	-2.578455	-3.104	-0.250785	gprc5a	G protein-coupled receptor, family C, group 5, member A
0.93445	1.98e-02	2.579911	-3.1042	0.20561	thnsl1	threonine synthase-like 1 (bacterial)
0.93445	1.99e-02	-2.57861	-3.1054	-0.1987661	bad	BCL2-associated agonist of cell death
0.92723	1.93e-02	2.593205	-3.1061	0.1951527	tnfrsf1b	tumor necrosis factor receptor superfamily, member 1b
0.93318	1.96e-02	2.585588	-3.1091	0.1799943	mis18a	MIS18 kinetochore protein A
0.9375	2.00e-02	-2.574848	-3.1102	-0.1982955	tbc1d10a	TBC1 domain family, member 10a
0.93318	1.97e-02	-2.583916	-3.113	-0.2063471	cd63	CD63 antigen
0.93318	1.97e-02	2.584179	-3.1132	0.194477	hmgxb4	HMG box domain containing 4
0.93944	2.02e-02	-2.5709	-3.1195	-0.2613157	stk40	serine/threonine kinase 40
0.93944	2.05e-02	-2.564578	-3.1264	-0.1955081	il11	interleukin 11
0.93944	2.04e-02	-2.565919	-3.1287	-0.1936796	ldlr	low density lipoprotein receptor
0.93445	1.99e-02	-2.577572	-3.1323	-0.1829356	sox7	SRY (sex determining region Y)-box 7
0.94232	2.06e-02	2.561183	-3.1343	0.1898862	reep5	receptor accessory protein 5
0.93944	2.05e-02	-2.564365	-3.1351	-0.2006934	ghr	growth hormone receptor
0.93944	2.05e-02	2.564134	-3.1373	0.195666	rnf181	ring finger protein 181
0.93944	2.02e-02	-2.57098	-3.1374	-0.1826571	abhd2	abhydrolase domain containing 2
0.93944	2.04e-02	-2.565312	-3.1381	-0.2229904	hspd1	heat shock protein 1 (chaperonin)
0.94537	2.08e-02	2.556254	-3.1386	0.2681416	usp18	ubiquitin specific peptidase 18
0.94531	2.08e-02	-2.55743	-3.1394	-0.1946207	clk4	CDC like kinase 4
0.94531	2.07e-02	-2.558412	-3.1397	-0.2364208	mak16	MAK16 homolog
0.93944	2.04e-02	-2.567117	-3.1402	-0.1852528	srm	spermidine synthase
0.95051	2.11e-02	2.549269	-3.141	0.2269135	adra2c	adrenergic receptor, alpha 2c
0.93944	2.05e-02	2.563789	-3.151	0.2217063	ttc23	tetratricopeptide repeat domain 23
0.95167	2.12e-02	-2.547587	-3.1539	-0.216001	smtn	smoothelin
0.95051	2.10e-02	-2.551044	-3.1549	-0.1918005	ppp1r3f	protein phosphatase 1, regulatory (inhibitor) subunit 3F
0.95051	2.11e-02	-2.550159	-3.1553	-0.2318639	akap12	A kinase (PRKA) anchor protein (gravin) 12
0.94537	2.09e-02	2.555203	-3.1572	0.2372207	zfp692	zinc finger protein 692
0.955	2.13e-02	-2.544789	-3.1572	-0.2096785	ppp1r13b	protein phosphatase 1, regulatory (inhibitor) subunit 13B
0.95633	2.14e-02	-2.542942	-3.16	-0.2162618	minpp1	multiple inositol polyphosphate histidine phosphatase 1
0.95633	2.14e-02	-2.541942	-3.1688	-0.1893643	adsl	adenylosuccinate lyase
0.95865	2.15e-02	2.539671	-3.1727	0.2222491	nfib	nuclear factor I/B
0.97187	2.22e-02	-2.524971	-3.1888	-0.2087415	h2afv	H2A histone family, member V
0.97187	2.21e-02	2.525768	-3.1896	0.1963716	atm	ataxia telangiectasia mutated
0.97187	2.22e-02	-2.524394	-3.1951	-0.202977	srxn1	sulfiredoxin 1 homolog (S. cerevisiae)
0.97187	2.21e-02	-2.526579	-3.1958	-0.1912412	rad23a	RAD23 homolog A, nucleotide excision repair protein
0.96174	2.16e-02	2.537018	-3.196	0.1890809	prickle2	prickle planar cell polarity protein 2
0.97255	2.23e-02	2.522993	-3.1995	0.1875964	lrif1	ligand dependent nuclear receptor interacting factor 1
0.97187	2.21e-02	2.52602	-3.2028	0.1874644	pan2	PAN2 poly(A) specific ribonuclease subunit
0.9631	2.17e-02	-2.53525	-3.2037	-0.1784489	lrrc9	leucine rich repeat containing 9
0.97424	2.25e-02	-2.517163	-3.2047	-0.1942138	dnajb9	DnaJ heat shock protein family (Hsp40) member B9
0.97187	2.21e-02	-2.526924	-3.2067	-0.2050532	1110004f10rik	RIKEN cDNA 1110004F10 gene
0.97424	2.29e-02	2.509049	-3.215	0.2115013	mrgprf	MAS-related GPR, member F
0.97424	2.29e-02	-2.508367	-3.2206	-0.2030646	arhgap29	Rho GTPase activating protein 29
0.97424	2.25e-02	-2.518135	-3.2209	-0.185329	il15ra	interleukin 15 receptor, alpha chain
0.97424	2.28e-02	2.511865	-3.2247	0.1957617	ttll3	tubulin tyrosine ligase-like family, member 3
0.97424	2.33e-02	-2.500011	-3.2289	-0.2660397	tm9sf2	transmembrane 9 superfamily member 2
0.97424	2.32e-02	2.503601	-3.2305	0.1844386
0.97424	2.31e-02	2.504469	-3.2329	0.2198703	suv420h2	suppressor of variegation 4-20 homolog 2 (Drosophila)
0.97424	2.34e-02	2.498481	-3.2336	0.2048905	irf9	interferon regulatory factor 9
0.97424	2.28e-02	-2.512194	-3.2338	-0.1715635	pcif1	PDX1 C-terminal inhibiting factor 1
0.97424	2.25e-02	2.517122	-3.234	0.1736147	ybey	ybeY metallopeptidase
0.97424	2.33e-02	-2.50067	-3.2341	-0.1932358	zfp654	zinc finger protein 654
0.97424	2.36e-02	-2.493561	-3.2395	-0.191486	rida	reactive intermediate imine deaminase A homolog
0.97424	2.36e-02	-2.495093	-3.2408	-0.2427436	trpc4ap	transient receptor potential cation channel, subfamily C, member 4 associated protein
0.97424	2.37e-02	-2.492945	-3.2411	-0.2406241	hist1h2bc	histone cluster 1, H2bc
0.97424	2.38e-02	-2.490903	-3.2451	-0.2103757
0.97424	2.31e-02	2.50395	-3.2476	0.1848417	tctn2	tectonic family member 2
0.97424	2.40e-02	2.486027	-3.2512	0.1926654	zkscan5	zinc finger with KRAB and SCAN domains 5
0.97424	2.30e-02	-2.506707	-3.2519	-0.1911862	gabarapl2	gamma-aminobutyric acid (GABA) A receptor-associated protein-like 2
0.97424	2.39e-02	2.488351	-3.2519	0.1901367	ddx26b	DEAD/H (Asp-Glu-Ala-Asp/His) box polypeptide 26B
0.97424	2.40e-02	2.48583	-3.2519	0.2538846	cald1	caldesmon 1
0.97424	2.35e-02	2.497052	-3.2522	0.1772266	bcl2	B cell leukemia/lymphoma 2
0.97424	2.42e-02	-2.482053	-3.2558	-0.2003231	gm26588	predicted gene, 26588
0.97424	2.42e-02	2.482067	-3.2588	0.2200754	6820445e23rik	RIKEN cDNA 6820445E23 gene
0.97424	2.32e-02	-2.501948	-3.2588	-0.2151235	rabgap1l	RAB GTPase activating protein 1-like
0.97424	2.41e-02	-2.484807	-3.2591	-0.2989608	vat1	vesicle amine transport 1
0.97424	2.33e-02	2.500638	-3.2599	0.1853338	sephs1	selenophosphate synthetase 1
0.97424	2.47e-02	-2.472445	-3.2603	-0.2285688	dnah2	dynein, axonemal, heavy chain 2
0.97424	2.33e-02	-2.500101	-3.2612	-0.1785583	usf2	upstream transcription factor 2
0.97424	2.41e-02	2.484069	-3.2617	0.1831713	igf2bp3	insulin-like growth factor 2 mRNA binding protein 3
0.97424	2.34e-02	-2.49928	-3.2622	-0.2112045	crybb3	crystallin, beta B3
0.97424	2.44e-02	2.477867	-3.2644	0.2089791	klhl17	kelch-like 17
0.97424	2.46e-02	2.474543	-3.2709	0.1960679	ccnc	cyclin C
0.97424	2.41e-02	2.484277	-3.2728	0.1816821	zbtb18	zinc finger and BTB domain containing 18
0.97424	2.47e-02	-2.472371	-3.2748	-0.2162214	add1	adducin 1 (alpha)
0.97424	2.41e-02	2.483821	-3.2749	0.1776359	fmr1	fragile X mental retardation syndrome 1
0.97424	2.47e-02	-2.472634	-3.2757	-0.1914605	pmm2	phosphomannomutase 2
0.97424	2.38e-02	-2.490796	-3.2786	-0.1752193	lhx3	LIM homeobox protein 3
0.97424	2.41e-02	2.483703	-3.2791	0.1977635	anapc16	anaphase promoting complex subunit 16
0.97424	2.46e-02	-2.473924	-3.2832	-0.1817937	ppic	peptidylprolyl isomerase C
0.97424	2.50e-02	-2.466449	-3.2863	-0.2330781	ndrg1	N-myc downstream regulated gene 1
0.97424	2.51e-02	2.464406	-3.2925	0.1821873	cd47	CD47 antigen (Rh-related antigen, integrin-associated signal transducer)
0.97424	2.50e-02	2.466883	-3.2932	0.186544	2610319h10rik	RIKEN cDNA 2610319H10 gene
0.97424	2.52e-02	-2.462008	-3.2955	-0.2763218	gm12657	predicted gene 12657
0.97424	2.55e-02	2.456418	-3.2996	0.2606213	6030458c11rik	RIKEN cDNA 6030458C11 gene
0.97424	2.52e-02	-2.461518	-3.2996	-0.1925423
0.97424	2.50e-02	-2.466741	-3.3	-0.1864579	kdm4c	lysine (K)-specific demethylase 4C
0.97424	2.55e-02	-2.456159	-3.3017	-0.198766	rabggtb	Rab geranylgeranyl transferase, b subunit
0.97424	2.46e-02	-2.474549	-3.3018	-0.1818993	runx1	runt related transcription factor 1
0.97424	2.51e-02	-2.464332	-3.3019	-0.2169961	mdm2	transformed mouse 3T3 cell double minute 2
0.97424	2.48e-02	-2.470176	-3.3034	-0.1891655	asxl1	additional sex combs like 1
0.97424	2.55e-02	-2.456975	-3.3077	-0.2004472	ada	adenosine deaminase
0.97424	2.56e-02	2.45332	-3.3077	0.1836737	gli2	GLI-Kruppel family member GLI2
0.97424	2.48e-02	-2.470745	-3.3089	-0.1734182	sulf2	sulfatase 2
0.97424	2.50e-02	-2.466387	-3.3103	-0.1939234	h2-q1	histocompatibility 2, Q region locus 1
0.97424	2.51e-02	2.46442	-3.3116	0.1925932	cul3	cullin 3
0.97424	2.49e-02	-2.467193	-3.3123	-0.1824435
0.97424	2.50e-02	2.466571	-3.3147	0.1757993	flt1	FMS-like tyrosine kinase 1
0.97424	2.65e-02	-2.437494	-3.3174	-0.2124014	zfp212	Zinc finger protein 212
0.97424	2.60e-02	-2.447022	-3.3174	-0.1994926	tmem8	transmembrane protein 8 (five membrane-spanning domains)
0.97424	2.61e-02	2.443745	-3.3196	0.2846174
0.97424	2.62e-02	2.442836	-3.3208	0.3027655	zdhhc4	zinc finger, DHHC domain containing 4
0.97424	2.60e-02	2.445611	-3.3213	0.1823739	msh3	mutS homolog 3
0.97424	2.52e-02	-2.461698	-3.3214	-0.1855139	clec3b	C-type lectin domain family 3, member b
0.97424	2.61e-02	2.444292	-3.3223	0.2373259	gata6	GATA binding protein 6
0.97424	2.62e-02	2.442897	-3.3244	0.1807634	tmem110	transmembrane protein 110
0.97424	2.61e-02	-2.4449	-3.3245	-0.2330524	nck1	non-catalytic region of tyrosine kinase adaptor protein 1
0.97424	2.62e-02	-2.443397	-3.3262	-0.1863646	stambpl1	STAM binding protein like 1
0.97424	2.63e-02	2.441584	-3.3267	0.1906111	orc5	origin recognition complex, subunit 5
0.97424	2.53e-02	2.459757	-3.3302	0.1639397	dixdc1	DIX domain containing 1
0.97424	2.67e-02	2.433949	-3.3351	0.2083087	cep78	centrosomal protein 78
0.97424	2.65e-02	2.437705	-3.3352	0.1968716	krt10	keratin 10
0.97424	2.64e-02	2.439748	-3.3372	0.1995755	setbp1	SET binding protein 1
0.97424	2.61e-02	-2.444799	-3.3391	-0.1971207	agbl5	ATP/GTP binding protein-like 5
0.97424	2.68e-02	-2.43155	-3.3395	-0.2272597	ndrg1	N-myc downstream regulated gene 1
0.97424	2.67e-02	2.433683	-3.3401	0.1985376	lage3	L antigen family, member 3
0.97424	2.58e-02	-2.450488	-3.3412	-0.1701615
0.97424	2.57e-02	2.452389	-3.3421	0.1710142	slc27a6	solute carrier family 27 (fatty acid transporter), member 6
0.97424	2.61e-02	2.44467	-3.3433	0.181218	diexf	digestive organ expansion factor homolog (zebrafish)
0.97424	2.67e-02	-2.432554	-3.3463	-0.1873921	srxn1	sulfiredoxin 1 homolog (S. cerevisiae)
0.97424	2.66e-02	2.434753	-3.3494	0.1877934	tfb1m	transcription factor B1, mitochondrial
0.97424	2.66e-02	-2.434554	-3.35	-0.1996601
0.97424	2.72e-02	-2.424121	-3.3505	-0.1886299	klhdc3	kelch domain containing 3
0.97424	2.68e-02	-2.430859	-3.3508	-0.1899905	cinp	cyclin-dependent kinase 2 interacting protein
0.97424	2.64e-02	2.438582	-3.3516	0.1989351	rbms2	RNA binding motif, single stranded interacting protein 2
0.97424	2.62e-02	-2.442369	-3.3518	-0.1871786	dyrk1b	dual-specificity tyrosine-(Y)-phosphorylation regulated kinase 1b
0.97424	2.67e-02	2.434017	-3.3533	0.2199327
0.97424	2.77e-02	-2.414498	-3.3546	-0.204122
0.97424	2.74e-02	-2.421084	-3.355	-0.2822369	pgam1	phosphoglycerate mutase 1
0.97424	2.61e-02	2.444565	-3.3551	0.1863749
0.97424	2.71e-02	2.426754	-3.3577	0.1847175	rilpl2	Rab interacting lysosomal protein-like 2
0.97424	2.73e-02	2.422399	-3.3601	0.1850335	casp8	caspase 8
0.97424	2.73e-02	2.421527	-3.3605	0.1922423	sppl3	signal peptide peptidase 3
0.97424	2.75e-02	2.417917	-3.3627	0.1855827	cdc7	cell division cycle 7 (S. cerevisiae)
0.97424	2.69e-02	-2.429365	-3.3642	-0.1711991	rffl	ring finger and FYVE like domain containing protein
0.97424	2.77e-02	2.415126	-3.366	0.1812627	lpar4	lysophosphatidic acid receptor 4
0.97424	2.78e-02	-2.413249	-3.3671	-0.3616626	hsf2	heat shock factor 2
0.97424	2.78e-02	-2.413555	-3.3672	-0.2356403	bc023829	cDNA sequence BC023829
0.97424	2.76e-02	2.417191	-3.3699	0.1845931	dtx3l	deltex 3-like, E3 ubiquitin ligase
0.97424	2.66e-02	-2.435862	-3.3699	-0.1630071	gpr137b	G protein-coupled receptor 137B
0.97424	2.76e-02	2.41747	-3.3703	0.1990128	ints1	integrator complex subunit 1
0.97424	2.72e-02	-2.42353	-3.3708	-0.2184534	pex19	peroxisomal biogenesis factor 19
0.97424	2.79e-02	2.41173	-3.3709	0.2297717	gdi2	guanosine diphosphate (GDP) dissociation inhibitor 2
0.97424	2.80e-02	2.410424	-3.3719	0.2503221
0.97424	2.78e-02	-2.413966	-3.3727	-0.1901066	gmeb2	glucocorticoid modulatory element binding protein 2
0.97424	2.75e-02	-2.418149	-3.3743	-0.1848119	commd4	COMM domain containing 4
0.97424	2.76e-02	2.417196	-3.3748	0.1929771	zbtb45	zinc finger and BTB domain containing 45
0.97424	2.81e-02	-2.408067	-3.3752	-0.2017793	sh2d1b1	SH2 domain containing 1B1
0.97424	2.73e-02	-2.422101	-3.3754	-0.1796511	ankrd1	ankyrin repeat domain 1 (cardiac muscle)
0.97424	2.79e-02	2.411324	-3.3766	0.2041821	fam178a	family with sequence similarity 178, member A
0.97424	2.77e-02	-2.41416	-3.3774	-0.2068872	col8a1	collagen, type VIII, alpha 1
0.97424	2.82e-02	-2.406114	-3.3824	-0.2189173	olfm1	olfactomedin 1
0.97424	2.83e-02	2.403883	-3.3853	0.2002438	hnrnpdl	heterogeneous nuclear ribonucleoprotein D-like
0.97424	2.79e-02	2.412319	-3.3887	0.1674316	egr3	early growth response 3
0.97424	2.83e-02	-2.404263	-3.3895	-0.213435	ptpn22	protein tyrosine phosphatase, non-receptor type 22 (lymphoid)
0.97424	2.83e-02	-2.404837	-3.3899	-0.1851539	gm5801	ubiquitin-conjugating enzyme E2, J2 homolog pseudogene
0.97424	2.87e-02	2.397163	-3.3924	0.1955321	fchsd2	FCH and double SH3 domains 2
0.97424	2.73e-02	-2.422038	-3.3925	-0.1778995	trpt1	tRNA phosphotransferase 1
0.97424	2.86e-02	-2.398983	-3.3932	-0.1979008	asb16	ankyrin repeat and SOCS box-containing 16
0.97424	2.89e-02	-2.39432	-3.3943	-0.203475	golt1a	golgi transport 1A
0.97424	2.86e-02	-2.39901	-3.3949	-0.1767606	zfp36	zinc finger protein 36
0.97424	2.87e-02	-2.396982	-3.3964	-0.2467325	gemin2	gem (nuclear organelle) associated protein 2
0.97424	2.76e-02	2.416954	-3.4003	0.1703721	1500011b03rik	RIKEN cDNA 1500011B03 gene
0.97424	2.93e-02	-2.387642	-3.4011	-0.2060571	rhbdf2	rhomboid 5 homolog 2
0.97424	2.89e-02	-2.394523	-3.4044	-0.188763	ncoa2	nuclear receptor coactivator 2
0.97424	2.90e-02	-2.392792	-3.4098	-0.2680078	sox9	SRY (sex determining region Y)-box 9
0.97424	2.80e-02	-2.409666	-3.4121	-0.1909843	s100a8	S100 calcium binding protein A8 (calgranulin A)
0.97424	2.94e-02	-2.38455	-3.4128	-0.2457585	pwp1	PWP1 homolog, endonuclein
0.97424	2.88e-02	-2.395165	-3.4187	-0.1831456	hmga2	high mobility group AT-hook 2
0.97424	2.97e-02	2.380945	-3.4195	0.2486913	fbxo31	F-box protein 31
0.97424	2.83e-02	2.404388	-3.4205	0.1768207	capn5	calpain 5
0.97424	2.92e-02	2.389407	-3.4238	0.1694431	psen1	presenilin 1
0.97424	2.89e-02	2.394093	-3.424	0.1784908	egln1	egl-9 family hypoxia-inducible factor 1
0.97424	2.94e-02	2.385049	-3.4263	0.2127206	eif2ak2	eukaryotic translation initiation factor 2-alpha kinase 2
0.97424	2.89e-02	-2.393341	-3.4269	-0.168618	zfp367	zinc finger protein 367
0.97424	3.10e-02	2.359085	-3.4271	0.267799	rrp7a	ribosomal RNA processing 7 homolog A (S. cerevisiae)
0.97424	3.09e-02	-2.361074	-3.4318	-0.2112083	f3	coagulation factor III
0.97424	2.98e-02	-2.378463	-3.4318	-0.1735829	ptbp1	polypyrimidine tract binding protein 1
0.97424	2.98e-02	2.37851	-3.4325	0.1835036	olfr328	olfactory receptor 328
0.97424	2.94e-02	-2.384732	-3.4333	-0.1736024
0.97424	2.92e-02	-2.389367	-3.4347	-0.1677928	cenpj	centromere protein J
0.97424	3.02e-02	2.372228	-3.435	0.1892209	msantd3	Myb/SANT-like DNA-binding domain containing 3
0.97424	3.01e-02	2.372959	-3.4351	0.2405637	unc5b	unc-5 netrin receptor B
0.97424	2.94e-02	-2.385803	-3.4358	-0.1900065	dus3l	dihydrouridine synthase 3-like (S. cerevisiae)
0.97424	2.98e-02	2.37926	-3.4368	0.1806723	brwd1	bromodomain and WD repeat domain containing 1
0.97424	3.01e-02	2.37297	-3.4369	0.233975	thumpd3	THUMP domain containing 3
0.97424	2.91e-02	-2.390188	-3.4377	-0.1757164	camkk2	calcium/calmodulin-dependent protein kinase kinase 2, beta
0.97424	2.92e-02	2.388158	-3.4382	0.1776962	wls	wntless homolog (Drosophila)
0.97424	3.00e-02	2.374941	-3.4394	0.1849908	smo	smoothened, frizzled class receptor
0.97424	2.93e-02	-2.386981	-3.4394	-0.1626025	fbxl20	F-box and leucine-rich repeat protein 20
0.97424	3.04e-02	-2.368739	-3.4399	-0.1823869	timm44	translocase of inner mitochondrial membrane 44
0.97424	2.95e-02	2.383231	-3.4422	0.1744113
0.97424	3.03e-02	-2.370924	-3.4432	-0.3175485
0.97424	3.03e-02	-2.37102	-3.4433	-0.274381	idi1	isopentenyl-diphosphate delta isomerase
0.97424	2.94e-02	-2.385563	-3.4439	-0.1758842	ldlr	low density lipoprotein receptor
0.97424	3.03e-02	2.370269	-3.444	0.1962887	srsf6	serine/arginine-rich splicing factor 6
0.97424	2.92e-02	2.389333	-3.4462	0.1807577	pacsin3	protein kinase C and casein kinase substrate in neurons 3
0.97424	2.97e-02	2.38058	-3.4482	0.1826823	luc7l3	LUC7-like 3 (S. cerevisiae)
0.97424	2.95e-02	2.384157	-3.4485	0.1882794	sgol1	shugoshin-like 1 (S. pombe)
0.97424	3.03e-02	2.37058	-3.4486	0.1838089	eri2	exoribonuclease 2
0.97424	2.97e-02	2.380243	-3.4487	0.1689607
0.97424	3.08e-02	-2.361575	-3.4489	-0.2006256	acp6	acid phosphatase 6, lysophosphatidic
0.97424	2.98e-02	-2.378289	-3.4493	-0.1976824	tmem120b	transmembrane protein 120B
0.97424	2.94e-02	-2.384929	-3.4536	-0.16936
0.97424	3.10e-02	-2.358273	-3.4537	-0.2333561	cnot3	CCR4-NOT transcription complex, subunit 3
0.97424	3.07e-02	2.363111	-3.4558	0.2013742	ccnd1	cyclin D1
0.97424	3.04e-02	-2.368513	-3.4568	-0.1865099	camkk2	calcium/calmodulin-dependent protein kinase kinase 2, beta
0.97424	3.13e-02	-2.35393	-3.4606	-0.1863135	ctu2	cytosolic thiouridylase subunit 2
0.97424	3.13e-02	2.353533	-3.461	0.189292	fadd	Fas (TNFRSF6)-associated via death domain
0.97424	3.10e-02	-2.358075	-3.4631	-0.1864213	dusp16	dual specificity phosphatase 16
0.97424	3.00e-02	-2.374952	-3.4638	-0.1607129	tldc1	TBC/LysM associated domain containing 1
0.97424	3.09e-02	-2.360375	-3.4638	-0.2132285
0.97424	3.15e-02	2.350183	-3.4674	0.1891072	trove2	TROVE domain family, member 2
0.97424	2.99e-02	2.376085	-3.4676	0.1676579
0.97424	3.14e-02	-2.352563	-3.47	-0.1777997	fam96b	family with sequence similarity 96, member B
0.97424	3.14e-02	2.353018	-3.4716	0.2053094	sf3b4	splicing factor 3b, subunit 4
0.97424	3.18e-02	-2.346736	-3.4719	-0.1985839	st6galnac4	ST6 (alpha-N-acetyl-neuraminyl-2,3-beta-galactosyl-1,3)-N-acetylgalactosaminide alpha-2,6-sialyltransferase 4
0.97424	3.17e-02	-2.347546	-3.4725	-0.2270177	lsmem1	leucine-rich single-pass membrane protein 1
0.97424	3.04e-02	2.369139	-3.4729	0.1728005	e2f2	E2F transcription factor 2
0.97424	3.19e-02	-2.343877	-3.4762	-0.3519165	smc4	structural maintenance of chromosomes 4
0.97424	3.05e-02	-2.367689	-3.4777	-0.1710891	serpinf1	serine (or cysteine) peptidase inhibitor, clade F, member 1
0.97424	3.14e-02	2.353063	-3.4796	0.1655444	h3f3a	H3 histone, family 3A
0.97424	3.19e-02	2.344789	-3.48	0.1817766	pan2	PAN2 poly(A) specific ribonuclease subunit
0.97424	3.17e-02	2.347518	-3.4803	0.17316	tceanc2	transcription elongation factor A (SII) N-terminal and central domain containing 2
0.97424	3.17e-02	2.347375	-3.4809	0.1869913	bmper	BMP-binding endothelial regulator
0.97424	3.17e-02	-2.347555	-3.4815	-0.2008773	lif	leukemia inhibitory factor
0.97424	3.19e-02	2.344218	-3.4832	0.1713355	itpr2	inositol 1,4,5-triphosphate receptor 2
0.97424	3.22e-02	2.340251	-3.4833	0.2043625	sec23a	SEC23 homolog A, COPII coat complex component
0.97424	3.06e-02	-2.36449	-3.4835	-0.1657504	bbs2	Bardet-Biedl syndrome 2 (human)
0.97424	3.18e-02	2.346733	-3.484	0.1823611	arf4os	ADP-ribosylation factor 4, opposite strand
0.97424	3.20e-02	-2.343273	-3.4857	-0.2550491	maff	v-maf musculoaponeurotic fibrosarcoma oncogene family, protein F (avian)
0.97424	3.26e-02	-2.33399	-3.4857	-0.1895034	nmnat1	nicotinamide nucleotide adenylyltransferase 1
0.97424	3.23e-02	2.338863	-3.4872	0.2007015	fam53b	family with sequence similarity 53, member B
0.97424	3.21e-02	2.340918	-3.4877	0.1804754	rnf34	ring finger protein 34
0.97424	3.27e-02	2.332377	-3.4904	0.1924422
0.97424	3.23e-02	-2.337909	-3.4917	-0.1802459	tagln	transgelin
0.97424	3.26e-02	2.333382	-3.4935	0.1944446	ankrd10	ankyrin repeat domain 10
0.97424	3.15e-02	2.351318	-3.4936	0.172375	slc25a1	solute carrier family 25 (mitochondrial carrier, citrate transporter), member 1
0.97424	3.27e-02	2.332539	-3.4939	0.2213267	spsb1	splA/ryanodine receptor domain and SOCS box containing 1
0.97424	3.22e-02	2.340264	-3.4941	0.1718094	rnf141	ring finger protein 141
0.97424	3.17e-02	2.347427	-3.4946	0.1729188	mum1	melanoma associated antigen (mutated) 1
0.97424	3.26e-02	-2.333614	-3.4964	-0.1789435	uck2	uridine-cytidine kinase 2
0.97424	3.24e-02	-2.33632	-3.4965	-0.1735453	cttnbp2nl	CTTNBP2 N-terminal like
0.97424	3.11e-02	2.357848	-3.4967	0.1678705
0.97424	3.26e-02	2.333637	-3.4975	0.1968655	rassf3	Ras association (RalGDS/AF-6) domain family member 3
0.97424	3.22e-02	-2.340169	-3.4981	-0.1726375	pomgnt1	protein O-linked mannose beta 1,2-N-acetylglucosaminyltransferase
0.97424	3.26e-02	-2.333716	-3.4992	-0.1899664	sema7a	sema domain, immunoglobulin domain (Ig), and GPI membrane anchor, (semaphorin) 7A
0.97424	3.22e-02	-2.339858	-3.5008	-0.1720931	stat3	signal transducer and activator of transcription 3
0.97462	3.30e-02	-2.327349	-3.5018	-0.2056537	pvr	poliovirus receptor
0.97462	3.29e-02	-2.328482	-3.5032	-0.2192374	cyb5r1	cytochrome b5 reductase 1
0.97424	3.26e-02	-2.333578	-3.506	-0.1835137	alg13	asparagine-linked glycosylation 13
0.97424	3.23e-02	-2.338336	-3.5067	-0.1989007	sbsn	suprabasin
0.97424	3.21e-02	2.340777	-3.5082	0.1826571	pdhb	pyruvate dehydrogenase (lipoamide) beta
0.97424	3.17e-02	-2.348139	-3.5084	-0.1638477	mafk	v-maf musculoaponeurotic fibrosarcoma oncogene family, protein K (avian)
0.97462	3.30e-02	2.327523	-3.5127	0.1759922	pknox1	Pbx/knotted 1 homeobox
0.97424	3.27e-02	2.331338	-3.5134	0.1890104	gm5643	heterogeneous nuclear ribonucleoprotein A1 pseudogene
0.98287	3.35e-02	2.319893	-3.5152	0.2153439	zfp955a	zinc finger protein 955A
0.97424	3.23e-02	-2.338392	-3.5153	-0.1689015
0.97424	3.27e-02	2.33195	-3.5164	0.1680292	fam20c	family with sequence similarity 20, member C
0.98287	3.35e-02	2.31922	-3.5202	0.2550052
0.97683	3.32e-02	2.323785	-3.5206	0.1747444
0.97462	3.31e-02	2.325651	-3.5222	0.1788274	saraf	store-operated calcium entry-associated regulatory factor
0.97424	3.24e-02	2.336427	-3.5223	0.1652635
0.98329	3.37e-02	2.317449	-3.5229	0.1743372
0.98329	3.38e-02	-2.31553	-3.523	-0.1920314	ubap1	ubiquitin-associated protein 1
0.98656	3.41e-02	-2.311604	-3.5266	-0.2006109
0.97424	3.28e-02	2.330978	-3.5277	0.1663581	tbcd	tubulin-specific chaperone d
0.97462	3.29e-02	2.328674	-3.5295	0.1643284	snrpd1	small nuclear ribonucleoprotein D1
0.97462	3.31e-02	-2.326453	-3.5311	-0.1955354	nars	asparaginyl-tRNA synthetase
0.98329	3.37e-02	2.316784	-3.5317	0.1805043	sh3bp5l	SH3 binding domain protein 5 like
0.97424	3.27e-02	-2.33214	-3.5328	-0.1600694	tsc1	tuberous sclerosis 1
0.98656	3.40e-02	-2.31262	-3.533	-0.1954143	tymp	thymidine phosphorylase
0.99128	3.46e-02	2.304131	-3.5425	0.1986478	ecsit	ECSIT signalling integrator
0.97462	3.31e-02	2.326203	-3.5436	0.1971985	gna12	guanine nucleotide binding protein, alpha 12
0.99254	3.47e-02	-2.301352	-3.5482	-0.1777591	agpat5	1-acylglycerol-3-phosphate O-acyltransferase 5 (lysophosphatidic acid acyltransferase, epsilon)
0.99254	3.50e-02	2.297363	-3.5485	0.1838974	fktn	fukutin
0.99254	3.52e-02	2.295302	-3.5507	0.1953242	galnt10	UDP-N-acetyl-alpha-D-galactosamine:polypeptide N-acetylgalactosaminyltransferase 10
0.99254	3.48e-02	-2.301321	-3.5529	-0.227066	eif4g1	eukaryotic translation initiation factor 4, gamma 1
0.98329	3.38e-02	-2.315414	-3.5558	-0.1589007	fgfbp3	fibroblast growth factor binding protein 3
0.99254	3.58e-02	2.28661	-3.5559	0.1941761	e430026h10rik	RIKEN cDNA E430026H10 gene
0.98992	3.42e-02	-2.308989	-3.5561	-0.1672436	rps9	ribosomal protein S9
0.98329	3.38e-02	-2.315384	-3.5564	-0.1976024	dvl1	dishevelled segment polarity protein 1
0.99254	3.54e-02	2.292642	-3.5596	0.2195545	cfp	complement factor properdin
0.99254	3.56e-02	-2.28955	-3.5608	-0.2104167	spag9	sperm associated antigen 9
0.99254	3.50e-02	2.29843	-3.5617	0.171719	eif2b4	eukaryotic translation initiation factor 2B, subunit 4 delta
0.99254	3.53e-02	-2.293334	-3.563	-0.1787753	akr7a5	aldo-keto reductase family 7, member A5 (aflatoxin aldehyde reductase)
0.99254	3.74e-02	2.264031	-3.5634	0.2212799	ppm1n	protein phosphatase, Mg2+/Mn2+ dependent, 1N (putative)
0.99254	3.49e-02	-2.298599	-3.5635	-0.174489
0.99128	3.46e-02	-2.303789	-3.5638	-0.1696229	mcm10	minichromosome maintenance 10 replication initiation factor
0.99254	3.58e-02	2.286978	-3.5649	0.1869267	mid2	midline 2
0.99254	3.58e-02	2.285633	-3.5686	0.2329303	zfhx3	zinc finger homeobox 3
0.99128	3.45e-02	2.304702	-3.5713	0.1634457	4930563e22rik	RIKEN cDNA 4930563E22 gene
0.99254	3.48e-02	2.300452	-3.5726	0.1749197	pkp4	plakophilin 4
0.98656	3.41e-02	2.311548	-3.5728	0.16155
0.9911	3.44e-02	-2.307079	-3.5729	-0.1750717	sipa1l2	signal-induced proliferation-associated 1 like 2
0.99254	3.52e-02	2.295011	-3.5771	0.2616667	apol10b	apolipoprotein L 10B
0.98992	3.43e-02	-2.308399	-3.5784	-0.1580359	acsl4	acyl-CoA synthetase long-chain family member 4
0.99128	3.46e-02	2.303746	-3.5811	0.163744	d230016o17	uncharacterized protein D230016O17
0.99254	3.63e-02	2.279687	-3.5822	0.2736581	tslp	thymic stromal lymphopoietin
0.99254	3.52e-02	-2.294956	-3.5836	-0.1606428	arhgef10l	Rho guanine nucleotide exchange factor (GEF) 10-like
0.99254	3.50e-02	2.297162	-3.5856	0.1666719	ppfibp1	PTPRF interacting protein, binding protein 1 (liprin beta 1)
0.99128	3.46e-02	2.303415	-3.5862	0.1573557	stk16	serine/threonine kinase 16
0.99254	3.60e-02	2.283256	-3.5864	0.1932574	pnrc2	proline-rich nuclear receptor coactivator 2
0.99254	3.64e-02	2.277595	-3.5865	0.1766187	map1b	microtubule-associated protein 1B
0.99254	3.67e-02	2.273835	-3.5871	0.1887797	zfp608	zinc finger protein 608
0.99254	3.58e-02	2.285843	-3.5925	0.1774562
0.99254	3.71e-02	-2.268545	-3.5932	-0.2304716
0.99254	3.65e-02	-2.277007	-3.5984	-0.1866265	ccdc159	coiled-coil domain containing 159
0.99254	3.70e-02	-2.269856	-3.6001	-0.1710972	cluap1	clusterin associated protein 1
0.99254	3.70e-02	2.269079	-3.6017	0.2607235	cyp1b1	cytochrome P450, family 1, subfamily b, polypeptide 1
0.99254	3.74e-02	2.264516	-3.603	0.1879089	angpt2	angiopoietin 2
0.99254	3.54e-02	-2.291357	-3.6042	-0.1680782	atxn3	ataxin 3
0.99254	3.76e-02	-2.260868	-3.605	-0.1804233	cdk9	cyclin-dependent kinase 9 (CDC2-related kinase)
0.99254	3.71e-02	-2.267822	-3.6054	-0.1795593	nectin1	nectin cell adhesion molecule 1
0.99254	3.73e-02	2.265627	-3.6055	0.204001	fhod1	formin homology 2 domain containing 1
0.99254	3.75e-02	-2.262236	-3.6072	-0.2007299	dnajb9	DnaJ heat shock protein family (Hsp40) member B9
0.99254	3.72e-02	2.267277	-3.608	0.2917845	irs2	insulin receptor substrate 2
0.99254	3.73e-02	2.265458	-3.6093	0.1628024	tpp1	tripeptidyl peptidase I
0.99254	3.76e-02	2.261546	-3.6096	0.1730678	blm	Bloom syndrome, RecQ helicase-like
0.99254	3.58e-02	2.286913	-3.6114	0.1833918	slc31a2	solute carrier family 31, member 2
0.99254	3.74e-02	-2.264651	-3.6126	-0.1906097	il15ra	interleukin 15 receptor, alpha chain
0.99254	3.78e-02	2.258945	-3.6134	0.1730597	taok1	TAO kinase 1
0.99254	3.67e-02	2.273158	-3.6156	0.1939474	taz	tafazzin
0.99254	3.72e-02	-2.267367	-3.6161	-0.1736681	prmt5	protein arginine N-methyltransferase 5
0.99254	3.82e-02	-2.253268	-3.6173	-0.1914076	nme7	NME/NM23 family member 7
0.99254	3.82e-02	-2.253262	-3.6182	-0.1756894	fam84a	family with sequence similarity 84, member A
0.99254	3.79e-02	2.257732	-3.6191	0.1651973	crtc3	CREB regulated transcription coactivator 3
0.99254	3.84e-02	2.250151	-3.6218	0.1851196	pik3r3	phosphatidylinositol 3 kinase, regulatory subunit, polypeptide 3 (p55)
0.99254	3.68e-02	2.271848	-3.622	0.1684268	ankrd61	ankyrin repeat domain 61
0.99254	3.83e-02	2.252403	-3.6221	0.2049533	snrnp200	small nuclear ribonucleoprotein 200 (U5)
0.99254	3.77e-02	-2.259575	-3.6246	-0.1744061	tug1	taurine upregulated gene 1
0.99254	3.70e-02	-2.269573	-3.6279	-0.174441	crtc2	CREB regulated transcription coactivator 2
0.99254	3.82e-02	2.253421	-3.6281	0.209472	kdelr3	KDEL (Lys-Asp-Glu-Leu) endoplasmic reticulum protein retention receptor 3
0.99254	3.87e-02	-2.246724	-3.6308	-0.2030249
0.99254	3.90e-02	-2.242917	-3.6323	-0.1942242	ogdh	oxoglutarate (alpha-ketoglutarate) dehydrogenase (lipoamide)
0.99254	4.07e-02	-2.221177	-3.6327	-0.2398978	nts	neurotensin
0.99254	3.85e-02	-2.249698	-3.6334	-0.1726916	smpd4	sphingomyelin phosphodiesterase 4
0.99254	3.89e-02	2.244077	-3.6338	0.2056271	rmnd1	required for meiotic nuclear division 1 homolog
0.99254	3.80e-02	-2.255644	-3.6343	-0.1783436	pin1rt1	protein (peptidyl-prolyl cis/trans isomerase) NIMA-interacting 1, retrogene 1
0.99254	3.69e-02	-2.271201	-3.6344	-0.1697341	nup155	nucleoporin 155
0.99254	3.69e-02	-2.270339	-3.6354	-0.1638239	tjap1	tight junction associated protein 1
0.99254	3.92e-02	-2.240154	-3.6371	-0.1837999	acadvl	acyl-Coenzyme A dehydrogenase, very long chain
0.99254	3.87e-02	2.246421	-3.6387	0.1955602	klhl42	kelch-like 42
0.99254	4.04e-02	-2.225322	-3.6388	-0.24543	taf5	TATA-box binding protein associated factor 5
0.99254	3.93e-02	-2.238532	-3.6391	-0.1808385	borcs6	BLOC-1 related complex subunit 6
0.99254	3.76e-02	2.261692	-3.6397	0.1586069	zfp551	zinc fingr protein 551
0.99254	3.81e-02	-2.254209	-3.6398	-0.1816209	tnfrsf12a	tumor necrosis factor receptor superfamily, member 12a
0.99254	3.94e-02	-2.238044	-3.6404	-0.2345147	larp4	La ribonucleoprotein domain family, member 4
0.99254	3.82e-02	2.252744	-3.6405	0.1589208	kank4	KN motif and ankyrin repeat domains 4
0.99254	3.92e-02	2.240215	-3.6424	0.1797719	pdhb	pyruvate dehydrogenase (lipoamide) beta
0.99254	3.92e-02	2.24015	-3.6455	0.1727626
0.99254	4.10e-02	2.217325	-3.6485	0.2035337	akap8	A kinase (PRKA) anchor protein 8
0.99254	3.81e-02	2.254479	-3.6495	0.1569086	nfatc3	nuclear factor of activated T cells, cytoplasmic, calcineurin dependent 3
0.99254	3.75e-02	-2.262415	-3.6497	-0.2137932
0.99254	3.84e-02	2.251033	-3.6501	0.1707398	zfp827	zinc finger protein 827
0.99254	3.76e-02	-2.262051	-3.6502	-0.2130834	dmtf1	cyclin D binding myb-like transcription factor 1
0.99254	3.78e-02	2.259101	-3.6503	0.1620346
0.99254	4.17e-02	2.208656	-3.6514	0.217687	trappc9	trafficking protein particle complex 9
0.99254	3.99e-02	-2.23101	-3.6516	-0.1717149	ftsj1	FtsJ RNA methyltransferase homolog 1 (E. coli)
0.99254	3.96e-02	2.23463	-3.6525	0.1956816	gmppa	GDP-mannose pyrophosphorylase A
0.99254	3.95e-02	-2.236451	-3.6556	-0.1675271
0.99254	4.09e-02	-2.218976	-3.6567	-0.188065	ccdc87	coiled-coil domain containing 87
0.99254	3.90e-02	-2.242272	-3.6578	-0.1807425	alas1	aminolevulinic acid synthase 1
0.99254	4.03e-02	-2.226499	-3.6583	-0.1991973	tomm40	translocase of outer mitochondrial membrane 40 homolog (yeast)
0.99254	4.01e-02	-2.228365	-3.6604	-0.1724331	gtpbp6	GTP binding protein 6 (putative)
0.99254	4.00e-02	2.230369	-3.663	0.2071999	arid5b	AT rich interactive domain 5B (MRF1-like)
0.99254	4.02e-02	-2.227524	-3.6644	-0.2696472	tpt1	tumor protein, translationally-controlled 1
0.99254	4.07e-02	-2.221036	-3.6658	-0.1833458	urgcp	upregulator of cell proliferation
0.99254	4.06e-02	2.22181	-3.6658	0.1816996	zmat3	zinc finger matrin type 3
0.99254	4.04e-02	2.225088	-3.6661	0.1735746	l3mbtl3	l(3)mbt-like 3 (Drosophila)
0.99254	4.02e-02	-2.227666	-3.6678	-0.2146742	neat1	nuclear paraspeckle assembly transcript 1 (non-protein coding)
0.99254	4.02e-02	2.227375	-3.669	0.1765437	tnrc6a	trinucleotide repeat containing 6a
0.99254	4.26e-02	2.198163	-3.6705	0.1938382	slc23a3	solute carrier family 23 (nucleobase transporters), member 3
0.99254	3.91e-02	2.2409	-3.6706	0.1660578
0.99254	4.10e-02	2.2171	-3.674	0.2024645
0.99254	4.11e-02	2.216158	-3.6742	0.1779698	zc4h2	zinc finger, C4H2 domain containing
0.99254	3.87e-02	-2.246383	-3.6747	-0.1671992	plekhg2	pleckstrin homology domain containing, family G (with RhoGef domain) member 2
0.99254	4.13e-02	2.214127	-3.6789	0.1724263	ankfy1	ankyrin repeat and FYVE domain containing 1
0.99254	3.90e-02	-2.243343	-3.6806	-0.171215
0.99254	4.15e-02	-2.210568	-3.6818	-0.1987194	arl6ip4	ADP-ribosylation factor-like 6 interacting protein 4
0.99254	4.15e-02	-2.210803	-3.682	-0.2123956	zbed4	zinc finger, BED type containing 4
0.99254	3.99e-02	2.231258	-3.6844	0.1867235	sumo3	small ubiquitin-like modifier 3
0.99254	3.93e-02	-2.239452	-3.6884	-0.1631036	igdcc4	immunoglobulin superfamily, DCC subclass, member 4
0.99254	4.13e-02	-2.213467	-3.692	-0.1697091	dhx8	DEAH (Asp-Glu-Ala-His) box polypeptide 8
0.99254	4.07e-02	-2.221407	-3.6922	-0.2408186	phlda1	pleckstrin homology like domain, family A, member 1
0.99254	4.46e-02	-2.174017	-3.6929	-0.2148359	eny2	enhancer of yellow 2 homolog (Drosophila)
0.99254	3.95e-02	-2.23618	-3.6933	-0.1817217	epha8	Eph receptor A8
0.99254	4.18e-02	2.207717	-3.6942	0.1680064	sft2d2	SFT2 domain containing 2
0.99254	4.17e-02	-2.208853	-3.6943	-0.1743787	nipal1	NIPA-like domain containing 1
0.99254	4.43e-02	2.177611	-3.6956	0.1923035	nmnat3	nicotinamide nucleotide adenylyltransferase 3
0.99254	4.20e-02	-2.204984	-3.6964	-0.1908227	stat3	signal transducer and activator of transcription 3
0.99254	4.21e-02	-2.20339	-3.6966	-0.190886	pole4	polymerase (DNA-directed), epsilon 4 (p12 subunit)
0.99254	3.98e-02	-2.232182	-3.697	-0.1548283
0.99254	3.97e-02	2.233526	-3.6971	0.1594304	kif3b	kinesin family member 3B
0.99254	4.24e-02	-2.200675	-3.6975	-0.1668279	ap2s1	adaptor-related protein complex 2, sigma 1 subunit
0.99254	3.97e-02	2.233863	-3.6976	0.1597961
0.99254	4.13e-02	2.213182	-3.698	0.1640692
0.99254	4.19e-02	2.205749	-3.6985	0.1922397	pcid2	PCI domain containing 2
0.99254	4.21e-02	-2.203502	-3.6995	-0.1779845	usp28	ubiquitin specific peptidase 28
0.99254	4.22e-02	2.202569	-3.7001	0.1756404	chd8	chromodomain helicase DNA binding protein 8
0.99254	4.15e-02	2.211681	-3.7002	0.1595874	ostm1	osteopetrosis associated transmembrane protein 1
0.99254	4.03e-02	2.225943	-3.7004	0.1819423	ttc30b	tetratricopeptide repeat domain 30B
0.99254	4.05e-02	-2.223697	-3.7008	-0.1665439
0.99254	4.24e-02	-2.199887	-3.7034	-0.2019521	fibp	fibroblast growth factor (acidic) intracellular binding protein
0.99254	4.19e-02	-2.206548	-3.7047	-0.1702371	sppl2a	signal peptide peptidase like 2A
0.99254	4.08e-02	-2.219992	-3.7062	-0.1933994
0.99254	4.34e-02	-2.188658	-3.7069	-0.184015	ndufb11	NADH dehydrogenase (ubiquinone) 1 beta subcomplex, 11
0.99254	4.18e-02	-2.207143	-3.7078	-0.1838254	chic2	cysteine-rich hydrophobic domain 2
0.99254	4.08e-02	2.220184	-3.7079	0.1820496	gnb1l	guanine nucleotide binding protein (G protein), beta polypeptide 1-like
0.99254	4.25e-02	2.198448	-3.71	0.1717898	hsd3b7	hydroxy-delta-5-steroid dehydrogenase, 3 beta- and steroid delta-isomerase 7
0.99254	4.04e-02	2.224247	-3.7124	0.158183
0.99254	4.29e-02	-2.194111	-3.7129	-0.2223532	ubap1	ubiquitin-associated protein 1
0.99254	4.10e-02	-2.217575	-3.7131	-0.1789469	zfp703	zinc finger protein 703
0.99254	4.33e-02	2.18941	-3.7142	0.1717041	ap1g2	adaptor protein complex AP-1, gamma 2 subunit
0.99254	4.20e-02	-2.204631	-3.715	-0.1549968	ttll4	tubulin tyrosine ligase-like family, member 4
0.99254	4.21e-02	-2.203242	-3.7155	-0.1640911	trip6	thyroid hormone receptor interactor 6
0.99254	4.06e-02	-2.222437	-3.7162	-0.1516905
0.99254	4.61e-02	-2.157128	-3.7169	-0.2049541	bc003331	cDNA sequence BC003331
0.99254	4.35e-02	2.186944	-3.7177	0.182043	ankrd10	ankyrin repeat domain 10
0.99254	4.21e-02	-2.203734	-3.7182	-0.1600792	nob1	NIN1/RPN12 binding protein 1 homolog
0.99254	4.08e-02	-2.219648	-3.7203	-0.1500751	2210037e17rik	RIKEN cDNA 2210037E17 gene
0.99254	4.26e-02	2.19763	-3.7214	0.1833421	pml	promyelocytic leukemia
0.99254	4.32e-02	-2.191008	-3.7216	-0.181577	1110059g10rik	RIKEN cDNA 1110059G10 gene
0.99254	4.15e-02	-2.211391	-3.7236	-0.1567446	tsr2	TSR2 20S rRNA accumulation
0.99254	4.27e-02	-2.196959	-3.7253	-0.188118	furin	furin (paired basic amino acid cleaving enzyme)
0.99254	4.28e-02	2.195353	-3.7255	0.1713568	2610524h06rik	RIKEN cDNA 2610524H06 gene
0.99254	4.22e-02	2.202336	-3.7258	0.1580632
0.99254	4.31e-02	-2.192239	-3.7259	-0.1814656	gnl3l	guanine nucleotide binding protein-like 3 (nucleolar)-like
0.99254	4.28e-02	2.194847	-3.7266	0.16674	akap2	A kinase (PRKA) anchor protein 2
0.99254	4.25e-02	2.198544	-3.7294	0.1747159	lmnb1	lamin B1
0.99254	4.14e-02	-2.212365	-3.7296	-0.1999774	stx6	syntaxin 6
0.99254	4.31e-02	-2.192022	-3.7299	-0.1716335	bend3	BEN domain containing 3
0.99254	4.55e-02	-2.163668	-3.7299	-0.1919625	ccdc18	coiled-coil domain containing 18
0.99254	4.42e-02	-2.178458	-3.7305	-0.1867346	rps19bp1	ribosomal protein S19 binding protein 1
0.99254	4.34e-02	2.18829	-3.731	0.1800687	ttc9c	tetratricopeptide repeat domain 9C
0.99254	4.42e-02	2.178977	-3.7322	0.1665565	stub1	STIP1 homology and U-Box containing protein 1
0.99254	4.41e-02	2.179553	-3.7333	0.1869949	mras	muscle and microspikes RAS
0.99254	4.42e-02	2.179083	-3.734	0.1771848	fam110b	family with sequence similarity 110, member B
0.99254	4.81e-02	2.135709	-3.7346	0.2686504	nckap1l	NCK associated protein 1 like
0.99254	4.34e-02	-2.188392	-3.7353	-0.1849922	slc2a1	solute carrier family 2 (facilitated glucose transporter), member 1
0.99254	4.29e-02	2.19449	-3.7354	0.1614402
0.99254	4.25e-02	2.199017	-3.736	0.1895362	ercc3	excision repair cross-complementing rodent repair deficiency, complementation group 3
0.99254	4.47e-02	2.173343	-3.7369	0.1759248	rab22a	RAB22A, member RAS oncogene family
0.99254	4.46e-02	2.173972	-3.7377	0.1802135	sesn1	sestrin 1
0.99254	4.21e-02	-2.203728	-3.7401	-0.1656561	9530020o07rik	RIKEN cDNA 9530020O07 gene
0.99254	4.41e-02	-2.179615	-3.7401	-0.1735583	nacc1	nucleus accumbens associated 1, BEN and BTB (POZ) domain containing
0.99254	4.24e-02	2.200453	-3.7407	0.1934552	ppp4r2	protein phosphatase 4, regulatory subunit 2
0.99254	4.46e-02	2.174663	-3.7421	0.1722658	tardbp	TAR DNA binding protein
0.99254	4.46e-02	2.173972	-3.7433	0.1673611	commd10	COMM domain containing 10
0.99254	4.32e-02	2.191128	-3.7449	0.1813259	etv1	ets variant 1
0.99254	4.30e-02	2.192943	-3.7451	0.1809623	pfdn5	prefoldin 5
0.99254	4.42e-02	-2.179147	-3.7454	-0.1634643	nes	nestin
0.99254	4.48e-02	2.171946	-3.7461	0.1887724	proser1	proline and serine rich 1
0.99254	4.30e-02	-2.192596	-3.7464	-0.1568233	e030030i06rik	RIKEN cDNA E030030I06 gene
0.99254	4.35e-02	2.186476	-3.7486	0.1528003	ap4m1	adaptor-related protein complex AP-4, mu 1
0.99254	4.44e-02	-2.176243	-3.7491	-0.2013541	ccnyl1	cyclin Y-like 1
0.99254	4.47e-02	2.17266	-3.7499	0.1789888	fbln1	fibulin 1
0.99254	4.45e-02	2.175143	-3.7501	0.1608547	pax9	paired box 9
0.99254	4.37e-02	2.185073	-3.7508	0.1565666	rab32	RAB32, member RAS oncogene family
0.99254	4.41e-02	-2.179561	-3.7525	-0.1627532	herpud1	homocysteine-inducible, endoplasmic reticulum stress-inducible, ubiquitin-like domain member 1
0.99254	4.26e-02	-2.197518	-3.7526	-0.1847805	nbl1	neuroblastoma, suppression of tumorigenicity 1
0.99254	4.55e-02	-2.163483	-3.7547	-0.1893081	phldb1	pleckstrin homology like domain, family B, member 1
0.99254	4.30e-02	2.193218	-3.7552	0.1611054	spsb3	splA/ryanodine receptor domain and SOCS box containing 3
0.99254	4.41e-02	2.1795	-3.7554	0.1698017	adnp	activity-dependent neuroprotective protein
0.99254	4.49e-02	-2.170532	-3.7588	-0.1610884	grwd1	glutamate-rich WD repeat containing 1
0.99254	4.57e-02	-2.161821	-3.7597	-0.2106786	rhoc	ras homolog family member C
0.99254	4.51e-02	2.16885	-3.76	0.1646233	rhobtb2	Rho-related BTB domain containing 2
0.99254	4.53e-02	-2.166112	-3.7602	-0.1826461	arf5	ADP-ribosylation factor 5
0.99254	4.41e-02	2.180287	-3.7604	0.1754223	iqce	IQ motif containing E
0.99254	4.56e-02	2.162674	-3.7619	0.1726847	stmn4	stathmin-like 4
0.99254	4.55e-02	-2.163671	-3.7625	-0.1584475	rnf114	ring finger protein 114
0.99254	4.53e-02	2.166473	-3.7626	0.1784362	sipa1l1	signal-induced proliferation-associated 1 like 1
0.99254	4.59e-02	2.159949	-3.7627	0.167433	nr2c2ap	nuclear receptor 2C2-associated protein
0.99254	4.41e-02	2.180487	-3.7641	0.1621784	r3hdm1	R3H domain containing 1
0.99254	4.50e-02	2.169381	-3.7654	0.1752005	copa	coatomer protein complex subunit alpha
0.99254	4.95e-02	-2.120512	-3.7665	-0.2335928	ddit4l	DNA-damage-inducible transcript 4-like
0.99254	4.59e-02	2.159666	-3.7677	0.2165466	cant1	calcium activated nucleotidase 1
0.99254	4.57e-02	2.161439	-3.7683	0.1721778	fam173a	family with sequence similarity 173, member A
0.99254	4.54e-02	2.165203	-3.7697	0.1657276	fam160a2	family with sequence similarity 160, member A2
0.99254	4.66e-02	-2.151766	-3.7708	-0.1812716	prkca	protein kinase C, alpha
0.99254	4.43e-02	2.177351	-3.7721	0.1744228	hoxd9	homeobox D9
0.99254	4.67e-02	-2.150587	-3.7735	-0.1759736	atp6v0a1	ATPase, H+ transporting, lysosomal V0 subunit A1
0.99254	4.47e-02	2.173437	-3.774	0.1685073	midn	midnolin
0.99254	4.68e-02	-2.14894	-3.7757	-0.1731754	nupl1	nucleoporin like 1
0.99254	4.71e-02	2.145994	-3.7808	0.2018197	slc29a3	solute carrier family 29 (nucleoside transporters), member 3
0.99254	4.58e-02	-2.160705	-3.7821	-0.2782995	cyr61	cysteine rich protein 61
0.99254	4.69e-02	-2.148426	-3.7821	-0.2050924	eea1	early endosome antigen 1
0.99254	4.47e-02	-2.173597	-3.7842	-0.1546438	sesn3	sestrin 3
0.99254	4.51e-02	-2.168812	-3.7845	-0.1840648	s100pbp	S100P binding protein
0.99254	4.57e-02	-2.161686	-3.7859	-0.1830885	tfrc	transferrin receptor
0.99254	4.60e-02	-2.15795	-3.7878	-0.1570405
0.99254	4.58e-02	-2.160983	-3.789	-0.1629626
0.99254	4.47e-02	2.173584	-3.7902	0.1535063
0.99254	4.75e-02	-2.141269	-3.7908	-0.1667277	hspbap1	Hspb associated protein 1
0.99254	4.91e-02	-2.124642	-3.7938	-0.1738276	olfr1161	olfactory receptor 1161
0.99254	4.78e-02	2.138998	-3.7957	0.1753438	bex2	brain expressed X-linked 2
0.99254	4.52e-02	2.167799	-3.7959	0.1490061
0.99254	4.80e-02	2.13633	-3.7959	0.1860193	swsap1	SWIM type zinc finger 7 associated protein 1
0.99254	4.60e-02	-2.158226	-3.7973	-0.1918137	tmem171	transmembrane protein 171
0.99254	4.72e-02	2.145218	-3.7974	0.1836202	acta1	actin, alpha 1, skeletal muscle
0.99254	4.79e-02	2.137634	-3.7991	0.1821446	ifit2	interferon-induced protein with tetratricopeptide repeats 2
0.99254	4.67e-02	2.150961	-3.8001	0.1640483	hist2h2be	histone cluster 2, H2be
0.99254	4.83e-02	2.132936	-3.802	0.1694883	lpp	LIM domain containing preferred translocation partner in lipoma
0.99254	4.79e-02	2.137627	-3.8035	0.162371	trps1	trichorhinophalangeal syndrome I (human)
0.99254	4.68e-02	2.149233	-3.804	0.1576101	4933439c10rik	RIKEN cDNA 4933439C10 gene
0.99254	4.59e-02	-2.159735	-3.8041	-0.1570479	adamts6	a disintegrin-like and metallopeptidase (reprolysin type) with thrombospondin type 1 motif, 6
0.99254	4.84e-02	-2.132303	-3.8073	-0.180066	crct1	cysteine-rich C-terminal 1
0.99254	4.66e-02	2.151578	-3.8074	0.1598642	erlin2	ER lipid raft associated 2
0.99254	4.71e-02	-2.146176	-3.8077	-0.1658815	chac1	ChaC, cation transport regulator 1
0.99254	4.76e-02	-2.140455	-3.8079	-0.1660251	zfp553	zinc finger protein 553
0.99254	4.65e-02	2.152647	-3.8091	0.1629474
0.99254	4.81e-02	2.134852	-3.8099	0.1668285	ankmy2	ankyrin repeat and MYND domain containing 2
0.99254	4.93e-02	-2.122801	-3.8141	-0.1675163	terf2	telomeric repeat binding factor 2
0.99254	4.92e-02	2.123708	-3.8148	0.196583	gchfr	GTP cyclohydrolase I feedback regulator
0.99254	4.61e-02	2.157305	-3.8157	0.1474528	cnksr3	Cnksr family member 3
0.99254	4.70e-02	2.147425	-3.8161	0.1699525	tnip1	TNFAIP3 interacting protein 1
0.99254	4.87e-02	-2.128459	-3.8166	-0.1648059	cutc	cutC copper transporter
0.99254	4.94e-02	2.121489	-3.817	0.1822049	fbn1	fibrillin 1
0.99254	4.95e-02	-2.120796	-3.8179	-0.1757901	ino80b	INO80 complex subunit B
0.99254	4.95e-02	2.120713	-3.8183	0.1611855	zbtb41	zinc finger and BTB domain containing 41
0.99254	4.84e-02	-2.132325	-3.8215	-0.1745584	sf1	splicing factor 1
0.99254	4.69e-02	-2.148555	-3.822	-0.1702458
0.99254	4.63e-02	-2.154678	-3.8221	-0.1636372	nudcd1	NudC domain containing 1
0.99254	4.64e-02	2.153553	-3.8223	0.1428955	gm19845	predicted gene, 19845
0.99254	4.65e-02	-2.152692	-3.8238	-0.1740533	casp3	caspase 3
0.99254	4.78e-02	-2.138455	-3.8238	-0.1959472	ptprf	protein tyrosine phosphatase, receptor type, F
0.99254	4.91e-02	2.125046	-3.8242	0.1770368
0.99254	4.82e-02	2.134596	-3.825	0.1596817	gpr137b	G protein-coupled receptor 137B
0.99254	4.78e-02	2.138244	-3.8252	0.1560519	eng	endoglin
0.99254	4.98e-02	-2.116764	-3.8259	-0.2804755	atp5f1	ATP synthase, H+ transporting, mitochondrial F0 complex, subunit B1
0.99254	4.75e-02	-2.141357	-3.8263	-0.1732649
0.99254	4.67e-02	2.150717	-3.8276	0.1705027	trpv2	transient receptor potential cation channel, subfamily V, member 2
0.99254	4.92e-02	-2.123745	-3.8279	-0.1534096	ralgapb	Ral GTPase activating protein, beta subunit (non-catalytic)
0.99254	4.70e-02	2.146844	-3.8304	0.1518247	rbm25	RNA binding motif protein 25
0.99254	4.68e-02	-2.149689	-3.8307	-0.1461102	rassf2	Ras association (RalGDS/AF-6) domain family member 2
0.99254	4.81e-02	2.135103	-3.8308	0.159685	chst11	carbohydrate sulfotransferase 11
0.99254	4.92e-02	2.123168	-3.8314	0.1612028	4833439l19rik	RIKEN cDNA 4833439L19 gene
0.99254	4.70e-02	2.147454	-3.8329	0.176825	trmo	tRNA methyltransferase O
0.99254	4.84e-02	-2.131516	-3.8365	-0.1697149	smg5	Smg-5 homolog, nonsense mediated mRNA decay factor (C. elegans)
0.99254	4.98e-02	-2.117205	-3.8367	-0.1676971	dmwd	dystrophia myotonica-containing WD repeat motif
0.99254	4.72e-02	-2.144856	-3.8376	-0.1581969	ubn1	ubinuclein 1
0.99254	4.86e-02	-2.129491	-3.8381	-0.2128671
0.99254	4.97e-02	2.118642	-3.8381	0.1568128	zwilch	zwilch kinetochore protein
0.99254	4.72e-02	-2.144515	-3.839	-0.1432243	c1qtnf3	C1q and tumor necrosis factor related protein 3
0.99254	4.81e-02	2.135375	-3.8427	0.1613834	zfp365	zinc finger protein 365
0.99254	4.89e-02	2.126865	-3.8437	0.158987	notch4	notch 4
0.99254	4.99e-02	-2.116212	-3.8446	-0.1667222	slk	STE20-like kinase
0.99254	4.93e-02	2.122003	-3.849	0.170106	gm10143	predicted gene 10143
0.99254	4.87e-02	2.128984	-3.8507	0.1928517	ctdsp1	CTD (carboxy-terminal domain, RNA polymerase II, polypeptide A) small phosphatase 1
0.99254	4.91e-02	-2.124736	-3.8519	-0.1647392	tex30	testis expressed 30

## Sheet: P<0.05 No Duplicates
adj.P.Val	P.Value	t	B	logFC	Gene.symbol	Gene.title
0.00567	3.48e-07	-8.165319	5.2435	-0.6547336	vegfa	vascular endothelial growth factor A
0.00567	5.59e-07	-7.880068	4.848	-0.6023802	gjb2	gap junction protein, beta 2
0.0107	1.58e-06	-7.273454	4.0398	-0.6072791	sema7a	sema domain, immunoglobulin domain (Ig), and GPI membrane anchor, (semaphorin) 7A
0.01546	4.23e-06	-6.723455	3.5445	-0.5063748	ier3	immediate early response 3
0.01531	3.02e-06	6.909882	3.535	0.5459384	txnip	thioredoxin interacting protein
0.01546	5.33e-06	-6.598012	3.2907	-0.5443469	lif	leukemia inhibitory factor
0.01774	8.74e-06	-6.332584	3.0481	-0.4554952	errfi1	ERBB receptor feedback inhibitor 1
0.01714	7.19e-06	-6.436834	3.0473	-0.5571078	serpinb2	serine (or cysteine) peptidase inhibitor, clade B, member 2
0.01714	7.60e-06	-6.407213	2.9492	-0.5474349	egr3	early growth response 3
0.03084	1.67e-05	-5.992447	2.4708	-0.4748877	grasp	GRP1 (general receptor for phosphoinositides 1)-associated scaffold protein
0.03841	2.46e-05	-5.79324	2.1274	-0.4444735	gfod1	glucose-fructose oxidoreductase domain containing 1
0.07129	5.27e-05	5.40847	1.6917	0.3886016	gadd45g	growth arrest and DNA-damage-inducible 45 gamma
0.07129	5.13e-05	-5.421178	1.6738	-0.4165587	dusp5	dual specificity phosphatase 5
0.08756	6.90e-05	-5.274199	1.3601	-0.4779318	cited2	Cbp/p300-interacting transactivator, with Glu/Asp-rich carboxy-terminal domain, 2
0.10567	8.85e-05	-5.151542	1.2495	-0.3625205	usp2	ubiquitin specific peptidase 2
0.11117	1.10e-04	-5.046372	1.047	-0.3716694	ngf	nerve growth factor
0.11117	1.11e-04	-5.042368	1.0031	-0.4093087	cxcl1	chemokine (C-X-C motif) ligand 1
0.13166	1.56e-04	-4.876059	0.8434	-0.3832208	hbegf	heparin-binding EGF-like growth factor
0.13323	1.64e-04	-4.850567	0.7485	-0.4075064	junb	jun B proto-oncogene
0.15331	2.04e-04	4.745708	0.6519	0.3267735	trim21	tripartite motif-containing 21
0.14684	1.88e-04	-4.78466	0.5941	-0.4381519	fos	FBJ osteosarcoma oncogene
0.15956	2.55e-04	-4.63894	0.4429	-0.3268501	fgf7	fibroblast growth factor 7
0.15956	2.59e-04	4.630373	0.4	0.3532973	zfp41	zinc finger protein 41
0.15956	2.59e-04	-4.630351	0.337	-0.3549709	sgms2	sphingomyelin synthase 2
0.15956	2.76e-04	-4.599936	0.3196	-0.3553285
0.15956	2.72e-04	-4.607494	0.2862	-0.3468519	rrad	Ras-related associated with diabetes
0.15956	2.81e-04	-4.591941	0.2755	-0.3914154	pvr	poliovirus receptor
0.15956	2.84e-04	-4.586678	0.2723	-0.3946307	plk3	polo-like kinase 3
0.16427	3.15e-04	-4.536517	0.2688	-0.3188794	mapk6	mitogen-activated protein kinase 6
0.16427	3.14e-04	-4.538248	0.2649	-0.3352846	st3gal1	ST3 beta-galactoside alpha-2,3-sialyltransferase 1
0.15956	2.91e-04	4.57552	0.244	0.3838505	dnm3os	dynamin 3, opposite strand
0.16634	3.28e-04	-4.518488	0.2001	-0.36055	tgif1	TGFB-induced factor homeobox 1
0.16973	3.48e-04	-4.489578	0.132	-0.3918328	dusp6	dual specificity phosphatase 6
0.16973	3.51e-04	4.485644	0.1174	0.3683833	irf1	interferon regulatory factor 1
0.17029	3.61e-04	-4.47287	0.0689	-0.3769509	nppb	natriuretic peptide type B
0.18793	4.09e-04	-4.413106	0.0412	-0.3295951	sgk1	serum/glucocorticoid regulated kinase 1
0.18793	4.26e-04	-4.394032	0.0354	-0.3638744	lbh	limb-bud and heart
0.19816	4.59e-04	-4.358719	-0.0614	-0.324149	has2	hyaluronan synthase 2
0.19915	4.71e-04	-4.346402	-0.0618	-0.3182006	adamts6	a disintegrin-like and metallopeptidase (reprolysin type) with thrombospondin type 1 motif, 6
0.26202	6.54e-04	4.191146	-0.2978	0.3038413	rab7b	RAB7B, member RAS oncogene family
0.26202	6.46e-04	-4.197005	-0.3452	-0.3222818	clcf1	cardiotrophin-like cytokine factor 1
0.28323	7.39e-04	-4.13345	-0.4611	-0.3239796	fosl2	fos-like antigen 2
0.28849	7.81e-04	-4.107386	-0.4817	-0.3166734	timp1	tissue inhibitor of metalloproteinase 1
0.28849	7.69e-04	4.114973	-0.4931	0.2980293	akap17b	A kinase (PRKA) anchor protein 17B
0.29356	8.15e-04	-4.087253	-0.517	-0.4071046	inhba	inhibin beta-A
0.29356	8.24e-04	4.082406	-0.5507	0.3506545	tsc22d3	TSC22 domain family, member 3
0.30957	8.99e-04	-4.041272	-0.5833	-0.3162071	vasn	vasorin
0.30236	8.64e-04	4.060366	-0.6101	0.3065728	rhobtb1	Rho-related BTB domain containing 1
0.35149	1.06e-03	3.965858	-0.735	0.3212269	casp2	caspase 2
0.35149	1.07e-03	-3.958438	-0.7601	-0.3191082	hmga2-ps1	high mobility group AT-hook 2, pseudogene 1
0.35523	1.12e-03	3.93868	-0.7997	0.3387334	rsad2	radical S-adenosyl methionine domain containing 2
0.36833	1.22e-03	-3.899261	-0.8273	-0.4301213	cfdp1	craniofacial development protein 1
0.36833	1.25e-03	-3.885989	-0.8379	-0.2731375	tmcc3	transmembrane and coiled coil domains 3
0.36833	1.22e-03	-3.898888	-0.8502	-0.3044216	tnc	tenascin C
0.36833	1.27e-03	-3.879098	-0.8538	-0.2662328	mylk2	myosin, light polypeptide kinase 2, skeletal muscle
0.36833	1.25e-03	3.886182	-0.8694	0.2772629	atg5	autophagy related 5
0.36833	1.24e-03	-3.891507	-0.8747	-0.3021022	hmox1	heme oxygenase 1
0.36833	1.30e-03	3.867503	-0.8961	0.2841224	eif1b	eukaryotic translation initiation factor 1B
0.36833	1.36e-03	3.848283	-0.9344	0.2735316	cwc22	CWC22 spliceosome-associated protein
0.37466	1.42e-03	-3.827102	-0.9376	-0.2862177	areg	amphiregulin
0.36833	1.36e-03	3.846819	-0.9668	0.3165419	plpp3	phospholipid phosphatase 3
0.36833	1.38e-03	-3.841185	-0.9759	-0.3189469	c330006p03rik	RIKEN cDNA C330006P03 gene
0.38114	1.48e-03	3.807078	-0.9888	0.2743643	ube2l6	ubiquitin-conjugating enzyme E2L 6
0.38754	1.55e-03	-3.787593	-1.0161	-0.2664003	dusp1	dual specificity phosphatase 1
0.38754	1.54e-03	3.790334	-1.0248	0.2755339	runx1t1	runt-related transcription factor 1; translocated to, 1 (cyclin D-related)
0.42252	1.73e-03	3.736017	-1.1325	0.3308592	trib2	tribbles pseudokinase 2
0.42252	1.73e-03	3.73579	-1.1416	0.2904702	2010004m13rik	RIKEN cDNA 2010004M13 gene
0.43739	1.87e-03	-3.697619	-1.1756	-0.2890006	optn	optineurin
0.43667	1.85e-03	-3.704095	-1.1761	-0.2860346	mllt11	myeloid/lymphoid or mixed-lineage leukemia; translocated to, 11
0.43667	1.82e-03	-3.711373	-1.1845	-0.3022333	clk3	CDC-like kinase 3
0.43814	1.92e-03	-3.686192	-1.1967	-0.262741	bdnf	brain derived neurotrophic factor
0.44306	1.96e-03	3.675745	-1.2293	0.2706571	rpa2	replication protein A2
0.43814	1.91e-03	-3.688935	-1.2353	-0.3751907	stard13	StAR-related lipid transfer (START) domain containing 13
0.44359	1.99e-03	-3.670028	-1.2379	-0.2742289	f2rl1	coagulation factor II (thrombin) receptor-like 1
0.45222	2.12e-03	3.640917	-1.3153	0.307591	aqr	aquarius
0.49278	2.42e-03	-3.578836	-1.3847	-0.2823669	ankrd1	ankyrin repeat domain 1 (cardiac muscle)
0.49278	2.39e-03	3.584829	-1.3949	0.2695546	rhobtb2	Rho-related BTB domain containing 2
0.49278	2.40e-03	-3.581776	-1.4004	-0.3505135	gtpbp8	GTP-binding protein 8 (putative)
0.49278	2.43e-03	3.576784	-1.412	0.2878684	rhebl1	Ras homolog enriched in brain like 1
0.50184	2.52e-03	3.559008	-1.4149	0.2784581	sema4d	sema domain, immunoglobulin domain (Ig), transmembrane domain (TM) and short cytoplasmic domain, (semaphorin) 4D
0.49278	2.41e-03	-3.579393	-1.4158	-0.3080495	psmc2	proteasome (prosome, macropain) 26S subunit, ATPase 2
0.50614	2.59e-03	-3.54594	-1.4406	-0.2403198	dusp2	dual specificity phosphatase 2
0.50161	2.49e-03	-3.563827	-1.4412	-0.30338	prmt6	protein arginine N-methyltransferase 6
0.50675	2.62e-03	3.540905	-1.4549	0.2851027	erdr1	erythroid differentiation regulator 1
0.51797	2.81e-03	-3.507434	-1.5036	-0.2471946	hinfp	histone H4 transcription factor
0.51797	2.79e-03	3.511543	-1.5175	0.260479	klhl25	kelch-like 25
0.51735	2.73e-03	-3.522405	-1.5188	-0.351389	csrnp1	cysteine-serine-rich nuclear protein 1
0.51797	2.81e-03	3.507976	-1.5438	0.2775722	zfp710	zinc finger protein 710
0.51797	2.83e-03	3.504678	-1.5492	0.2688655	setd1b	SET domain containing 1B
0.53241	2.94e-03	3.48762	-1.5522	0.2625822	hist1h2ag	histone cluster 1, H2ag
0.5379	2.99e-03	3.478663	-1.5576	0.2713719	c330018d20rik	RIKEN cDNA C330018D20 gene
0.54684	3.07e-03	-3.466826	-1.5891	-0.299134	cnot3	CCR4-NOT transcription complex, subunit 3
0.55797	3.19e-03	-3.44902	-1.6193	-0.2943778	mgp	matrix Gla protein
0.55797	3.21e-03	-3.445242	-1.628	-0.2499553	pcyt2	phosphate cytidylyltransferase 2, ethanolamine
0.55575	3.15e-03	-3.455176	-1.6309	-0.281326	ccl4	chemokine (C-C motif) ligand 4
0.55889	3.30e-03	3.433202	-1.6399	0.2862578	celf1	CUGBP, Elav-like family member 1
0.55889	3.29e-03	-3.433896	-1.6671	-0.6109215	ptgs2	prostaglandin-endoperoxide synthase 2
0.55889	3.33e-03	-3.428732	-1.6704	-0.2575145	b4galt3	UDP-Gal:betaGlcNAc beta 1,4-galactosyltransferase, polypeptide 3
0.55889	3.32e-03	3.429505	-1.6738	0.2621254	zbtb18	zinc finger and BTB domain containing 18
0.58614	3.55e-03	-3.398765	-1.7144	-0.2985437	gprc5a	G protein-coupled receptor, family C, group 5, member A
0.58614	3.53e-03	-3.401837	-1.7233	-0.2686779	zswim4	zinc finger SWIM-type containing 4
0.59944	3.73e-03	3.375044	-1.7429	0.2387896	zbtb5	zinc finger and BTB domain containing 5
0.59944	3.73e-03	-3.375398	-1.7656	-0.2731531	epha2	Eph receptor A2
0.60524	3.88e-03	-3.35703	-1.7765	-0.3030175	il1rl1	interleukin 1 receptor-like 1
0.60524	3.87e-03	3.35841	-1.7884	0.2527111	gadd45a	growth arrest and DNA-damage-inducible 45 alpha
0.60615	3.95e-03	-3.348852	-1.7892	-0.3467156	ereg	epiregulin
0.60524	3.90e-03	3.354216	-1.8007	0.2788163	clspn	claspin
0.61746	4.12e-03	3.329416	-1.8365	0.2433923	zfhx3	zinc finger homeobox 3
0.61746	4.13e-03	-3.327634	-1.8399	-0.2485451	rassf1	Ras association (RalGDS/AF-6) domain family member 1
0.61746	4.16e-03	-3.324584	-1.8546	-0.2505656	rad18	RAD18 E3 ubiquitin protein ligase
0.61746	4.17e-03	3.323847	-1.8568	0.2734854	zc2hc1a	zinc finger, C2HC-type containing 1A
0.62405	4.27e-03	3.312067	-1.8607	0.2453308	zfp763	zinc finger protein 763
0.62622	4.32e-03	3.306616	-1.8707	0.2374225	snx24	sorting nexing 24
0.62622	4.35e-03	-3.30373	-1.8832	-0.2768477	mypop	Myb-related transcription factor, partner of profilin
0.63519	4.50e-03	-3.287767	-1.9111	-0.3106171	soat1	sterol O-acyltransferase 1
0.63519	4.48e-03	3.290001	-1.9136	0.2618385	pik3r1	phosphatidylinositol 3-kinase, regulatory subunit, polypeptide 1 (p85 alpha)
0.63519	4.63e-03	3.274475	-1.9206	0.2430242	timm21	tranlocase of inner mitochondrial membrane 21
0.63519	4.57e-03	-3.280483	-1.9238	-0.2740674	socs5	suppressor of cytokine signaling 5
0.63519	4.64e-03	-3.272786	-1.9276	-0.2580883	cdkn1a	cyclin-dependent kinase inhibitor 1A (P21)
0.63519	4.72e-03	3.265235	-1.935	0.2589414	epb41l2	erythrocyte membrane protein band 4.1 like 2
0.63519	4.73e-03	-3.26438	-1.9408	-0.2276944	herpud1	homocysteine-inducible, endoplasmic reticulum stress-inducible, ubiquitin-like domain member 1
0.63519	4.71e-03	-3.26632	-1.9508	-0.271323	msmo1	methylsterol monoxygenase 1
0.63519	4.73e-03	-3.26393	-1.9549	-0.2647206	mical2	microtubule associated monooxygenase, calponin and LIM domain containing 2
0.63519	4.79e-03	3.258702	-1.9612	0.2499771	trap1	TNF receptor-associated protein 1
0.63519	4.78e-03	3.259246	-1.9615	0.2519933	snora70	small nucleolar RNA, H/ACA box 70
0.64092	4.95e-03	3.242355	-1.9848	0.2514725	nek9	NIMA (never in mitosis gene a)-related expressed kinase 9
0.64092	4.94e-03	3.243717	-1.986	0.2593597	nasp	nuclear autoantigenic sperm protein (histone-binding)
0.65011	5.06e-03	3.232676	-2.0058	0.2904239	nuak1	NUAK family, SNF1-like kinase, 1
0.65993	5.17e-03	-3.222052	-2.0201	-0.2398989	lrrc14	leucine rich repeat containing 14
0.65993	5.26e-03	-3.214078	-2.0416	-0.2510304	nab2	Ngfi-A binding protein 2
0.65993	5.26e-03	3.213871	-2.0416	0.2559493	naa16	N(alpha)-acetyltransferase 16, NatA auxiliary subunit
0.66793	5.39e-03	-3.202426	-2.0484	-0.2439107	epn2	epsin 2
0.67346	5.57e-03	3.187461	-2.078	0.2393563	hook3	hook microtubule tethering protein 3
0.67346	5.60e-03	-3.184483	-2.0782	-0.2166483	mical3	microtubule associated monooxygenase, calponin and LIM domain containing 3
0.67346	5.61e-03	-3.183684	-2.0798	-0.2449902	ppm1j	protein phosphatase 1J
0.67346	5.67e-03	-3.178703	-2.0887	-0.2734135	ccno	cyclin O
0.67346	5.67e-03	3.178999	-2.0977	0.2985187	gadd45b	growth arrest and DNA-damage-inducible 45 beta
0.67346	5.74e-03	3.17339	-2.098	0.2165773	slc39a3	solute carrier family 39 (zinc transporter), member 3
0.67346	5.72e-03	3.17498	-2.1095	0.2533861	nol3	nucleolar protein 3 (apoptosis repressor with CARD domain)
0.67935	5.83e-03	3.165993	-2.1231	0.2478415	ctnnbip1	catenin beta interacting protein 1
0.67935	5.85e-03	-3.163872	-2.1261	-0.2685808	phf13	PHD finger protein 13
0.69638	6.04e-03	-3.149513	-2.14	-0.269285	jmjd1c	jumonji domain containing 1C
0.71011	6.19e-03	-3.137638	-2.1613	-0.2288109	trpc6	transient receptor potential cation channel, subfamily C, member 6
0.71561	6.36e-03	-3.125022	-2.1867	-0.2280603	sox9	SRY (sex determining region Y)-box 9
0.71561	6.42e-03	-3.120716	-2.1911	-0.245038	cyr61	cysteine rich protein 61
0.71561	6.47e-03	3.116855	-2.1976	0.2243714	edn1	endothelin 1
0.71561	6.49e-03	3.115091	-2.2038	0.2661886	rufy2	RUN and FYVE domain-containing 2
0.71561	6.60e-03	-3.107373	-2.2221	-0.2645242	yipf3	Yip1 domain family, member 3
0.71561	6.64e-03	3.104516	-2.2271	0.2953559	otx1	orthodenticle homeobox 1
0.71561	6.68e-03	3.101467	-2.2328	0.232684	mfap5	microfibrillar associated protein 5
0.71561	6.70e-03	-3.10054	-2.2338	-0.2775823	slc25a33	solute carrier family 25, member 33
0.71561	6.69e-03	3.101243	-2.234	0.2469967	cyhr1	cysteine and histidine rich 1
0.72194	6.79e-03	-3.093898	-2.2424	-0.3333376	mat2a	methionine adenosyltransferase II, alpha
0.73762	6.97e-03	3.081276	-2.2651	0.2711623	irgm1	immunity-related GTPase family M member 1
0.73917	7.13e-03	3.070761	-2.2783	0.21901	fam117b	family with sequence similarity 117, member B
0.73917	7.17e-03	-3.068178	-2.2835	-0.248416	hoxa13	homeobox A13
0.73917	7.17e-03	3.068124	-2.2867	0.2345356	raf1	v-raf-leukemia viral oncogene 1
0.74265	7.24e-03	3.06351	-2.294	0.2279608	alkbh8	alkB homolog 8, tRNA methyltransferase
0.74599	7.35e-03	-3.056382	-2.3034	-0.2683359	fam135a	family with sequence similarity 135, member A
0.74599	7.37e-03	-3.055366	-2.3052	-0.2456387	irf3	interferon regulatory factor 3
0.74599	7.38e-03	-3.054271	-2.3136	-0.2676247	pdp2	pyruvate dehyrogenase phosphatase catalytic subunit 2
0.77958	7.84e-03	3.025661	-2.3587	0.2863093	pml	promyelocytic leukemia
0.77958	7.85e-03	-3.025243	-2.3588	-0.2647865	n4bp2	NEDD4 binding protein 2
0.77958	7.95e-03	3.019475	-2.3701	0.3870678	bst2	bone marrow stromal cell antigen 2
0.77958	7.93e-03	3.020613	-2.3702	0.2548657	gab1	growth factor receptor bound protein 2-associated protein 1
0.78116	8.05e-03	-3.013399	-2.3783	-0.2269573	numb	numb homolog (Drosophila)
0.78116	8.14e-03	-3.007977	-2.3895	-0.2420695	zswim6	zinc finger SWIM-type containing 6
0.78116	8.17e-03	-3.006099	-2.3909	-0.204735	rdh1	retinol dehydrogenase 1 (all trans)
0.78116	8.19e-03	-3.005036	-2.3923	-0.232853	trim27	tripartite motif-containing 27
0.78116	8.19e-03	3.004964	-2.3925	0.2176731	phactr4	phosphatase and actin regulator 4
0.79764	8.44e-03	-2.990616	-2.4195	-0.2565865	nt5dc3	5'-nucleotidase domain containing 3
0.79896	8.50e-03	-2.987623	-2.4224	-0.2553399	zfp768	zinc finger protein 768
0.79896	8.55e-03	-2.984815	-2.4288	-0.2132418	sez6l	seizure related 6 homolog like
0.79896	8.65e-03	2.979184	-2.4379	0.2058657	pik3ip1	phosphoinositide-3-kinase interacting protein 1
0.79896	8.69e-03	2.976751	-2.4419	0.2598721	snai2	snail family zinc finger 2
0.79896	8.76e-03	2.973034	-2.4479	0.2207879	zbtb38	zinc finger and BTB domain containing 38
0.79896	8.78e-03	-2.972374	-2.4486	-0.2349659	grwd1	glutamate-rich WD repeat containing 1
0.79896	8.85e-03	-2.968238	-2.4571	-0.2510335	dph1	diphthamide biosynthesis 1
0.80477	8.96e-03	-2.962685	-2.4682	-0.2195129	ppp2r3d	protein phosphatase 2 (formerly 2A), regulatory subunit B'', delta
0.81016	9.12e-03	2.954134	-2.4803	0.2241278	maml2	mastermind like 2 (Drosophila)
0.81016	9.23e-03	2.94859	-2.4894	0.2148221	wipf1	WAS/WASL interacting protein family, member 1
0.81016	9.23e-03	-2.948231	-2.4899	-0.2277241	phf23	PHD finger protein 23
0.81016	9.27e-03	-2.946379	-2.4934	-0.2161937	map2k4	mitogen-activated protein kinase kinase 4
0.81016	9.31e-03	2.944017	-2.4975	0.2544458	h1f0	H1 histone family, member 0
0.81016	9.36e-03	2.941739	-2.501	0.3125757	zfp62	zinc finger protein 62
0.81016	9.37e-03	2.940932	-2.5039	0.2401758	cdkn2c	cyclin-dependent kinase inhibitor 2C (p18, inhibits CDK4)
0.81484	9.47e-03	-2.936169	-2.5104	-0.2139997	kcnn2	potassium intermediate/small conductance calcium-activated channel, subfamily N, member 2
0.8204	9.61e-03	2.929103	-2.5228	0.2306005	ttll3	tubulin tyrosine ligase-like family, member 3
0.8204	9.62e-03	-2.928414	-2.5244	-0.2225545	klf16	Kruppel-like factor 16
0.8204	9.66e-03	-2.926914	-2.5277	-0.210799	psmb6	proteasome (prosome, macropain) subunit, beta type 6
0.8394	9.96e-03	-2.912028	-2.5518	-0.2314867	brinp1	bone morphogenic protein/retinoic acid inducible neural specific 1
0.84125	1.00e-02	-2.909001	-2.5581	-0.2104519	surf6	surfeit gene 6
0.84819	1.01e-02	2.903115	-2.5668	0.3057748	gnas	GNAS (guanine nucleotide binding protein, alpha stimulating) complex locus
0.84894	1.02e-02	-2.898867	-2.5755	-0.2235448	hist1h4b	histone cluster 1, H4b
0.84894	1.03e-02	-2.895081	-2.5807	-0.2389065	srxn1	sulfiredoxin 1 homolog (S. cerevisiae)
0.84894	1.03e-02	2.895793	-2.5844	0.2064503	kifc3	kinesin family member C3
0.84894	1.03e-02	2.894903	-2.5873	0.253676	pdcd11	programmed cell death 11
0.85309	1.04e-02	-2.890646	-2.5876	-0.2753783	mbtd1	mbt domain containing 1
0.8543	1.05e-02	-2.886591	-2.5945	-0.3469776	ube2z	ubiquitin-conjugating enzyme E2Z
0.8543	1.06e-02	-2.880935	-2.6048	-0.2116155	hmgcr	3-hydroxy-3-methylglutaryl-Coenzyme A reductase
0.8543	1.06e-02	2.881166	-2.6088	0.2155225	atm	ataxia telangiectasia mutated
0.8543	1.07e-02	2.876654	-2.6115	0.2348206	tcf7l2	transcription factor 7 like 2, T cell specific, HMG box
0.8543	1.08e-02	-2.874803	-2.6144	-0.2401572	rpe	ribulose-5-phosphate-3-epimerase
0.8543	1.08e-02	-2.875611	-2.6186	-0.2190815	pcgf2	polycomb group ring finger 2
0.85435	1.08e-02	-2.872916	-2.6224	-0.2185524	larp6	La ribonucleoprotein domain family, member 6
0.85738	1.09e-02	2.866896	-2.6278	0.2253711	sdc3	syndecan 3
0.85738	1.10e-02	-2.864836	-2.6321	-0.2456712	txnl4a	thioredoxin-like 4A
0.85738	1.11e-02	-2.859283	-2.6405	-0.2296742	1810011o10rik	RIKEN cDNA 1810011O10 gene
0.85738	1.11e-02	2.85875	-2.6462	0.2218908	glg1	golgi apparatus protein 1
0.85738	1.12e-02	2.856347	-2.6493	0.2194723	dpcd	deleted in primary ciliary dyskinesia
0.85738	1.12e-02	-2.854283	-2.6523	-0.2257308	tcp1	t-complex protein 1
0.85738	1.13e-02	2.852024	-2.6543	0.2391255	fat1	FAT atypical cadherin 1
0.85738	1.12e-02	-2.856776	-2.656	-0.2499871	dlgap1	discs, large (Drosophila) homolog-associated protein 1
0.85738	1.13e-02	2.849929	-2.656	0.2742215	mcf2l	mcf.2 transforming sequence-like
0.85738	1.14e-02	2.849396	-2.6583	0.2460264	strbp	spermatid perinuclear RNA binding protein
0.86979	1.16e-02	-2.838789	-2.6763	-0.2194328	polr3h	polymerase (RNA) III (DNA directed) polypeptide H
0.86979	1.17e-02	-2.836368	-2.6821	-0.2160982	cars	cysteinyl-tRNA synthetase
0.86979	1.18e-02	2.8318	-2.6868	0.2416453	ppp2r1b	protein phosphatase 2, regulatory subunit A, beta
0.86979	1.18e-02	-2.831437	-2.6869	-0.2374491	agpat1	1-acylglycerol-3-phosphate O-acyltransferase 1 (lysophosphatidic acid acyltransferase, alpha)
0.86979	1.18e-02	2.831105	-2.6914	0.2039029	brd3	bromodomain containing 3
0.86979	1.18e-02	-2.832289	-2.6941	-0.2550633	hmbs	hydroxymethylbilane synthase
0.86979	1.20e-02	-2.82407	-2.6992	-0.2130198	frmd4a	FERM domain containing 4A
0.86979	1.20e-02	2.823131	-2.7008	0.2599183	bahcc1	BAH domain and coiled-coil containing 1
0.86979	1.20e-02	-2.822152	-2.705	-0.2320296	noct	nocturnin
0.86979	1.20e-02	2.824287	-2.7084	0.2071061	lcat	lecithin cholesterol acyltransferase
0.87606	1.23e-02	2.811902	-2.7194	0.2115228	kmt2c	lysine (K)-specific methyltransferase 2C
0.87606	1.23e-02	-2.811371	-2.7205	-0.2639786	jund	jun D proto-oncogene
0.87368	1.21e-02	-2.817756	-2.7219	-0.2029223	smap2	small ArfGAP 2
0.87692	1.23e-02	2.80922	-2.726	0.2173789	enkd1	enkurin domain containing 1
0.88466	1.25e-02	2.803325	-2.7345	0.2165547	hbp1	high mobility group box transcription factor 1
0.89371	1.27e-02	2.795103	-2.7499	0.2287724	fyco1	FYVE and coiled-coil domain containing 1
0.89796	1.29e-02	-2.789723	-2.7605	-0.2104671	ints6	integrator complex subunit 6
0.89796	1.29e-02	2.787006	-2.7632	0.2232143	chchd5	coiled-coil-helix-coiled-coil-helix domain containing 5
0.89796	1.30e-02	2.786217	-2.7641	0.2319476	wars2	tryptophanyl tRNA synthetase 2 (mitochondrial)
0.89858	1.31e-02	2.781332	-2.7712	0.2317969	fign	fidgetin
0.90001	1.32e-02	-2.778597	-2.7746	-0.219542	pex5	peroxisomal biogenesis factor 5
0.89858	1.30e-02	-2.783651	-2.7746	-0.2359823	srm	spermidine synthase
0.90444	1.33e-02	2.773008	-2.7857	0.2237725	e2f6	E2F transcription factor 6
0.90444	1.33e-02	2.773913	-2.788	0.225994	casp3	caspase 3
0.90528	1.34e-02	2.769058	-2.7913	0.2089402	tug1	taurine upregulated gene 1
0.90528	1.35e-02	2.764715	-2.798	0.2104569	epm2aip1	EPM2A (laforin) interacting protein 1
0.90528	1.36e-02	2.762549	-2.8011	0.2335202	2810001g20rik	RIKEN cDNA 2810001G20 gene
0.90528	1.37e-02	2.75959	-2.806	0.2126698	mrm1	mitochondrial rRNA methyltransferase 1
0.90528	1.38e-02	-2.757173	-2.81	-0.2415818	tbc1d10a	TBC1 domain family, member 10a
0.90528	1.37e-02	-2.760014	-2.8137	-0.2142511	rpusd1	RNA pseudouridylate synthase domain containing 1
0.90528	1.38e-02	-2.757418	-2.8193	-0.1904396	peak1	pseudopodium-enriched atypical kinase 1
0.90528	1.39e-02	-2.751998	-2.8212	-0.2439296	foxc2	forkhead box C2
0.90528	1.40e-02	2.747648	-2.8259	0.2074682	vamp4	vesicle-associated membrane protein 4
0.90528	1.39e-02	2.752515	-2.8264	0.2459614	hnrnpa1	heterogeneous nuclear ribonucleoprotein A1
0.90528	1.40e-02	-2.747451	-2.8265	-0.2219878	hdac7	histone deacetylase 7
0.90528	1.40e-02	-2.750087	-2.8345	-0.1846438	lsm14b	LSM family member 14B
0.90528	1.40e-02	-2.74775	-2.835	-0.267037	chka	choline kinase alpha
0.90528	1.40e-02	2.749548	-2.8357	0.2045465	ppm1k	protein phosphatase 1K (PP2C domain containing)
0.90644	1.43e-02	2.740021	-2.8386	0.2483315	anxa2	annexin A2
0.90644	1.43e-02	-2.739236	-2.8406	-0.2399631	soga1	suppressor of glucose, autophagy associated 1
0.90644	1.42e-02	-2.742243	-2.8475	-0.1889541	pde4d	phosphodiesterase 4D, cAMP specific
0.91073	1.46e-02	2.728867	-2.8567	0.2342265	c430049b03rik	RIKEN cDNA C430049B03 gene
0.91073	1.46e-02	2.727823	-2.8604	0.2226356	them6	thioesterase superfamily member 6
0.90789	1.44e-02	-2.73696	-2.8611	-0.1910423	rtn1	reticulon 1
0.91073	1.46e-02	-2.729749	-2.8665	-0.2272414	cebpb	CCAAT/enhancer binding protein (C/EBP), beta
0.91073	1.49e-02	-2.718678	-2.8758	-0.231678	4930578i06rik	RIKEN cDNA 4930578I06 gene
0.91073	1.50e-02	2.716364	-2.8775	0.2536779	abhd14b	abhydrolase domain containing 14b
0.91073	1.49e-02	2.720375	-2.8782	0.2044123	rps15a	ribosomal protein S15A
0.91073	1.47e-02	-2.72445	-2.8798	-0.1861379	hist1h3c	histone cluster 1, H3c
0.91073	1.49e-02	2.719432	-2.8805	0.2483155	efemp2	epidermal growth factor-containing fibulin-like extracellular matrix protein 2
0.91073	1.51e-02	-2.711559	-2.8854	-0.3011214	itga5	integrin alpha 5 (fibronectin receptor alpha)
0.91073	1.51e-02	-2.711207	-2.8869	-0.227119	glul	glutamate-ammonia ligase (glutamine synthetase)
0.91073	1.49e-02	2.718862	-2.8879	0.1855568	lgi2	leucine-rich repeat LGI family, member 2
0.91073	1.51e-02	-2.712134	-2.8914	-0.2226778	bud31	BUD31 homolog
0.91073	1.53e-02	-2.706189	-2.8931	-0.2139754	ap1s3	adaptor-related protein complex AP-1, sigma 3
0.91073	1.53e-02	2.70669	-2.8932	0.2294593	zhx1	zinc fingers and homeoboxes 1
0.91073	1.53e-02	2.706615	-2.896	0.2021158	eif2s2	eukaryotic translation initiation factor 2, subunit 2 (beta)
0.91073	1.54e-02	2.70321	-2.8989	0.2056072	ccdc92	coiled-coil domain containing 92
0.91073	1.55e-02	-2.700741	-2.9031	-0.237617	lig3	ligase III, DNA, ATP-dependent
0.91073	1.54e-02	2.704104	-2.9048	0.1944155	efna4	ephrin A4
0.91073	1.54e-02	-2.702499	-2.9059	-0.2201121	plaur	plasminogen activator, urokinase receptor
0.91073	1.53e-02	2.704517	-2.9107	0.2223519	pdcd4	programmed cell death 4
0.91073	1.57e-02	2.693533	-2.9148	0.2148877	cxcl12	chemokine (C-X-C motif) ligand 12
0.91073	1.57e-02	-2.693199	-2.9202	-0.2676871	snx5	sorting nexin 5
0.91073	1.58e-02	2.689664	-2.9214	0.2592843	pabpc1	poly(A) binding protein, cytoplasmic 1
0.91073	1.58e-02	2.689091	-2.9221	0.2045355	4933427d14rik	RIKEN cDNA 4933427D14 gene
0.91073	1.59e-02	-2.688793	-2.9276	-0.2061167	st3gal4	ST3 beta-galactoside alpha-2,3-sialyltransferase 4
0.91073	1.59e-02	-2.687518	-2.9303	-0.2078016	atf3	activating transcription factor 3
0.91073	1.61e-02	-2.682477	-2.9343	-0.2529744	tnfsf13b	tumor necrosis factor (ligand) superfamily, member 13b
0.91073	1.59e-02	-2.68824	-2.9392	-0.2227054	spaca6	sperm acrosome associated 6
0.91073	1.61e-02	2.681682	-2.9395	0.2086578	kdm5c	lysine (K)-specific demethylase 5C
0.91073	1.61e-02	-2.680155	-2.9405	-0.3238192	drg1	developmentally regulated GTP binding protein 1
0.91073	1.60e-02	2.684756	-2.9434	0.2065558	evi5l	ecotropic viral integration site 5 like
0.91073	1.64e-02	-2.672227	-2.9501	-0.2080374	rer1	retention in endoplasmic reticulum sorting receptor 1
0.91073	1.61e-02	2.681079	-2.9537	0.1845952	zfp324	zinc finger protein 324
0.91073	1.61e-02	2.682034	-2.9552	0.1792049	hhat	hedgehog acyltransferase
0.91073	1.64e-02	-2.672712	-2.956	-0.195191	ercc2	excision repair cross-complementing rodent repair deficiency, complementation group 2
0.91073	1.61e-02	2.680502	-2.9575	0.2235258	mapk8	mitogen-activated protein kinase 8
0.91073	1.66e-02	-2.66617	-2.9603	-0.1978899	smox	spermine oxidase
0.91073	1.66e-02	2.667644	-2.9603	0.2789261	chst1	carbohydrate (keratan sulfate Gal-6) sulfotransferase 1
0.91073	1.66e-02	-2.6659	-2.9605	-0.2007143	slc4a7	solute carrier family 4, sodium bicarbonate cotransporter, member 7
0.91073	1.67e-02	-2.664212	-2.9628	-0.2054464	fitm2	fat storage-inducing transmembrane protein 2
0.91073	1.66e-02	-2.666856	-2.9643	-0.2108655	isg15	ISG15 ubiquitin-like modifier
0.91073	1.67e-02	-2.664495	-2.9646	-0.2019458	thoc6	THO complex 6
0.91073	1.64e-02	2.672948	-2.9653	0.1897939	gabpb1	GA repeat binding protein, beta 1
0.91073	1.67e-02	-2.662233	-2.9665	-0.2435517	arid4a	AT rich interactive domain 4A (RBP1-like)
0.91073	1.64e-02	2.671692	-2.9716	0.2376368	arhgef15	Rho guanine nucleotide exchange factor (GEF) 15
0.91073	1.68e-02	-2.659323	-2.9742	-0.2445632	amd2	S-adenosylmethionine decarboxylase 2
0.91073	1.69e-02	2.658944	-2.9748	0.20462	rab11fip5	RAB11 family interacting protein 5 (class I)
0.91073	1.69e-02	-2.658901	-2.9798	-0.1993747	trappc6b	trafficking protein particle complex 6B
0.91484	1.70e-02	-2.653608	-2.9804	-0.2149185	foxs1	forkhead box S1
0.91073	1.68e-02	2.66199	-2.9806	0.18665	pydc4	pyrin domain containing 4
0.91484	1.71e-02	2.65138	-2.9855	0.2116179	aunip	aurora kinase A and ninein interacting protein
0.91484	1.71e-02	-2.651158	-2.9879	-0.2589604	acox2	acyl-Coenzyme A oxidase 2, branched chain
0.91484	1.70e-02	-2.653903	-2.9896	-0.187616	csnk1d	casein kinase 1, delta
0.92723	1.75e-02	-2.640634	-3.0014	-0.211228	clk4	CDC like kinase 4
0.92723	1.75e-02	-2.639534	-3.0095	-0.201156	mtmr3	myotubularin related protein 3
0.92723	1.82e-02	2.623035	-3.0311	0.2094668	mybl2	myeloblastosis oncogene-like 2
0.92723	1.79e-02	-2.628712	-3.0351	-0.2022419	klf6	Kruppel-like factor 6
0.92723	1.83e-02	-2.62	-3.0369	-0.2144586	rnf216	ring finger protein 216
0.92723	1.79e-02	-2.631098	-3.0383	-0.211425	rad23a	RAD23 homolog A, nucleotide excision repair protein
0.92723	1.83e-02	-2.618903	-3.0402	-0.243796	gse1	genetic suppressor element 1, coiled-coil protein
0.92723	1.83e-02	2.618198	-3.0411	0.2043986	ncam1	neural cell adhesion molecule 1
0.92723	1.85e-02	2.613784	-3.0451	0.2352506	hoxa5	homeobox A5
0.92723	1.82e-02	-2.622631	-3.0518	-0.1907873	stx2	syntaxin 2
0.92723	1.86e-02	2.61116	-3.052	0.2147238	h2afj	H2A histone family, member J
0.92723	1.88e-02	2.606254	-3.0583	0.285363	tpm4	tropomyosin 4
0.92723	1.88e-02	2.606413	-3.0584	0.2237229	gorasp2	golgi reassembly stacking protein 2
0.92723	1.88e-02	2.606139	-3.0584	0.2130375	snrk	SNF related kinase
0.92723	1.83e-02	-2.617954	-3.0635	-0.208893	rpl4	ribosomal protein L4
0.92723	1.89e-02	2.602098	-3.0651	0.2330757	srek1	splicing regulatory glutamine/lysine-rich protein 1
0.92723	1.89e-02	2.604365	-3.0654	0.2769401	c330006a16rik	RIKEN cDNA C330006A16 gene
0.92723	1.86e-02	2.611312	-3.0669	0.1944392	spcs1	signal peptidase complex subunit 1 homolog (S. cerevisiae)
0.92723	1.89e-02	2.602436	-3.0672	0.2042189	snx8	sorting nexin 8
0.92723	1.88e-02	-2.606321	-3.0707	-0.2001592	mff	mitochondrial fission factor
0.92723	1.91e-02	2.599061	-3.0717	0.1915546	fam13c	family with sequence similarity 13, member C
0.92723	1.91e-02	-2.597446	-3.0737	-0.2021205	wiz	widely-interspaced zinc finger motifs
0.92723	1.89e-02	2.603956	-3.0785	0.2005499	wdr53	WD repeat domain 53
0.92723	1.88e-02	2.604656	-3.0792	0.1954691	proser1	proline and serine rich 1
0.92723	1.92e-02	2.596502	-3.0828	0.2079177	surf4	surfeit gene 4
0.92723	1.88e-02	2.606896	-3.0834	0.1818802	strn	striatin, calmodulin binding protein
0.92723	1.91e-02	-2.598744	-3.0834	-0.1924611	cnot4	CCR4-NOT transcription complex, subunit 4
0.92723	1.93e-02	-2.592786	-3.0835	-0.2248912	bhlhe40	basic helix-loop-helix family, member e40
0.92723	1.91e-02	-2.597989	-3.0853	-0.2358811	klf5	Kruppel-like factor 5
0.92868	1.94e-02	-2.589719	-3.0865	-0.2006336	akap10	A kinase (PRKA) anchor protein 10
0.92723	1.90e-02	2.600615	-3.0897	0.2035405	rab3a	RAB3A, member RAS oncogene family
0.92868	1.94e-02	2.590586	-3.0899	0.1948278	plekha2	pleckstrin homology domain-containing, family A (phosphoinositide binding specific) member 2
0.92723	1.92e-02	-2.595994	-3.0953	-0.1899623	1700037c18rik	RIKEN cDNA 1700037C18 gene
0.92723	1.92e-02	-2.59541	-3.0968	-0.1984028	pak1ip1	PAK1 interacting protein 1
0.93445	1.98e-02	-2.5804	-3.0996	-0.2252315	gpt2	glutamic pyruvate transaminase (alanine aminotransferase) 2
0.92723	1.92e-02	-2.596419	-3.1007	-0.1905636	habp4	hyaluronic acid binding protein 4
0.93445	1.98e-02	2.579911	-3.1042	0.20561	thnsl1	threonine synthase-like 1 (bacterial)
0.93445	1.99e-02	-2.57861	-3.1054	-0.1987661	bad	BCL2-associated agonist of cell death
0.92723	1.93e-02	2.593205	-3.1061	0.1951527	tnfrsf1b	tumor necrosis factor receptor superfamily, member 1b
0.93318	1.96e-02	2.585588	-3.1091	0.1799943	mis18a	MIS18 kinetochore protein A
0.93318	1.97e-02	-2.583916	-3.113	-0.2063471	cd63	CD63 antigen
0.93318	1.97e-02	2.584179	-3.1132	0.194477	hmgxb4	HMG box domain containing 4
0.93944	2.02e-02	-2.5709	-3.1195	-0.2613157	stk40	serine/threonine kinase 40
0.93944	2.05e-02	-2.564578	-3.1264	-0.1955081	il11	interleukin 11
0.93944	2.04e-02	-2.565919	-3.1287	-0.1936796	ldlr	low density lipoprotein receptor
0.93445	1.99e-02	-2.577572	-3.1323	-0.1829356	sox7	SRY (sex determining region Y)-box 7
0.94232	2.06e-02	2.561183	-3.1343	0.1898862	reep5	receptor accessory protein 5
0.93944	2.05e-02	-2.564365	-3.1351	-0.2006934	ghr	growth hormone receptor
0.93944	2.05e-02	2.564134	-3.1373	0.195666	rnf181	ring finger protein 181
0.93944	2.02e-02	-2.57098	-3.1374	-0.1826571	abhd2	abhydrolase domain containing 2
0.93944	2.04e-02	-2.565312	-3.1381	-0.2229904	hspd1	heat shock protein 1 (chaperonin)
0.94537	2.08e-02	2.556254	-3.1386	0.2681416	usp18	ubiquitin specific peptidase 18
0.94531	2.07e-02	-2.558412	-3.1397	-0.2364208	mak16	MAK16 homolog
0.95051	2.11e-02	2.549269	-3.141	0.2269135	adra2c	adrenergic receptor, alpha 2c
0.93944	2.05e-02	2.563789	-3.151	0.2217063	ttc23	tetratricopeptide repeat domain 23
0.95167	2.12e-02	-2.547587	-3.1539	-0.216001	smtn	smoothelin
0.95051	2.10e-02	-2.551044	-3.1549	-0.1918005	ppp1r3f	protein phosphatase 1, regulatory (inhibitor) subunit 3F
0.95051	2.11e-02	-2.550159	-3.1553	-0.2318639	akap12	A kinase (PRKA) anchor protein (gravin) 12
0.94537	2.09e-02	2.555203	-3.1572	0.2372207	zfp692	zinc finger protein 692
0.955	2.13e-02	-2.544789	-3.1572	-0.2096785	ppp1r13b	protein phosphatase 1, regulatory (inhibitor) subunit 13B
0.95633	2.14e-02	-2.542942	-3.16	-0.2162618	minpp1	multiple inositol polyphosphate histidine phosphatase 1
0.95633	2.14e-02	-2.541942	-3.1688	-0.1893643	adsl	adenylosuccinate lyase
0.95865	2.15e-02	2.539671	-3.1727	0.2222491	nfib	nuclear factor I/B
0.97187	2.22e-02	-2.524971	-3.1888	-0.2087415	h2afv	H2A histone family, member V
0.96174	2.16e-02	2.537018	-3.196	0.1890809	prickle2	prickle planar cell polarity protein 2
0.97255	2.23e-02	2.522993	-3.1995	0.1875964	lrif1	ligand dependent nuclear receptor interacting factor 1
0.97187	2.21e-02	2.52602	-3.2028	0.1874644	pan2	PAN2 poly(A) specific ribonuclease subunit
0.9631	2.17e-02	-2.53525	-3.2037	-0.1784489	lrrc9	leucine rich repeat containing 9
0.97424	2.25e-02	-2.517163	-3.2047	-0.1942138	dnajb9	DnaJ heat shock protein family (Hsp40) member B9
0.97187	2.21e-02	-2.526924	-3.2067	-0.2050532	1110004f10rik	RIKEN cDNA 1110004F10 gene
0.97424	2.29e-02	2.509049	-3.215	0.2115013	mrgprf	MAS-related GPR, member F
0.97424	2.29e-02	-2.508367	-3.2206	-0.2030646	arhgap29	Rho GTPase activating protein 29
0.97424	2.25e-02	-2.518135	-3.2209	-0.185329	il15ra	interleukin 15 receptor, alpha chain
0.97424	2.33e-02	-2.500011	-3.2289	-0.2660397	tm9sf2	transmembrane 9 superfamily member 2
0.97424	2.31e-02	2.504469	-3.2329	0.2198703	suv420h2	suppressor of variegation 4-20 homolog 2 (Drosophila)
0.97424	2.34e-02	2.498481	-3.2336	0.2048905	irf9	interferon regulatory factor 9
0.97424	2.28e-02	-2.512194	-3.2338	-0.1715635	pcif1	PDX1 C-terminal inhibiting factor 1
0.97424	2.25e-02	2.517122	-3.234	0.1736147	ybey	ybeY metallopeptidase
0.97424	2.33e-02	-2.50067	-3.2341	-0.1932358	zfp654	zinc finger protein 654
0.97424	2.36e-02	-2.493561	-3.2395	-0.191486	rida	reactive intermediate imine deaminase A homolog
0.97424	2.36e-02	-2.495093	-3.2408	-0.2427436	trpc4ap	transient receptor potential cation channel, subfamily C, member 4 associated protein
0.97424	2.37e-02	-2.492945	-3.2411	-0.2406241	hist1h2bc	histone cluster 1, H2bc
0.97424	2.31e-02	2.50395	-3.2476	0.1848417	tctn2	tectonic family member 2
0.97424	2.40e-02	2.486027	-3.2512	0.1926654	zkscan5	zinc finger with KRAB and SCAN domains 5
0.97424	2.30e-02	-2.506707	-3.2519	-0.1911862	gabarapl2	gamma-aminobutyric acid (GABA) A receptor-associated protein-like 2
0.97424	2.39e-02	2.488351	-3.2519	0.1901367	ddx26b	DEAD/H (Asp-Glu-Ala-Asp/His) box polypeptide 26B
0.97424	2.40e-02	2.48583	-3.2519	0.2538846	cald1	caldesmon 1
0.97424	2.35e-02	2.497052	-3.2522	0.1772266	bcl2	B cell leukemia/lymphoma 2
0.97424	2.42e-02	-2.482053	-3.2558	-0.2003231	gm26588	predicted gene, 26588
0.97424	2.42e-02	2.482067	-3.2588	0.2200754	6820445e23rik	RIKEN cDNA 6820445E23 gene
0.97424	2.32e-02	-2.501948	-3.2588	-0.2151235	rabgap1l	RAB GTPase activating protein 1-like
0.97424	2.41e-02	-2.484807	-3.2591	-0.2989608	vat1	vesicle amine transport 1
0.97424	2.33e-02	2.500638	-3.2599	0.1853338	sephs1	selenophosphate synthetase 1
0.97424	2.47e-02	-2.472445	-3.2603	-0.2285688	dnah2	dynein, axonemal, heavy chain 2
0.97424	2.33e-02	-2.500101	-3.2612	-0.1785583	usf2	upstream transcription factor 2
0.97424	2.41e-02	2.484069	-3.2617	0.1831713	igf2bp3	insulin-like growth factor 2 mRNA binding protein 3
0.97424	2.34e-02	-2.49928	-3.2622	-0.2112045	crybb3	crystallin, beta B3
0.97424	2.44e-02	2.477867	-3.2644	0.2089791	klhl17	kelch-like 17
0.97424	2.46e-02	2.474543	-3.2709	0.1960679	ccnc	cyclin C
0.97424	2.47e-02	-2.472371	-3.2748	-0.2162214	add1	adducin 1 (alpha)
0.97424	2.41e-02	2.483821	-3.2749	0.1776359	fmr1	fragile X mental retardation syndrome 1
0.97424	2.47e-02	-2.472634	-3.2757	-0.1914605	pmm2	phosphomannomutase 2
0.97424	2.38e-02	-2.490796	-3.2786	-0.1752193	lhx3	LIM homeobox protein 3
0.97424	2.41e-02	2.483703	-3.2791	0.1977635	anapc16	anaphase promoting complex subunit 16
0.97424	2.46e-02	-2.473924	-3.2832	-0.1817937	ppic	peptidylprolyl isomerase C
0.97424	2.50e-02	-2.466449	-3.2863	-0.2330781	ndrg1	N-myc downstream regulated gene 1
0.97424	2.51e-02	2.464406	-3.2925	0.1821873	cd47	CD47 antigen (Rh-related antigen, integrin-associated signal transducer)
0.97424	2.50e-02	2.466883	-3.2932	0.186544	2610319h10rik	RIKEN cDNA 2610319H10 gene
0.97424	2.52e-02	-2.462008	-3.2955	-0.2763218	gm12657	predicted gene 12657
0.97424	2.55e-02	2.456418	-3.2996	0.2606213	6030458c11rik	RIKEN cDNA 6030458C11 gene
0.97424	2.50e-02	-2.466741	-3.3	-0.1864579	kdm4c	lysine (K)-specific demethylase 4C
0.97424	2.55e-02	-2.456159	-3.3017	-0.198766	rabggtb	Rab geranylgeranyl transferase, b subunit
0.97424	2.46e-02	-2.474549	-3.3018	-0.1818993	runx1	runt related transcription factor 1
0.97424	2.51e-02	-2.464332	-3.3019	-0.2169961	mdm2	transformed mouse 3T3 cell double minute 2
0.97424	2.48e-02	-2.470176	-3.3034	-0.1891655	asxl1	additional sex combs like 1
0.97424	2.55e-02	-2.456975	-3.3077	-0.2004472	ada	adenosine deaminase
0.97424	2.56e-02	2.45332	-3.3077	0.1836737	gli2	GLI-Kruppel family member GLI2
0.97424	2.48e-02	-2.470745	-3.3089	-0.1734182	sulf2	sulfatase 2
0.97424	2.50e-02	-2.466387	-3.3103	-0.1939234	h2-q1	histocompatibility 2, Q region locus 1
0.97424	2.51e-02	2.46442	-3.3116	0.1925932	cul3	cullin 3
0.97424	2.50e-02	2.466571	-3.3147	0.1757993	flt1	FMS-like tyrosine kinase 1
0.97424	2.65e-02	-2.437494	-3.3174	-0.2124014	zfp212	Zinc finger protein 212
0.97424	2.60e-02	-2.447022	-3.3174	-0.1994926	tmem8	transmembrane protein 8 (five membrane-spanning domains)
0.97424	2.62e-02	2.442836	-3.3208	0.3027655	zdhhc4	zinc finger, DHHC domain containing 4
0.97424	2.60e-02	2.445611	-3.3213	0.1823739	msh3	mutS homolog 3
0.97424	2.52e-02	-2.461698	-3.3214	-0.1855139	clec3b	C-type lectin domain family 3, member b
0.97424	2.61e-02	2.444292	-3.3223	0.2373259	gata6	GATA binding protein 6
0.97424	2.62e-02	2.442897	-3.3244	0.1807634	tmem110	transmembrane protein 110
0.97424	2.61e-02	-2.4449	-3.3245	-0.2330524	nck1	non-catalytic region of tyrosine kinase adaptor protein 1
0.97424	2.62e-02	-2.443397	-3.3262	-0.1863646	stambpl1	STAM binding protein like 1
0.97424	2.63e-02	2.441584	-3.3267	0.1906111	orc5	origin recognition complex, subunit 5
0.97424	2.53e-02	2.459757	-3.3302	0.1639397	dixdc1	DIX domain containing 1
0.97424	2.67e-02	2.433949	-3.3351	0.2083087	cep78	centrosomal protein 78
0.97424	2.65e-02	2.437705	-3.3352	0.1968716	krt10	keratin 10
0.97424	2.64e-02	2.439748	-3.3372	0.1995755	setbp1	SET binding protein 1
0.97424	2.61e-02	-2.444799	-3.3391	-0.1971207	agbl5	ATP/GTP binding protein-like 5
0.97424	2.67e-02	2.433683	-3.3401	0.1985376	lage3	L antigen family, member 3
0.97424	2.57e-02	2.452389	-3.3421	0.1710142	slc27a6	solute carrier family 27 (fatty acid transporter), member 6
0.97424	2.61e-02	2.44467	-3.3433	0.181218	diexf	digestive organ expansion factor homolog (zebrafish)
0.97424	2.66e-02	2.434753	-3.3494	0.1877934	tfb1m	transcription factor B1, mitochondrial
0.97424	2.72e-02	-2.424121	-3.3505	-0.1886299	klhdc3	kelch domain containing 3
0.97424	2.68e-02	-2.430859	-3.3508	-0.1899905	cinp	cyclin-dependent kinase 2 interacting protein
0.97424	2.64e-02	2.438582	-3.3516	0.1989351	rbms2	RNA binding motif, single stranded interacting protein 2
0.97424	2.62e-02	-2.442369	-3.3518	-0.1871786	dyrk1b	dual-specificity tyrosine-(Y)-phosphorylation regulated kinase 1b
0.97424	2.74e-02	-2.421084	-3.355	-0.2822369	pgam1	phosphoglycerate mutase 1
0.97424	2.71e-02	2.426754	-3.3577	0.1847175	rilpl2	Rab interacting lysosomal protein-like 2
0.97424	2.73e-02	2.422399	-3.3601	0.1850335	casp8	caspase 8
0.97424	2.73e-02	2.421527	-3.3605	0.1922423	sppl3	signal peptide peptidase 3
0.97424	2.75e-02	2.417917	-3.3627	0.1855827	cdc7	cell division cycle 7 (S. cerevisiae)
0.97424	2.69e-02	-2.429365	-3.3642	-0.1711991	rffl	ring finger and FYVE like domain containing protein
0.97424	2.77e-02	2.415126	-3.366	0.1812627	lpar4	lysophosphatidic acid receptor 4
0.97424	2.78e-02	-2.413249	-3.3671	-0.3616626	hsf2	heat shock factor 2
0.97424	2.78e-02	-2.413555	-3.3672	-0.2356403	bc023829	cDNA sequence BC023829
0.97424	2.76e-02	2.417191	-3.3699	0.1845931	dtx3l	deltex 3-like, E3 ubiquitin ligase
0.97424	2.66e-02	-2.435862	-3.3699	-0.1630071	gpr137b	G protein-coupled receptor 137B
0.97424	2.76e-02	2.41747	-3.3703	0.1990128	ints1	integrator complex subunit 1
0.97424	2.72e-02	-2.42353	-3.3708	-0.2184534	pex19	peroxisomal biogenesis factor 19
0.97424	2.79e-02	2.41173	-3.3709	0.2297717	gdi2	guanosine diphosphate (GDP) dissociation inhibitor 2
0.97424	2.78e-02	-2.413966	-3.3727	-0.1901066	gmeb2	glucocorticoid modulatory element binding protein 2
0.97424	2.75e-02	-2.418149	-3.3743	-0.1848119	commd4	COMM domain containing 4
0.97424	2.76e-02	2.417196	-3.3748	0.1929771	zbtb45	zinc finger and BTB domain containing 45
0.97424	2.81e-02	-2.408067	-3.3752	-0.2017793	sh2d1b1	SH2 domain containing 1B1
0.97424	2.79e-02	2.411324	-3.3766	0.2041821	fam178a	family with sequence similarity 178, member A
0.97424	2.77e-02	-2.41416	-3.3774	-0.2068872	col8a1	collagen, type VIII, alpha 1
0.97424	2.82e-02	-2.406114	-3.3824	-0.2189173	olfm1	olfactomedin 1
0.97424	2.83e-02	2.403883	-3.3853	0.2002438	hnrnpdl	heterogeneous nuclear ribonucleoprotein D-like
0.97424	2.83e-02	-2.404263	-3.3895	-0.213435	ptpn22	protein tyrosine phosphatase, non-receptor type 22 (lymphoid)
0.97424	2.83e-02	-2.404837	-3.3899	-0.1851539	gm5801	ubiquitin-conjugating enzyme E2, J2 homolog pseudogene
0.97424	2.87e-02	2.397163	-3.3924	0.1955321	fchsd2	FCH and double SH3 domains 2
0.97424	2.73e-02	-2.422038	-3.3925	-0.1778995	trpt1	tRNA phosphotransferase 1
0.97424	2.86e-02	-2.398983	-3.3932	-0.1979008	asb16	ankyrin repeat and SOCS box-containing 16
0.97424	2.89e-02	-2.39432	-3.3943	-0.203475	golt1a	golgi transport 1A
0.97424	2.86e-02	-2.39901	-3.3949	-0.1767606	zfp36	zinc finger protein 36
0.97424	2.87e-02	-2.396982	-3.3964	-0.2467325	gemin2	gem (nuclear organelle) associated protein 2
0.97424	2.76e-02	2.416954	-3.4003	0.1703721	1500011b03rik	RIKEN cDNA 1500011B03 gene
0.97424	2.93e-02	-2.387642	-3.4011	-0.2060571	rhbdf2	rhomboid 5 homolog 2
0.97424	2.89e-02	-2.394523	-3.4044	-0.188763	ncoa2	nuclear receptor coactivator 2
0.97424	2.80e-02	-2.409666	-3.4121	-0.1909843	s100a8	S100 calcium binding protein A8 (calgranulin A)
0.97424	2.94e-02	-2.38455	-3.4128	-0.2457585	pwp1	PWP1 homolog, endonuclein
0.97424	2.88e-02	-2.395165	-3.4187	-0.1831456	hmga2	high mobility group AT-hook 2
0.97424	2.97e-02	2.380945	-3.4195	0.2486913	fbxo31	F-box protein 31
0.97424	2.83e-02	2.404388	-3.4205	0.1768207	capn5	calpain 5
0.97424	2.92e-02	2.389407	-3.4238	0.1694431	psen1	presenilin 1
0.97424	2.89e-02	2.394093	-3.424	0.1784908	egln1	egl-9 family hypoxia-inducible factor 1
0.97424	2.94e-02	2.385049	-3.4263	0.2127206	eif2ak2	eukaryotic translation initiation factor 2-alpha kinase 2
0.97424	2.89e-02	-2.393341	-3.4269	-0.168618	zfp367	zinc finger protein 367
0.97424	3.10e-02	2.359085	-3.4271	0.267799	rrp7a	ribosomal RNA processing 7 homolog A (S. cerevisiae)
0.97424	3.09e-02	-2.361074	-3.4318	-0.2112083	f3	coagulation factor III
0.97424	2.98e-02	-2.378463	-3.4318	-0.1735829	ptbp1	polypyrimidine tract binding protein 1
0.97424	2.98e-02	2.37851	-3.4325	0.1835036	olfr328	olfactory receptor 328
0.97424	2.92e-02	-2.389367	-3.4347	-0.1677928	cenpj	centromere protein J
0.97424	3.02e-02	2.372228	-3.435	0.1892209	msantd3	Myb/SANT-like DNA-binding domain containing 3
0.97424	3.01e-02	2.372959	-3.4351	0.2405637	unc5b	unc-5 netrin receptor B
0.97424	2.94e-02	-2.385803	-3.4358	-0.1900065	dus3l	dihydrouridine synthase 3-like (S. cerevisiae)
0.97424	2.98e-02	2.37926	-3.4368	0.1806723	brwd1	bromodomain and WD repeat domain containing 1
0.97424	3.01e-02	2.37297	-3.4369	0.233975	thumpd3	THUMP domain containing 3
0.97424	2.91e-02	-2.390188	-3.4377	-0.1757164	camkk2	calcium/calmodulin-dependent protein kinase kinase 2, beta
0.97424	2.92e-02	2.388158	-3.4382	0.1776962	wls	wntless homolog (Drosophila)
0.97424	3.00e-02	2.374941	-3.4394	0.1849908	smo	smoothened, frizzled class receptor
0.97424	2.93e-02	-2.386981	-3.4394	-0.1626025	fbxl20	F-box and leucine-rich repeat protein 20
0.97424	3.04e-02	-2.368739	-3.4399	-0.1823869	timm44	translocase of inner mitochondrial membrane 44
0.97424	3.03e-02	-2.37102	-3.4433	-0.274381	idi1	isopentenyl-diphosphate delta isomerase
0.97424	3.03e-02	2.370269	-3.444	0.1962887	srsf6	serine/arginine-rich splicing factor 6
0.97424	2.92e-02	2.389333	-3.4462	0.1807577	pacsin3	protein kinase C and casein kinase substrate in neurons 3
0.97424	2.97e-02	2.38058	-3.4482	0.1826823	luc7l3	LUC7-like 3 (S. cerevisiae)
0.97424	2.95e-02	2.384157	-3.4485	0.1882794	sgol1	shugoshin-like 1 (S. pombe)
0.97424	3.03e-02	2.37058	-3.4486	0.1838089	eri2	exoribonuclease 2
0.97424	3.08e-02	-2.361575	-3.4489	-0.2006256	acp6	acid phosphatase 6, lysophosphatidic
0.97424	2.98e-02	-2.378289	-3.4493	-0.1976824	tmem120b	transmembrane protein 120B
0.97424	3.07e-02	2.363111	-3.4558	0.2013742	ccnd1	cyclin D1
0.97424	3.13e-02	-2.35393	-3.4606	-0.1863135	ctu2	cytosolic thiouridylase subunit 2
0.97424	3.13e-02	2.353533	-3.461	0.189292	fadd	Fas (TNFRSF6)-associated via death domain
0.97424	3.10e-02	-2.358075	-3.4631	-0.1864213	dusp16	dual specificity phosphatase 16
0.97424	3.00e-02	-2.374952	-3.4638	-0.1607129	tldc1	TBC/LysM associated domain containing 1
0.97424	3.15e-02	2.350183	-3.4674	0.1891072	trove2	TROVE domain family, member 2
0.97424	3.14e-02	-2.352563	-3.47	-0.1777997	fam96b	family with sequence similarity 96, member B
0.97424	3.14e-02	2.353018	-3.4716	0.2053094	sf3b4	splicing factor 3b, subunit 4
0.97424	3.18e-02	-2.346736	-3.4719	-0.1985839	st6galnac4	ST6 (alpha-N-acetyl-neuraminyl-2,3-beta-galactosyl-1,3)-N-acetylgalactosaminide alpha-2,6-sialyltransferase 4
0.97424	3.17e-02	-2.347546	-3.4725	-0.2270177	lsmem1	leucine-rich single-pass membrane protein 1
0.97424	3.04e-02	2.369139	-3.4729	0.1728005	e2f2	E2F transcription factor 2
0.97424	3.19e-02	-2.343877	-3.4762	-0.3519165	smc4	structural maintenance of chromosomes 4
0.97424	3.05e-02	-2.367689	-3.4777	-0.1710891	serpinf1	serine (or cysteine) peptidase inhibitor, clade F, member 1
0.97424	3.14e-02	2.353063	-3.4796	0.1655444	h3f3a	H3 histone, family 3A
0.97424	3.17e-02	2.347518	-3.4803	0.17316	tceanc2	transcription elongation factor A (SII) N-terminal and central domain containing 2
0.97424	3.17e-02	2.347375	-3.4809	0.1869913	bmper	BMP-binding endothelial regulator
0.97424	3.19e-02	2.344218	-3.4832	0.1713355	itpr2	inositol 1,4,5-triphosphate receptor 2
0.97424	3.22e-02	2.340251	-3.4833	0.2043625	sec23a	SEC23 homolog A, COPII coat complex component
0.97424	3.06e-02	-2.36449	-3.4835	-0.1657504	bbs2	Bardet-Biedl syndrome 2 (human)
0.97424	3.18e-02	2.346733	-3.484	0.1823611	arf4os	ADP-ribosylation factor 4, opposite strand
0.97424	3.20e-02	-2.343273	-3.4857	-0.2550491	maff	v-maf musculoaponeurotic fibrosarcoma oncogene family, protein F (avian)
0.97424	3.26e-02	-2.33399	-3.4857	-0.1895034	nmnat1	nicotinamide nucleotide adenylyltransferase 1
0.97424	3.23e-02	2.338863	-3.4872	0.2007015	fam53b	family with sequence similarity 53, member B
0.97424	3.21e-02	2.340918	-3.4877	0.1804754	rnf34	ring finger protein 34
0.97424	3.23e-02	-2.337909	-3.4917	-0.1802459	tagln	transgelin
0.97424	3.26e-02	2.333382	-3.4935	0.1944446	ankrd10	ankyrin repeat domain 10
0.97424	3.15e-02	2.351318	-3.4936	0.172375	slc25a1	solute carrier family 25 (mitochondrial carrier, citrate transporter), member 1
0.97424	3.27e-02	2.332539	-3.4939	0.2213267	spsb1	splA/ryanodine receptor domain and SOCS box containing 1
0.97424	3.22e-02	2.340264	-3.4941	0.1718094	rnf141	ring finger protein 141
0.97424	3.17e-02	2.347427	-3.4946	0.1729188	mum1	melanoma associated antigen (mutated) 1
0.97424	3.26e-02	-2.333614	-3.4964	-0.1789435	uck2	uridine-cytidine kinase 2
0.97424	3.24e-02	-2.33632	-3.4965	-0.1735453	cttnbp2nl	CTTNBP2 N-terminal like
0.97424	3.26e-02	2.333637	-3.4975	0.1968655	rassf3	Ras association (RalGDS/AF-6) domain family member 3
0.97424	3.22e-02	-2.340169	-3.4981	-0.1726375	pomgnt1	protein O-linked mannose beta 1,2-N-acetylglucosaminyltransferase
0.97424	3.22e-02	-2.339858	-3.5008	-0.1720931	stat3	signal transducer and activator of transcription 3
0.97462	3.29e-02	-2.328482	-3.5032	-0.2192374	cyb5r1	cytochrome b5 reductase 1
0.97424	3.26e-02	-2.333578	-3.506	-0.1835137	alg13	asparagine-linked glycosylation 13
0.97424	3.23e-02	-2.338336	-3.5067	-0.1989007	sbsn	suprabasin
0.97424	3.21e-02	2.340777	-3.5082	0.1826571	pdhb	pyruvate dehydrogenase (lipoamide) beta
0.97424	3.17e-02	-2.348139	-3.5084	-0.1638477	mafk	v-maf musculoaponeurotic fibrosarcoma oncogene family, protein K (avian)
0.97462	3.30e-02	2.327523	-3.5127	0.1759922	pknox1	Pbx/knotted 1 homeobox
0.97424	3.27e-02	2.331338	-3.5134	0.1890104	gm5643	heterogeneous nuclear ribonucleoprotein A1 pseudogene
0.98287	3.35e-02	2.319893	-3.5152	0.2153439	zfp955a	zinc finger protein 955A
0.97424	3.27e-02	2.33195	-3.5164	0.1680292	fam20c	family with sequence similarity 20, member C
0.97462	3.31e-02	2.325651	-3.5222	0.1788274	saraf	store-operated calcium entry-associated regulatory factor
0.98329	3.38e-02	-2.31553	-3.523	-0.1920314	ubap1	ubiquitin-associated protein 1
0.97424	3.28e-02	2.330978	-3.5277	0.1663581	tbcd	tubulin-specific chaperone d
0.97462	3.29e-02	2.328674	-3.5295	0.1643284	snrpd1	small nuclear ribonucleoprotein D1
0.97462	3.31e-02	-2.326453	-3.5311	-0.1955354	nars	asparaginyl-tRNA synthetase
0.98329	3.37e-02	2.316784	-3.5317	0.1805043	sh3bp5l	SH3 binding domain protein 5 like
0.97424	3.27e-02	-2.33214	-3.5328	-0.1600694	tsc1	tuberous sclerosis 1
0.98656	3.40e-02	-2.31262	-3.533	-0.1954143	tymp	thymidine phosphorylase
0.99128	3.46e-02	2.304131	-3.5425	0.1986478	ecsit	ECSIT signalling integrator
0.97462	3.31e-02	2.326203	-3.5436	0.1971985	gna12	guanine nucleotide binding protein, alpha 12
0.99254	3.47e-02	-2.301352	-3.5482	-0.1777591	agpat5	1-acylglycerol-3-phosphate O-acyltransferase 5 (lysophosphatidic acid acyltransferase, epsilon)
0.99254	3.50e-02	2.297363	-3.5485	0.1838974	fktn	fukutin
0.99254	3.52e-02	2.295302	-3.5507	0.1953242	galnt10	UDP-N-acetyl-alpha-D-galactosamine:polypeptide N-acetylgalactosaminyltransferase 10
0.99254	3.48e-02	-2.301321	-3.5529	-0.227066	eif4g1	eukaryotic translation initiation factor 4, gamma 1
0.98329	3.38e-02	-2.315414	-3.5558	-0.1589007	fgfbp3	fibroblast growth factor binding protein 3
0.99254	3.58e-02	2.28661	-3.5559	0.1941761	e430026h10rik	RIKEN cDNA E430026H10 gene
0.98992	3.42e-02	-2.308989	-3.5561	-0.1672436	rps9	ribosomal protein S9
0.98329	3.38e-02	-2.315384	-3.5564	-0.1976024	dvl1	dishevelled segment polarity protein 1
0.99254	3.54e-02	2.292642	-3.5596	0.2195545	cfp	complement factor properdin
0.99254	3.56e-02	-2.28955	-3.5608	-0.2104167	spag9	sperm associated antigen 9
0.99254	3.50e-02	2.29843	-3.5617	0.171719	eif2b4	eukaryotic translation initiation factor 2B, subunit 4 delta
0.99254	3.53e-02	-2.293334	-3.563	-0.1787753	akr7a5	aldo-keto reductase family 7, member A5 (aflatoxin aldehyde reductase)
0.99254	3.74e-02	2.264031	-3.5634	0.2212799	ppm1n	protein phosphatase, Mg2+/Mn2+ dependent, 1N (putative)
0.99128	3.46e-02	-2.303789	-3.5638	-0.1696229	mcm10	minichromosome maintenance 10 replication initiation factor
0.99254	3.58e-02	2.286978	-3.5649	0.1869267	mid2	midline 2
0.99128	3.45e-02	2.304702	-3.5713	0.1634457	4930563e22rik	RIKEN cDNA 4930563E22 gene
0.99254	3.48e-02	2.300452	-3.5726	0.1749197	pkp4	plakophilin 4
0.9911	3.44e-02	-2.307079	-3.5729	-0.1750717	sipa1l2	signal-induced proliferation-associated 1 like 2
0.99254	3.52e-02	2.295011	-3.5771	0.2616667	apol10b	apolipoprotein L 10B
0.98992	3.43e-02	-2.308399	-3.5784	-0.1580359	acsl4	acyl-CoA synthetase long-chain family member 4
0.99128	3.46e-02	2.303746	-3.5811	0.163744	d230016o17	uncharacterized protein D230016O17
0.99254	3.63e-02	2.279687	-3.5822	0.2736581	tslp	thymic stromal lymphopoietin
0.99254	3.52e-02	-2.294956	-3.5836	-0.1606428	arhgef10l	Rho guanine nucleotide exchange factor (GEF) 10-like
0.99254	3.50e-02	2.297162	-3.5856	0.1666719	ppfibp1	PTPRF interacting protein, binding protein 1 (liprin beta 1)
0.99128	3.46e-02	2.303415	-3.5862	0.1573557	stk16	serine/threonine kinase 16
0.99254	3.60e-02	2.283256	-3.5864	0.1932574	pnrc2	proline-rich nuclear receptor coactivator 2
0.99254	3.64e-02	2.277595	-3.5865	0.1766187	map1b	microtubule-associated protein 1B
0.99254	3.67e-02	2.273835	-3.5871	0.1887797	zfp608	zinc finger protein 608
0.99254	3.65e-02	-2.277007	-3.5984	-0.1866265	ccdc159	coiled-coil domain containing 159
0.99254	3.70e-02	-2.269856	-3.6001	-0.1710972	cluap1	clusterin associated protein 1
0.99254	3.70e-02	2.269079	-3.6017	0.2607235	cyp1b1	cytochrome P450, family 1, subfamily b, polypeptide 1
0.99254	3.74e-02	2.264516	-3.603	0.1879089	angpt2	angiopoietin 2
0.99254	3.54e-02	-2.291357	-3.6042	-0.1680782	atxn3	ataxin 3
0.99254	3.76e-02	-2.260868	-3.605	-0.1804233	cdk9	cyclin-dependent kinase 9 (CDC2-related kinase)
0.99254	3.71e-02	-2.267822	-3.6054	-0.1795593	nectin1	nectin cell adhesion molecule 1
0.99254	3.73e-02	2.265627	-3.6055	0.204001	fhod1	formin homology 2 domain containing 1
0.99254	3.72e-02	2.267277	-3.608	0.2917845	irs2	insulin receptor substrate 2
0.99254	3.73e-02	2.265458	-3.6093	0.1628024	tpp1	tripeptidyl peptidase I
0.99254	3.76e-02	2.261546	-3.6096	0.1730678	blm	Bloom syndrome, RecQ helicase-like
0.99254	3.58e-02	2.286913	-3.6114	0.1833918	slc31a2	solute carrier family 31, member 2
0.99254	3.78e-02	2.258945	-3.6134	0.1730597	taok1	TAO kinase 1
0.99254	3.67e-02	2.273158	-3.6156	0.1939474	taz	tafazzin
0.99254	3.72e-02	-2.267367	-3.6161	-0.1736681	prmt5	protein arginine N-methyltransferase 5
0.99254	3.82e-02	-2.253268	-3.6173	-0.1914076	nme7	NME/NM23 family member 7
0.99254	3.82e-02	-2.253262	-3.6182	-0.1756894	fam84a	family with sequence similarity 84, member A
0.99254	3.79e-02	2.257732	-3.6191	0.1651973	crtc3	CREB regulated transcription coactivator 3
0.99254	3.84e-02	2.250151	-3.6218	0.1851196	pik3r3	phosphatidylinositol 3 kinase, regulatory subunit, polypeptide 3 (p55)
0.99254	3.68e-02	2.271848	-3.622	0.1684268	ankrd61	ankyrin repeat domain 61
0.99254	3.83e-02	2.252403	-3.6221	0.2049533	snrnp200	small nuclear ribonucleoprotein 200 (U5)
0.99254	3.70e-02	-2.269573	-3.6279	-0.174441	crtc2	CREB regulated transcription coactivator 2
0.99254	3.82e-02	2.253421	-3.6281	0.209472	kdelr3	KDEL (Lys-Asp-Glu-Leu) endoplasmic reticulum protein retention receptor 3
0.99254	3.90e-02	-2.242917	-3.6323	-0.1942242	ogdh	oxoglutarate (alpha-ketoglutarate) dehydrogenase (lipoamide)
0.99254	4.07e-02	-2.221177	-3.6327	-0.2398978	nts	neurotensin
0.99254	3.85e-02	-2.249698	-3.6334	-0.1726916	smpd4	sphingomyelin phosphodiesterase 4
0.99254	3.89e-02	2.244077	-3.6338	0.2056271	rmnd1	required for meiotic nuclear division 1 homolog
0.99254	3.80e-02	-2.255644	-3.6343	-0.1783436	pin1rt1	protein (peptidyl-prolyl cis/trans isomerase) NIMA-interacting 1, retrogene 1
0.99254	3.69e-02	-2.271201	-3.6344	-0.1697341	nup155	nucleoporin 155
0.99254	3.69e-02	-2.270339	-3.6354	-0.1638239	tjap1	tight junction associated protein 1
0.99254	3.92e-02	-2.240154	-3.6371	-0.1837999	acadvl	acyl-Coenzyme A dehydrogenase, very long chain
0.99254	3.87e-02	2.246421	-3.6387	0.1955602	klhl42	kelch-like 42
0.99254	4.04e-02	-2.225322	-3.6388	-0.24543	taf5	TATA-box binding protein associated factor 5
0.99254	3.93e-02	-2.238532	-3.6391	-0.1808385	borcs6	BLOC-1 related complex subunit 6
0.99254	3.76e-02	2.261692	-3.6397	0.1586069	zfp551	zinc fingr protein 551
0.99254	3.81e-02	-2.254209	-3.6398	-0.1816209	tnfrsf12a	tumor necrosis factor receptor superfamily, member 12a
0.99254	3.94e-02	-2.238044	-3.6404	-0.2345147	larp4	La ribonucleoprotein domain family, member 4
0.99254	3.82e-02	2.252744	-3.6405	0.1589208	kank4	KN motif and ankyrin repeat domains 4
0.99254	4.10e-02	2.217325	-3.6485	0.2035337	akap8	A kinase (PRKA) anchor protein 8
0.99254	3.81e-02	2.254479	-3.6495	0.1569086	nfatc3	nuclear factor of activated T cells, cytoplasmic, calcineurin dependent 3
0.99254	3.84e-02	2.251033	-3.6501	0.1707398	zfp827	zinc finger protein 827
0.99254	3.76e-02	-2.262051	-3.6502	-0.2130834	dmtf1	cyclin D binding myb-like transcription factor 1
0.99254	4.17e-02	2.208656	-3.6514	0.217687	trappc9	trafficking protein particle complex 9
0.99254	3.99e-02	-2.23101	-3.6516	-0.1717149	ftsj1	FtsJ RNA methyltransferase homolog 1 (E. coli)
0.99254	3.96e-02	2.23463	-3.6525	0.1956816	gmppa	GDP-mannose pyrophosphorylase A
0.99254	4.09e-02	-2.218976	-3.6567	-0.188065	ccdc87	coiled-coil domain containing 87
0.99254	3.90e-02	-2.242272	-3.6578	-0.1807425	alas1	aminolevulinic acid synthase 1
0.99254	4.03e-02	-2.226499	-3.6583	-0.1991973	tomm40	translocase of outer mitochondrial membrane 40 homolog (yeast)
0.99254	4.01e-02	-2.228365	-3.6604	-0.1724331	gtpbp6	GTP binding protein 6 (putative)
0.99254	4.00e-02	2.230369	-3.663	0.2071999	arid5b	AT rich interactive domain 5B (MRF1-like)
0.99254	4.02e-02	-2.227524	-3.6644	-0.2696472	tpt1	tumor protein, translationally-controlled 1
0.99254	4.07e-02	-2.221036	-3.6658	-0.1833458	urgcp	upregulator of cell proliferation
0.99254	4.06e-02	2.22181	-3.6658	0.1816996	zmat3	zinc finger matrin type 3
0.99254	4.04e-02	2.225088	-3.6661	0.1735746	l3mbtl3	l(3)mbt-like 3 (Drosophila)
0.99254	4.02e-02	-2.227666	-3.6678	-0.2146742	neat1	nuclear paraspeckle assembly transcript 1 (non-protein coding)
0.99254	4.02e-02	2.227375	-3.669	0.1765437	tnrc6a	trinucleotide repeat containing 6a
0.99254	4.26e-02	2.198163	-3.6705	0.1938382	slc23a3	solute carrier family 23 (nucleobase transporters), member 3
0.99254	4.11e-02	2.216158	-3.6742	0.1779698	zc4h2	zinc finger, C4H2 domain containing
0.99254	3.87e-02	-2.246383	-3.6747	-0.1671992	plekhg2	pleckstrin homology domain containing, family G (with RhoGef domain) member 2
0.99254	4.13e-02	2.214127	-3.6789	0.1724263	ankfy1	ankyrin repeat and FYVE domain containing 1
0.99254	4.15e-02	-2.210568	-3.6818	-0.1987194	arl6ip4	ADP-ribosylation factor-like 6 interacting protein 4
0.99254	4.15e-02	-2.210803	-3.682	-0.2123956	zbed4	zinc finger, BED type containing 4
0.99254	3.99e-02	2.231258	-3.6844	0.1867235	sumo3	small ubiquitin-like modifier 3
0.99254	3.93e-02	-2.239452	-3.6884	-0.1631036	igdcc4	immunoglobulin superfamily, DCC subclass, member 4
0.99254	4.13e-02	-2.213467	-3.692	-0.1697091	dhx8	DEAH (Asp-Glu-Ala-His) box polypeptide 8
0.99254	4.07e-02	-2.221407	-3.6922	-0.2408186	phlda1	pleckstrin homology like domain, family A, member 1
0.99254	4.46e-02	-2.174017	-3.6929	-0.2148359	eny2	enhancer of yellow 2 homolog (Drosophila)
0.99254	3.95e-02	-2.23618	-3.6933	-0.1817217	epha8	Eph receptor A8
0.99254	4.18e-02	2.207717	-3.6942	0.1680064	sft2d2	SFT2 domain containing 2
0.99254	4.17e-02	-2.208853	-3.6943	-0.1743787	nipal1	NIPA-like domain containing 1
0.99254	4.43e-02	2.177611	-3.6956	0.1923035	nmnat3	nicotinamide nucleotide adenylyltransferase 3
0.99254	4.21e-02	-2.20339	-3.6966	-0.190886	pole4	polymerase (DNA-directed), epsilon 4 (p12 subunit)
0.99254	3.97e-02	2.233526	-3.6971	0.1594304	kif3b	kinesin family member 3B
0.99254	4.24e-02	-2.200675	-3.6975	-0.1668279	ap2s1	adaptor-related protein complex 2, sigma 1 subunit
0.99254	4.19e-02	2.205749	-3.6985	0.1922397	pcid2	PCI domain containing 2
0.99254	4.21e-02	-2.203502	-3.6995	-0.1779845	usp28	ubiquitin specific peptidase 28
0.99254	4.22e-02	2.202569	-3.7001	0.1756404	chd8	chromodomain helicase DNA binding protein 8
0.99254	4.15e-02	2.211681	-3.7002	0.1595874	ostm1	osteopetrosis associated transmembrane protein 1
0.99254	4.03e-02	2.225943	-3.7004	0.1819423	ttc30b	tetratricopeptide repeat domain 30B
0.99254	4.24e-02	-2.199887	-3.7034	-0.2019521	fibp	fibroblast growth factor (acidic) intracellular binding protein
0.99254	4.19e-02	-2.206548	-3.7047	-0.1702371	sppl2a	signal peptide peptidase like 2A
0.99254	4.34e-02	-2.188658	-3.7069	-0.184015	ndufb11	NADH dehydrogenase (ubiquinone) 1 beta subcomplex, 11
0.99254	4.18e-02	-2.207143	-3.7078	-0.1838254	chic2	cysteine-rich hydrophobic domain 2
0.99254	4.08e-02	2.220184	-3.7079	0.1820496	gnb1l	guanine nucleotide binding protein (G protein), beta polypeptide 1-like
0.99254	4.25e-02	2.198448	-3.71	0.1717898	hsd3b7	hydroxy-delta-5-steroid dehydrogenase, 3 beta- and steroid delta-isomerase 7
0.99254	4.10e-02	-2.217575	-3.7131	-0.1789469	zfp703	zinc finger protein 703
0.99254	4.33e-02	2.18941	-3.7142	0.1717041	ap1g2	adaptor protein complex AP-1, gamma 2 subunit
0.99254	4.20e-02	-2.204631	-3.715	-0.1549968	ttll4	tubulin tyrosine ligase-like family, member 4
0.99254	4.21e-02	-2.203242	-3.7155	-0.1640911	trip6	thyroid hormone receptor interactor 6
0.99254	4.61e-02	-2.157128	-3.7169	-0.2049541	bc003331	cDNA sequence BC003331
0.99254	4.21e-02	-2.203734	-3.7182	-0.1600792	nob1	NIN1/RPN12 binding protein 1 homolog
0.99254	4.08e-02	-2.219648	-3.7203	-0.1500751	2210037e17rik	RIKEN cDNA 2210037E17 gene
0.99254	4.32e-02	-2.191008	-3.7216	-0.181577	1110059g10rik	RIKEN cDNA 1110059G10 gene
0.99254	4.15e-02	-2.211391	-3.7236	-0.1567446	tsr2	TSR2 20S rRNA accumulation
0.99254	4.27e-02	-2.196959	-3.7253	-0.188118	furin	furin (paired basic amino acid cleaving enzyme)
0.99254	4.28e-02	2.195353	-3.7255	0.1713568	2610524h06rik	RIKEN cDNA 2610524H06 gene
0.99254	4.31e-02	-2.192239	-3.7259	-0.1814656	gnl3l	guanine nucleotide binding protein-like 3 (nucleolar)-like
0.99254	4.28e-02	2.194847	-3.7266	0.16674	akap2	A kinase (PRKA) anchor protein 2
0.99254	4.25e-02	2.198544	-3.7294	0.1747159	lmnb1	lamin B1
0.99254	4.14e-02	-2.212365	-3.7296	-0.1999774	stx6	syntaxin 6
0.99254	4.31e-02	-2.192022	-3.7299	-0.1716335	bend3	BEN domain containing 3
0.99254	4.55e-02	-2.163668	-3.7299	-0.1919625	ccdc18	coiled-coil domain containing 18
0.99254	4.42e-02	-2.178458	-3.7305	-0.1867346	rps19bp1	ribosomal protein S19 binding protein 1
0.99254	4.34e-02	2.18829	-3.731	0.1800687	ttc9c	tetratricopeptide repeat domain 9C
0.99254	4.42e-02	2.178977	-3.7322	0.1665565	stub1	STIP1 homology and U-Box containing protein 1
0.99254	4.41e-02	2.179553	-3.7333	0.1869949	mras	muscle and microspikes RAS
0.99254	4.42e-02	2.179083	-3.734	0.1771848	fam110b	family with sequence similarity 110, member B
0.99254	4.81e-02	2.135709	-3.7346	0.2686504	nckap1l	NCK associated protein 1 like
0.99254	4.34e-02	-2.188392	-3.7353	-0.1849922	slc2a1	solute carrier family 2 (facilitated glucose transporter), member 1
0.99254	4.25e-02	2.199017	-3.736	0.1895362	ercc3	excision repair cross-complementing rodent repair deficiency, complementation group 3
0.99254	4.47e-02	2.173343	-3.7369	0.1759248	rab22a	RAB22A, member RAS oncogene family
0.99254	4.46e-02	2.173972	-3.7377	0.1802135	sesn1	sestrin 1
0.99254	4.21e-02	-2.203728	-3.7401	-0.1656561	9530020o07rik	RIKEN cDNA 9530020O07 gene
0.99254	4.41e-02	-2.179615	-3.7401	-0.1735583	nacc1	nucleus accumbens associated 1, BEN and BTB (POZ) domain containing
0.99254	4.24e-02	2.200453	-3.7407	0.1934552	ppp4r2	protein phosphatase 4, regulatory subunit 2
0.99254	4.46e-02	2.174663	-3.7421	0.1722658	tardbp	TAR DNA binding protein
0.99254	4.46e-02	2.173972	-3.7433	0.1673611	commd10	COMM domain containing 10
0.99254	4.32e-02	2.191128	-3.7449	0.1813259	etv1	ets variant 1
0.99254	4.30e-02	2.192943	-3.7451	0.1809623	pfdn5	prefoldin 5
0.99254	4.42e-02	-2.179147	-3.7454	-0.1634643	nes	nestin
0.99254	4.30e-02	-2.192596	-3.7464	-0.1568233	e030030i06rik	RIKEN cDNA E030030I06 gene
0.99254	4.35e-02	2.186476	-3.7486	0.1528003	ap4m1	adaptor-related protein complex AP-4, mu 1
0.99254	4.44e-02	-2.176243	-3.7491	-0.2013541	ccnyl1	cyclin Y-like 1
0.99254	4.47e-02	2.17266	-3.7499	0.1789888	fbln1	fibulin 1
0.99254	4.45e-02	2.175143	-3.7501	0.1608547	pax9	paired box 9
0.99254	4.37e-02	2.185073	-3.7508	0.1565666	rab32	RAB32, member RAS oncogene family
0.99254	4.26e-02	-2.197518	-3.7526	-0.1847805	nbl1	neuroblastoma, suppression of tumorigenicity 1
0.99254	4.55e-02	-2.163483	-3.7547	-0.1893081	phldb1	pleckstrin homology like domain, family B, member 1
0.99254	4.30e-02	2.193218	-3.7552	0.1611054	spsb3	splA/ryanodine receptor domain and SOCS box containing 3
0.99254	4.41e-02	2.1795	-3.7554	0.1698017	adnp	activity-dependent neuroprotective protein
0.99254	4.57e-02	-2.161821	-3.7597	-0.2106786	rhoc	ras homolog family member C
0.99254	4.53e-02	-2.166112	-3.7602	-0.1826461	arf5	ADP-ribosylation factor 5
0.99254	4.41e-02	2.180287	-3.7604	0.1754223	iqce	IQ motif containing E
0.99254	4.56e-02	2.162674	-3.7619	0.1726847	stmn4	stathmin-like 4
0.99254	4.55e-02	-2.163671	-3.7625	-0.1584475	rnf114	ring finger protein 114
0.99254	4.53e-02	2.166473	-3.7626	0.1784362	sipa1l1	signal-induced proliferation-associated 1 like 1
0.99254	4.59e-02	2.159949	-3.7627	0.167433	nr2c2ap	nuclear receptor 2C2-associated protein
0.99254	4.41e-02	2.180487	-3.7641	0.1621784	r3hdm1	R3H domain containing 1
0.99254	4.50e-02	2.169381	-3.7654	0.1752005	copa	coatomer protein complex subunit alpha
0.99254	4.95e-02	-2.120512	-3.7665	-0.2335928	ddit4l	DNA-damage-inducible transcript 4-like
0.99254	4.59e-02	2.159666	-3.7677	0.2165466	cant1	calcium activated nucleotidase 1
0.99254	4.57e-02	2.161439	-3.7683	0.1721778	fam173a	family with sequence similarity 173, member A
0.99254	4.54e-02	2.165203	-3.7697	0.1657276	fam160a2	family with sequence similarity 160, member A2
0.99254	4.66e-02	-2.151766	-3.7708	-0.1812716	prkca	protein kinase C, alpha
0.99254	4.43e-02	2.177351	-3.7721	0.1744228	hoxd9	homeobox D9
0.99254	4.67e-02	-2.150587	-3.7735	-0.1759736	atp6v0a1	ATPase, H+ transporting, lysosomal V0 subunit A1
0.99254	4.47e-02	2.173437	-3.774	0.1685073	midn	midnolin
0.99254	4.68e-02	-2.14894	-3.7757	-0.1731754	nupl1	nucleoporin like 1
0.99254	4.71e-02	2.145994	-3.7808	0.2018197	slc29a3	solute carrier family 29 (nucleoside transporters), member 3
0.99254	4.69e-02	-2.148426	-3.7821	-0.2050924	eea1	early endosome antigen 1
0.99254	4.47e-02	-2.173597	-3.7842	-0.1546438	sesn3	sestrin 3
0.99254	4.51e-02	-2.168812	-3.7845	-0.1840648	s100pbp	S100P binding protein
0.99254	4.57e-02	-2.161686	-3.7859	-0.1830885	tfrc	transferrin receptor
0.99254	4.75e-02	-2.141269	-3.7908	-0.1667277	hspbap1	Hspb associated protein 1
0.99254	4.91e-02	-2.124642	-3.7938	-0.1738276	olfr1161	olfactory receptor 1161
0.99254	4.78e-02	2.138998	-3.7957	0.1753438	bex2	brain expressed X-linked 2
0.99254	4.80e-02	2.13633	-3.7959	0.1860193	swsap1	SWIM type zinc finger 7 associated protein 1
0.99254	4.60e-02	-2.158226	-3.7973	-0.1918137	tmem171	transmembrane protein 171
0.99254	4.72e-02	2.145218	-3.7974	0.1836202	acta1	actin, alpha 1, skeletal muscle
0.99254	4.79e-02	2.137634	-3.7991	0.1821446	ifit2	interferon-induced protein with tetratricopeptide repeats 2
0.99254	4.67e-02	2.150961	-3.8001	0.1640483	hist2h2be	histone cluster 2, H2be
0.99254	4.83e-02	2.132936	-3.802	0.1694883	lpp	LIM domain containing preferred translocation partner in lipoma
0.99254	4.79e-02	2.137627	-3.8035	0.162371	trps1	trichorhinophalangeal syndrome I (human)
0.99254	4.68e-02	2.149233	-3.804	0.1576101	4933439c10rik	RIKEN cDNA 4933439C10 gene
0.99254	4.84e-02	-2.132303	-3.8073	-0.180066	crct1	cysteine-rich C-terminal 1
0.99254	4.66e-02	2.151578	-3.8074	0.1598642	erlin2	ER lipid raft associated 2
0.99254	4.71e-02	-2.146176	-3.8077	-0.1658815	chac1	ChaC, cation transport regulator 1
0.99254	4.76e-02	-2.140455	-3.8079	-0.1660251	zfp553	zinc finger protein 553
0.99254	4.81e-02	2.134852	-3.8099	0.1668285	ankmy2	ankyrin repeat and MYND domain containing 2
0.99254	4.93e-02	-2.122801	-3.8141	-0.1675163	terf2	telomeric repeat binding factor 2
0.99254	4.92e-02	2.123708	-3.8148	0.196583	gchfr	GTP cyclohydrolase I feedback regulator
0.99254	4.61e-02	2.157305	-3.8157	0.1474528	cnksr3	Cnksr family member 3
0.99254	4.70e-02	2.147425	-3.8161	0.1699525	tnip1	TNFAIP3 interacting protein 1
0.99254	4.87e-02	-2.128459	-3.8166	-0.1648059	cutc	cutC copper transporter
0.99254	4.94e-02	2.121489	-3.817	0.1822049	fbn1	fibrillin 1
0.99254	4.95e-02	-2.120796	-3.8179	-0.1757901	ino80b	INO80 complex subunit B
0.99254	4.95e-02	2.120713	-3.8183	0.1611855	zbtb41	zinc finger and BTB domain containing 41
0.99254	4.84e-02	-2.132325	-3.8215	-0.1745584	sf1	splicing factor 1
0.99254	4.63e-02	-2.154678	-3.8221	-0.1636372	nudcd1	NudC domain containing 1
0.99254	4.64e-02	2.153553	-3.8223	0.1428955	gm19845	predicted gene, 19845
0.99254	4.78e-02	-2.138455	-3.8238	-0.1959472	ptprf	protein tyrosine phosphatase, receptor type, F
0.99254	4.78e-02	2.138244	-3.8252	0.1560519	eng	endoglin
0.99254	4.98e-02	-2.116764	-3.8259	-0.2804755	atp5f1	ATP synthase, H+ transporting, mitochondrial F0 complex, subunit B1
0.99254	4.67e-02	2.150717	-3.8276	0.1705027	trpv2	transient receptor potential cation channel, subfamily V, member 2
0.99254	4.92e-02	-2.123745	-3.8279	-0.1534096	ralgapb	Ral GTPase activating protein, beta subunit (non-catalytic)
0.99254	4.70e-02	2.146844	-3.8304	0.1518247	rbm25	RNA binding motif protein 25
0.99254	4.68e-02	-2.149689	-3.8307	-0.1461102	rassf2	Ras association (RalGDS/AF-6) domain family member 2
0.99254	4.81e-02	2.135103	-3.8308	0.159685	chst11	carbohydrate sulfotransferase 11
0.99254	4.92e-02	2.123168	-3.8314	0.1612028	4833439l19rik	RIKEN cDNA 4833439L19 gene
0.99254	4.70e-02	2.147454	-3.8329	0.176825	trmo	tRNA methyltransferase O
0.99254	4.84e-02	-2.131516	-3.8365	-0.1697149	smg5	Smg-5 homolog, nonsense mediated mRNA decay factor (C. elegans)
0.99254	4.98e-02	-2.117205	-3.8367	-0.1676971	dmwd	dystrophia myotonica-containing WD repeat motif
0.99254	4.72e-02	-2.144856	-3.8376	-0.1581969	ubn1	ubinuclein 1
0.99254	4.97e-02	2.118642	-3.8381	0.1568128	zwilch	zwilch kinetochore protein
0.99254	4.72e-02	-2.144515	-3.839	-0.1432243	c1qtnf3	C1q and tumor necrosis factor related protein 3
0.99254	4.81e-02	2.135375	-3.8427	0.1613834	zfp365	zinc finger protein 365
0.99254	4.89e-02	2.126865	-3.8437	0.158987	notch4	notch 4
0.99254	4.99e-02	-2.116212	-3.8446	-0.1667222	slk	STE20-like kinase
0.99254	4.93e-02	2.122003	-3.849	0.170106	gm10143	predicted gene 10143
0.99254	4.87e-02	2.128984	-3.8507	0.1928517	ctdsp1	CTD (carboxy-terminal domain, RNA polymerase II, polypeptide A) small phosphatase 1
0.99254	4.91e-02	-2.124736	-3.8519	-0.1647392	tex30	testis expressed 30

## Sheet: P<0.05 No NNs
adj.P.Val	P.Value	t	B	logFC	Gene.symbol	Gene.title
0.00567	3.48e-07	-8.165319	5.2435	-0.6547336	vegfa	vascular endothelial growth factor A
0.00567	5.59e-07	-7.880068	4.848	-0.6023802	gjb2	gap junction protein, beta 2
0.0107	1.58e-06	-7.273454	4.0398	-0.6072791	sema7a	sema domain, immunoglobulin domain (Ig), and GPI membrane anchor, (semaphorin) 7A
0.01546	4.23e-06	-6.723455	3.5445	-0.5063748	ier3	immediate early response 3
0.01531	3.02e-06	6.909882	3.535	0.5459384	txnip	thioredoxin interacting protein
0.01546	5.33e-06	-6.598012	3.2907	-0.5443469	lif	leukemia inhibitory factor
0.01774	8.74e-06	-6.332584	3.0481	-0.4554952	errfi1	ERBB receptor feedback inhibitor 1
0.01714	7.19e-06	-6.436834	3.0473	-0.5571078	serpinb2	serine (or cysteine) peptidase inhibitor, clade B, member 2
0.01714	7.60e-06	-6.407213	2.9492	-0.5474349	egr3	early growth response 3
0.03084	1.67e-05	-5.992447	2.4708	-0.4748877	grasp	GRP1 (general receptor for phosphoinositides 1)-associated scaffold protein
0.03841	2.46e-05	-5.79324	2.1274	-0.4444735	gfod1	glucose-fructose oxidoreductase domain containing 1
0.07129	5.27e-05	5.40847	1.6917	0.3886016	gadd45g	growth arrest and DNA-damage-inducible 45 gamma
0.07129	5.13e-05	-5.421178	1.6738	-0.4165587	dusp5	dual specificity phosphatase 5
0.08756	6.90e-05	-5.274199	1.3601	-0.4779318	cited2	Cbp/p300-interacting transactivator, with Glu/Asp-rich carboxy-terminal domain, 2
0.10567	8.85e-05	-5.151542	1.2495	-0.3625205	usp2	ubiquitin specific peptidase 2
0.11117	1.10e-04	-5.046372	1.047	-0.3716694	ngf	nerve growth factor
0.11117	1.11e-04	-5.042368	1.0031	-0.4093087	cxcl1	chemokine (C-X-C motif) ligand 1
0.13166	1.56e-04	-4.876059	0.8434	-0.3832208	hbegf	heparin-binding EGF-like growth factor
0.13323	1.64e-04	-4.850567	0.7485	-0.4075064	junb	jun B proto-oncogene
0.15331	2.04e-04	4.745708	0.6519	0.3267735	trim21	tripartite motif-containing 21
0.14684	1.88e-04	-4.78466	0.5941	-0.4381519	fos	FBJ osteosarcoma oncogene
0.15956	2.55e-04	-4.63894	0.4429	-0.3268501	fgf7	fibroblast growth factor 7
0.15956	2.59e-04	4.630373	0.4	0.3532973	zfp41	zinc finger protein 41
0.15956	2.59e-04	-4.630351	0.337	-0.3549709	sgms2	sphingomyelin synthase 2
0.15956	2.72e-04	-4.607494	0.2862	-0.3468519	rrad	Ras-related associated with diabetes
0.15956	2.81e-04	-4.591941	0.2755	-0.3914154	pvr	poliovirus receptor
0.15956	2.84e-04	-4.586678	0.2723	-0.3946307	plk3	polo-like kinase 3
0.16427	3.15e-04	-4.536517	0.2688	-0.3188794	mapk6	mitogen-activated protein kinase 6
0.16427	3.14e-04	-4.538248	0.2649	-0.3352846	st3gal1	ST3 beta-galactoside alpha-2,3-sialyltransferase 1
0.15956	2.91e-04	4.57552	0.244	0.3838505	dnm3os	dynamin 3, opposite strand
0.16634	3.28e-04	-4.518488	0.2001	-0.36055	tgif1	TGFB-induced factor homeobox 1
0.16973	3.48e-04	-4.489578	0.132	-0.3918328	dusp6	dual specificity phosphatase 6
0.16973	3.51e-04	4.485644	0.1174	0.3683833	irf1	interferon regulatory factor 1
0.17029	3.61e-04	-4.47287	0.0689	-0.3769509	nppb	natriuretic peptide type B
0.18793	4.09e-04	-4.413106	0.0412	-0.3295951	sgk1	serum/glucocorticoid regulated kinase 1
0.18793	4.26e-04	-4.394032	0.0354	-0.3638744	lbh	limb-bud and heart
0.19816	4.59e-04	-4.358719	-0.0614	-0.324149	has2	hyaluronan synthase 2
0.19915	4.71e-04	-4.346402	-0.0618	-0.3182006	adamts6	a disintegrin-like and metallopeptidase (reprolysin type) with thrombospondin type 1 motif, 6
0.26202	6.54e-04	4.191146	-0.2978	0.3038413	rab7b	RAB7B, member RAS oncogene family
0.26202	6.46e-04	-4.197005	-0.3452	-0.3222818	clcf1	cardiotrophin-like cytokine factor 1
0.28323	7.39e-04	-4.13345	-0.4611	-0.3239796	fosl2	fos-like antigen 2
0.28849	7.81e-04	-4.107386	-0.4817	-0.3166734	timp1	tissue inhibitor of metalloproteinase 1
0.28849	7.69e-04	4.114973	-0.4931	0.2980293	akap17b	A kinase (PRKA) anchor protein 17B
0.29356	8.15e-04	-4.087253	-0.517	-0.4071046	inhba	inhibin beta-A
0.29356	8.24e-04	4.082406	-0.5507	0.3506545	tsc22d3	TSC22 domain family, member 3
0.30957	8.99e-04	-4.041272	-0.5833	-0.3162071	vasn	vasorin
0.30236	8.64e-04	4.060366	-0.6101	0.3065728	rhobtb1	Rho-related BTB domain containing 1
0.35149	1.06e-03	3.965858	-0.735	0.3212269	casp2	caspase 2
0.35149	1.07e-03	-3.958438	-0.7601	-0.3191082	hmga2-ps1	high mobility group AT-hook 2, pseudogene 1
0.35523	1.12e-03	3.93868	-0.7997	0.3387334	rsad2	radical S-adenosyl methionine domain containing 2
0.36833	1.22e-03	-3.899261	-0.8273	-0.4301213	cfdp1	craniofacial development protein 1
0.36833	1.25e-03	-3.885989	-0.8379	-0.2731375	tmcc3	transmembrane and coiled coil domains 3
0.36833	1.22e-03	-3.898888	-0.8502	-0.3044216	tnc	tenascin C
0.36833	1.27e-03	-3.879098	-0.8538	-0.2662328	mylk2	myosin, light polypeptide kinase 2, skeletal muscle
0.36833	1.25e-03	3.886182	-0.8694	0.2772629	atg5	autophagy related 5
0.36833	1.24e-03	-3.891507	-0.8747	-0.3021022	hmox1	heme oxygenase 1
0.36833	1.30e-03	3.867503	-0.8961	0.2841224	eif1b	eukaryotic translation initiation factor 1B
0.36833	1.36e-03	3.848283	-0.9344	0.2735316	cwc22	CWC22 spliceosome-associated protein
0.37466	1.42e-03	-3.827102	-0.9376	-0.2862177	areg	amphiregulin
0.36833	1.36e-03	3.846819	-0.9668	0.3165419	plpp3	phospholipid phosphatase 3
0.36833	1.38e-03	-3.841185	-0.9759	-0.3189469	c330006p03rik	RIKEN cDNA C330006P03 gene
0.38114	1.48e-03	3.807078	-0.9888	0.2743643	ube2l6	ubiquitin-conjugating enzyme E2L 6
0.38754	1.55e-03	-3.787593	-1.0161	-0.2664003	dusp1	dual specificity phosphatase 1
0.38754	1.54e-03	3.790334	-1.0248	0.2755339	runx1t1	runt-related transcription factor 1; translocated to, 1 (cyclin D-related)
0.42252	1.73e-03	3.736017	-1.1325	0.3308592	trib2	tribbles pseudokinase 2
0.42252	1.73e-03	3.73579	-1.1416	0.2904702	2010004m13rik	RIKEN cDNA 2010004M13 gene
0.43739	1.87e-03	-3.697619	-1.1756	-0.2890006	optn	optineurin
0.43667	1.85e-03	-3.704095	-1.1761	-0.2860346	mllt11	myeloid/lymphoid or mixed-lineage leukemia; translocated to, 11
0.43667	1.82e-03	-3.711373	-1.1845	-0.3022333	clk3	CDC-like kinase 3
0.43814	1.92e-03	-3.686192	-1.1967	-0.262741	bdnf	brain derived neurotrophic factor
0.44306	1.96e-03	3.675745	-1.2293	0.2706571	rpa2	replication protein A2
0.43814	1.91e-03	-3.688935	-1.2353	-0.3751907	stard13	StAR-related lipid transfer (START) domain containing 13
0.44359	1.99e-03	-3.670028	-1.2379	-0.2742289	f2rl1	coagulation factor II (thrombin) receptor-like 1
0.45222	2.12e-03	3.640917	-1.3153	0.307591	aqr	aquarius
0.49278	2.42e-03	-3.578836	-1.3847	-0.2823669	ankrd1	ankyrin repeat domain 1 (cardiac muscle)
0.49278	2.39e-03	3.584829	-1.3949	0.2695546	rhobtb2	Rho-related BTB domain containing 2
0.49278	2.40e-03	-3.581776	-1.4004	-0.3505135	gtpbp8	GTP-binding protein 8 (putative)
0.49278	2.43e-03	3.576784	-1.412	0.2878684	rhebl1	Ras homolog enriched in brain like 1
0.50184	2.52e-03	3.559008	-1.4149	0.2784581	sema4d	sema domain, immunoglobulin domain (Ig), transmembrane domain (TM) and short cytoplasmic domain, (semaphorin) 4D
0.49278	2.41e-03	-3.579393	-1.4158	-0.3080495	psmc2	proteasome (prosome, macropain) 26S subunit, ATPase 2
0.50614	2.59e-03	-3.54594	-1.4406	-0.2403198	dusp2	dual specificity phosphatase 2
0.50161	2.49e-03	-3.563827	-1.4412	-0.30338	prmt6	protein arginine N-methyltransferase 6
0.50675	2.62e-03	3.540905	-1.4549	0.2851027	erdr1	erythroid differentiation regulator 1
0.51797	2.81e-03	-3.507434	-1.5036	-0.2471946	hinfp	histone H4 transcription factor
0.51797	2.79e-03	3.511543	-1.5175	0.260479	klhl25	kelch-like 25
0.51735	2.73e-03	-3.522405	-1.5188	-0.351389	csrnp1	cysteine-serine-rich nuclear protein 1
0.51797	2.81e-03	3.507976	-1.5438	0.2775722	zfp710	zinc finger protein 710
0.51797	2.83e-03	3.504678	-1.5492	0.2688655	setd1b	SET domain containing 1B
0.53241	2.94e-03	3.48762	-1.5522	0.2625822	hist1h2ag	histone cluster 1, H2ag
0.5379	2.99e-03	3.478663	-1.5576	0.2713719	c330018d20rik	RIKEN cDNA C330018D20 gene
0.54684	3.07e-03	-3.466826	-1.5891	-0.299134	cnot3	CCR4-NOT transcription complex, subunit 3
0.55797	3.19e-03	-3.44902	-1.6193	-0.2943778	mgp	matrix Gla protein
0.55797	3.21e-03	-3.445242	-1.628	-0.2499553	pcyt2	phosphate cytidylyltransferase 2, ethanolamine
0.55575	3.15e-03	-3.455176	-1.6309	-0.281326	ccl4	chemokine (C-C motif) ligand 4
0.55889	3.30e-03	3.433202	-1.6399	0.2862578	celf1	CUGBP, Elav-like family member 1
0.55889	3.29e-03	-3.433896	-1.6671	-0.6109215	ptgs2	prostaglandin-endoperoxide synthase 2
0.55889	3.33e-03	-3.428732	-1.6704	-0.2575145	b4galt3	UDP-Gal:betaGlcNAc beta 1,4-galactosyltransferase, polypeptide 3
0.55889	3.32e-03	3.429505	-1.6738	0.2621254	zbtb18	zinc finger and BTB domain containing 18
0.58614	3.55e-03	-3.398765	-1.7144	-0.2985437	gprc5a	G protein-coupled receptor, family C, group 5, member A
0.58614	3.53e-03	-3.401837	-1.7233	-0.2686779	zswim4	zinc finger SWIM-type containing 4
0.59944	3.73e-03	3.375044	-1.7429	0.2387896	zbtb5	zinc finger and BTB domain containing 5
0.59944	3.73e-03	-3.375398	-1.7656	-0.2731531	epha2	Eph receptor A2
0.60524	3.88e-03	-3.35703	-1.7765	-0.3030175	il1rl1	interleukin 1 receptor-like 1
0.60524	3.87e-03	3.35841	-1.7884	0.2527111	gadd45a	growth arrest and DNA-damage-inducible 45 alpha
0.60615	3.95e-03	-3.348852	-1.7892	-0.3467156	ereg	epiregulin
0.60524	3.90e-03	3.354216	-1.8007	0.2788163	clspn	claspin
0.61746	4.12e-03	3.329416	-1.8365	0.2433923	zfhx3	zinc finger homeobox 3
0.61746	4.13e-03	-3.327634	-1.8399	-0.2485451	rassf1	Ras association (RalGDS/AF-6) domain family member 1
0.61746	4.16e-03	-3.324584	-1.8546	-0.2505656	rad18	RAD18 E3 ubiquitin protein ligase
0.61746	4.17e-03	3.323847	-1.8568	0.2734854	zc2hc1a	zinc finger, C2HC-type containing 1A
0.62405	4.27e-03	3.312067	-1.8607	0.2453308	zfp763	zinc finger protein 763
0.62622	4.32e-03	3.306616	-1.8707	0.2374225	snx24	sorting nexing 24
0.62622	4.35e-03	-3.30373	-1.8832	-0.2768477	mypop	Myb-related transcription factor, partner of profilin
0.63519	4.50e-03	-3.287767	-1.9111	-0.3106171	soat1	sterol O-acyltransferase 1
0.63519	4.48e-03	3.290001	-1.9136	0.2618385	pik3r1	phosphatidylinositol 3-kinase, regulatory subunit, polypeptide 1 (p85 alpha)
0.63519	4.63e-03	3.274475	-1.9206	0.2430242	timm21	tranlocase of inner mitochondrial membrane 21
0.63519	4.57e-03	-3.280483	-1.9238	-0.2740674	socs5	suppressor of cytokine signaling 5
0.63519	4.64e-03	-3.272786	-1.9276	-0.2580883	cdkn1a	cyclin-dependent kinase inhibitor 1A (P21)
0.63519	4.72e-03	3.265235	-1.935	0.2589414	epb41l2	erythrocyte membrane protein band 4.1 like 2
0.63519	4.73e-03	-3.26438	-1.9408	-0.2276944	herpud1	homocysteine-inducible, endoplasmic reticulum stress-inducible, ubiquitin-like domain member 1
0.63519	4.71e-03	-3.26632	-1.9508	-0.271323	msmo1	methylsterol monoxygenase 1
0.63519	4.73e-03	-3.26393	-1.9549	-0.2647206	mical2	microtubule associated monooxygenase, calponin and LIM domain containing 2
0.63519	4.79e-03	3.258702	-1.9612	0.2499771	trap1	TNF receptor-associated protein 1
0.63519	4.78e-03	3.259246	-1.9615	0.2519933	snora70	small nucleolar RNA, H/ACA box 70
0.64092	4.95e-03	3.242355	-1.9848	0.2514725	nek9	NIMA (never in mitosis gene a)-related expressed kinase 9
0.64092	4.94e-03	3.243717	-1.986	0.2593597	nasp	nuclear autoantigenic sperm protein (histone-binding)
0.65011	5.06e-03	3.232676	-2.0058	0.2904239	nuak1	NUAK family, SNF1-like kinase, 1
0.65993	5.17e-03	-3.222052	-2.0201	-0.2398989	lrrc14	leucine rich repeat containing 14
0.65993	5.26e-03	-3.214078	-2.0416	-0.2510304	nab2	Ngfi-A binding protein 2
0.65993	5.26e-03	3.213871	-2.0416	0.2559493	naa16	N(alpha)-acetyltransferase 16, NatA auxiliary subunit
0.66793	5.39e-03	-3.202426	-2.0484	-0.2439107	epn2	epsin 2
0.67346	5.57e-03	3.187461	-2.078	0.2393563	hook3	hook microtubule tethering protein 3
0.67346	5.60e-03	-3.184483	-2.0782	-0.2166483	mical3	microtubule associated monooxygenase, calponin and LIM domain containing 3
0.67346	5.61e-03	-3.183684	-2.0798	-0.2449902	ppm1j	protein phosphatase 1J
0.67346	5.67e-03	-3.178703	-2.0887	-0.2734135	ccno	cyclin O
0.67346	5.67e-03	3.178999	-2.0977	0.2985187	gadd45b	growth arrest and DNA-damage-inducible 45 beta
0.67346	5.74e-03	3.17339	-2.098	0.2165773	slc39a3	solute carrier family 39 (zinc transporter), member 3
0.67346	5.72e-03	3.17498	-2.1095	0.2533861	nol3	nucleolar protein 3 (apoptosis repressor with CARD domain)
0.67935	5.83e-03	3.165993	-2.1231	0.2478415	ctnnbip1	catenin beta interacting protein 1
0.67935	5.85e-03	-3.163872	-2.1261	-0.2685808	phf13	PHD finger protein 13
0.69638	6.04e-03	-3.149513	-2.14	-0.269285	jmjd1c	jumonji domain containing 1C
0.71011	6.19e-03	-3.137638	-2.1613	-0.2288109	trpc6	transient receptor potential cation channel, subfamily C, member 6
0.71561	6.36e-03	-3.125022	-2.1867	-0.2280603	sox9	SRY (sex determining region Y)-box 9
0.71561	6.42e-03	-3.120716	-2.1911	-0.245038	cyr61	cysteine rich protein 61
0.71561	6.47e-03	3.116855	-2.1976	0.2243714	edn1	endothelin 1
0.71561	6.49e-03	3.115091	-2.2038	0.2661886	rufy2	RUN and FYVE domain-containing 2
0.71561	6.60e-03	-3.107373	-2.2221	-0.2645242	yipf3	Yip1 domain family, member 3
0.71561	6.64e-03	3.104516	-2.2271	0.2953559	otx1	orthodenticle homeobox 1
0.71561	6.68e-03	3.101467	-2.2328	0.232684	mfap5	microfibrillar associated protein 5
0.71561	6.70e-03	-3.10054	-2.2338	-0.2775823	slc25a33	solute carrier family 25, member 33
0.71561	6.69e-03	3.101243	-2.234	0.2469967	cyhr1	cysteine and histidine rich 1
0.72194	6.79e-03	-3.093898	-2.2424	-0.3333376	mat2a	methionine adenosyltransferase II, alpha
0.73762	6.97e-03	3.081276	-2.2651	0.2711623	irgm1	immunity-related GTPase family M member 1
0.73917	7.13e-03	3.070761	-2.2783	0.21901	fam117b	family with sequence similarity 117, member B
0.73917	7.17e-03	-3.068178	-2.2835	-0.248416	hoxa13	homeobox A13
0.73917	7.17e-03	3.068124	-2.2867	0.2345356	raf1	v-raf-leukemia viral oncogene 1
0.74265	7.24e-03	3.06351	-2.294	0.2279608	alkbh8	alkB homolog 8, tRNA methyltransferase
0.74599	7.35e-03	-3.056382	-2.3034	-0.2683359	fam135a	family with sequence similarity 135, member A
0.74599	7.37e-03	-3.055366	-2.3052	-0.2456387	irf3	interferon regulatory factor 3
0.74599	7.38e-03	-3.054271	-2.3136	-0.2676247	pdp2	pyruvate dehyrogenase phosphatase catalytic subunit 2
0.77958	7.84e-03	3.025661	-2.3587	0.2863093	pml	promyelocytic leukemia
0.77958	7.85e-03	-3.025243	-2.3588	-0.2647865	n4bp2	NEDD4 binding protein 2
0.77958	7.95e-03	3.019475	-2.3701	0.3870678	bst2	bone marrow stromal cell antigen 2
0.77958	7.93e-03	3.020613	-2.3702	0.2548657	gab1	growth factor receptor bound protein 2-associated protein 1
0.78116	8.05e-03	-3.013399	-2.3783	-0.2269573	numb	numb homolog (Drosophila)
0.78116	8.14e-03	-3.007977	-2.3895	-0.2420695	zswim6	zinc finger SWIM-type containing 6
0.78116	8.17e-03	-3.006099	-2.3909	-0.204735	rdh1	retinol dehydrogenase 1 (all trans)
0.78116	8.19e-03	-3.005036	-2.3923	-0.232853	trim27	tripartite motif-containing 27
0.78116	8.19e-03	3.004964	-2.3925	0.2176731	phactr4	phosphatase and actin regulator 4
0.79764	8.44e-03	-2.990616	-2.4195	-0.2565865	nt5dc3	5'-nucleotidase domain containing 3
0.79896	8.50e-03	-2.987623	-2.4224	-0.2553399	zfp768	zinc finger protein 768
0.79896	8.55e-03	-2.984815	-2.4288	-0.2132418	sez6l	seizure related 6 homolog like
0.79896	8.65e-03	2.979184	-2.4379	0.2058657	pik3ip1	phosphoinositide-3-kinase interacting protein 1
0.79896	8.69e-03	2.976751	-2.4419	0.2598721	snai2	snail family zinc finger 2
0.79896	8.76e-03	2.973034	-2.4479	0.2207879	zbtb38	zinc finger and BTB domain containing 38
0.79896	8.78e-03	-2.972374	-2.4486	-0.2349659	grwd1	glutamate-rich WD repeat containing 1
0.79896	8.85e-03	-2.968238	-2.4571	-0.2510335	dph1	diphthamide biosynthesis 1
0.80477	8.96e-03	-2.962685	-2.4682	-0.2195129	ppp2r3d	protein phosphatase 2 (formerly 2A), regulatory subunit B'', delta
0.81016	9.12e-03	2.954134	-2.4803	0.2241278	maml2	mastermind like 2 (Drosophila)
0.81016	9.23e-03	2.94859	-2.4894	0.2148221	wipf1	WAS/WASL interacting protein family, member 1
0.81016	9.23e-03	-2.948231	-2.4899	-0.2277241	phf23	PHD finger protein 23
0.81016	9.27e-03	-2.946379	-2.4934	-0.2161937	map2k4	mitogen-activated protein kinase kinase 4
0.81016	9.31e-03	2.944017	-2.4975	0.2544458	h1f0	H1 histone family, member 0
0.81016	9.36e-03	2.941739	-2.501	0.3125757	zfp62	zinc finger protein 62
0.81016	9.37e-03	2.940932	-2.5039	0.2401758	cdkn2c	cyclin-dependent kinase inhibitor 2C (p18, inhibits CDK4)
0.81484	9.47e-03	-2.936169	-2.5104	-0.2139997	kcnn2	potassium intermediate/small conductance calcium-activated channel, subfamily N, member 2
0.8204	9.61e-03	2.929103	-2.5228	0.2306005	ttll3	tubulin tyrosine ligase-like family, member 3
0.8204	9.62e-03	-2.928414	-2.5244	-0.2225545	klf16	Kruppel-like factor 16
0.8204	9.66e-03	-2.926914	-2.5277	-0.210799	psmb6	proteasome (prosome, macropain) subunit, beta type 6
0.8394	9.96e-03	-2.912028	-2.5518	-0.2314867	brinp1	bone morphogenic protein/retinoic acid inducible neural specific 1
0.84125	1.00e-02	-2.909001	-2.5581	-0.2104519	surf6	surfeit gene 6
0.84819	1.01e-02	2.903115	-2.5668	0.3057748	gnas	GNAS (guanine nucleotide binding protein, alpha stimulating) complex locus
0.84894	1.02e-02	-2.898867	-2.5755	-0.2235448	hist1h4b	histone cluster 1, H4b
0.84894	1.03e-02	-2.895081	-2.5807	-0.2389065	srxn1	sulfiredoxin 1 homolog (S. cerevisiae)
0.84894	1.03e-02	2.895793	-2.5844	0.2064503	kifc3	kinesin family member C3
0.84894	1.03e-02	2.894903	-2.5873	0.253676	pdcd11	programmed cell death 11
0.85309	1.04e-02	-2.890646	-2.5876	-0.2753783	mbtd1	mbt domain containing 1
0.8543	1.05e-02	-2.886591	-2.5945	-0.3469776	ube2z	ubiquitin-conjugating enzyme E2Z
0.8543	1.06e-02	-2.880935	-2.6048	-0.2116155	hmgcr	3-hydroxy-3-methylglutaryl-Coenzyme A reductase
0.8543	1.06e-02	2.881166	-2.6088	0.2155225	atm	ataxia telangiectasia mutated
0.8543	1.07e-02	2.876654	-2.6115	0.2348206	tcf7l2	transcription factor 7 like 2, T cell specific, HMG box
0.8543	1.08e-02	-2.874803	-2.6144	-0.2401572	rpe	ribulose-5-phosphate-3-epimerase
0.8543	1.08e-02	-2.875611	-2.6186	-0.2190815	pcgf2	polycomb group ring finger 2
0.85435	1.08e-02	-2.872916	-2.6224	-0.2185524	larp6	La ribonucleoprotein domain family, member 6
0.85738	1.09e-02	2.866896	-2.6278	0.2253711	sdc3	syndecan 3
0.85738	1.10e-02	-2.864836	-2.6321	-0.2456712	txnl4a	thioredoxin-like 4A
0.85738	1.11e-02	-2.859283	-2.6405	-0.2296742	1810011o10rik	RIKEN cDNA 1810011O10 gene
0.85738	1.11e-02	2.85875	-2.6462	0.2218908	glg1	golgi apparatus protein 1
0.85738	1.12e-02	2.856347	-2.6493	0.2194723	dpcd	deleted in primary ciliary dyskinesia
0.85738	1.12e-02	-2.854283	-2.6523	-0.2257308	tcp1	t-complex protein 1
0.85738	1.13e-02	2.852024	-2.6543	0.2391255	fat1	FAT atypical cadherin 1
0.85738	1.12e-02	-2.856776	-2.656	-0.2499871	dlgap1	discs, large (Drosophila) homolog-associated protein 1
0.85738	1.13e-02	2.849929	-2.656	0.2742215	mcf2l	mcf.2 transforming sequence-like
0.85738	1.14e-02	2.849396	-2.6583	0.2460264	strbp	spermatid perinuclear RNA binding protein
0.86979	1.16e-02	-2.838789	-2.6763	-0.2194328	polr3h	polymerase (RNA) III (DNA directed) polypeptide H
0.86979	1.17e-02	-2.836368	-2.6821	-0.2160982	cars	cysteinyl-tRNA synthetase
0.86979	1.18e-02	2.8318	-2.6868	0.2416453	ppp2r1b	protein phosphatase 2, regulatory subunit A, beta
0.86979	1.18e-02	-2.831437	-2.6869	-0.2374491	agpat1	1-acylglycerol-3-phosphate O-acyltransferase 1 (lysophosphatidic acid acyltransferase, alpha)
0.86979	1.18e-02	2.831105	-2.6914	0.2039029	brd3	bromodomain containing 3
0.86979	1.18e-02	-2.832289	-2.6941	-0.2550633	hmbs	hydroxymethylbilane synthase
0.86979	1.20e-02	-2.82407	-2.6992	-0.2130198	frmd4a	FERM domain containing 4A
0.86979	1.20e-02	2.823131	-2.7008	0.2599183	bahcc1	BAH domain and coiled-coil containing 1
0.86979	1.20e-02	-2.822152	-2.705	-0.2320296	noct	nocturnin
0.86979	1.20e-02	2.824287	-2.7084	0.2071061	lcat	lecithin cholesterol acyltransferase
0.87606	1.23e-02	2.811902	-2.7194	0.2115228	kmt2c	lysine (K)-specific methyltransferase 2C
0.87606	1.23e-02	-2.811371	-2.7205	-0.2639786	jund	jun D proto-oncogene
0.87368	1.21e-02	-2.817756	-2.7219	-0.2029223	smap2	small ArfGAP 2
0.87692	1.23e-02	2.80922	-2.726	0.2173789	enkd1	enkurin domain containing 1
0.88466	1.25e-02	2.803325	-2.7345	0.2165547	hbp1	high mobility group box transcription factor 1
0.89371	1.27e-02	2.795103	-2.7499	0.2287724	fyco1	FYVE and coiled-coil domain containing 1
0.89796	1.29e-02	-2.789723	-2.7605	-0.2104671	ints6	integrator complex subunit 6
0.89796	1.29e-02	2.787006	-2.7632	0.2232143	chchd5	coiled-coil-helix-coiled-coil-helix domain containing 5
0.89796	1.30e-02	2.786217	-2.7641	0.2319476	wars2	tryptophanyl tRNA synthetase 2 (mitochondrial)
0.89858	1.31e-02	2.781332	-2.7712	0.2317969	fign	fidgetin
0.90001	1.32e-02	-2.778597	-2.7746	-0.219542	pex5	peroxisomal biogenesis factor 5
0.89858	1.30e-02	-2.783651	-2.7746	-0.2359823	srm	spermidine synthase
0.90444	1.33e-02	2.773008	-2.7857	0.2237725	e2f6	E2F transcription factor 6
0.90444	1.33e-02	2.773913	-2.788	0.225994	casp3	caspase 3
0.90528	1.34e-02	2.769058	-2.7913	0.2089402	tug1	taurine upregulated gene 1
0.90528	1.35e-02	2.764715	-2.798	0.2104569	epm2aip1	EPM2A (laforin) interacting protein 1
0.90528	1.36e-02	2.762549	-2.8011	0.2335202	2810001g20rik	RIKEN cDNA 2810001G20 gene
0.90528	1.37e-02	2.75959	-2.806	0.2126698	mrm1	mitochondrial rRNA methyltransferase 1
0.90528	1.38e-02	-2.757173	-2.81	-0.2415818	tbc1d10a	TBC1 domain family, member 10a
0.90528	1.37e-02	-2.760014	-2.8137	-0.2142511	rpusd1	RNA pseudouridylate synthase domain containing 1
0.90528	1.38e-02	-2.757418	-2.8193	-0.1904396	peak1	pseudopodium-enriched atypical kinase 1
0.90528	1.39e-02	-2.751998	-2.8212	-0.2439296	foxc2	forkhead box C2
0.90528	1.40e-02	2.747648	-2.8259	0.2074682	vamp4	vesicle-associated membrane protein 4
0.90528	1.39e-02	2.752515	-2.8264	0.2459614	hnrnpa1	heterogeneous nuclear ribonucleoprotein A1
0.90528	1.40e-02	-2.747451	-2.8265	-0.2219878	hdac7	histone deacetylase 7
0.90528	1.40e-02	-2.750087	-2.8345	-0.1846438	lsm14b	LSM family member 14B
0.90528	1.40e-02	-2.74775	-2.835	-0.267037	chka	choline kinase alpha
0.90528	1.40e-02	2.749548	-2.8357	0.2045465	ppm1k	protein phosphatase 1K (PP2C domain containing)
0.90644	1.43e-02	2.740021	-2.8386	0.2483315	anxa2	annexin A2
0.90644	1.43e-02	-2.739236	-2.8406	-0.2399631	soga1	suppressor of glucose, autophagy associated 1
0.90644	1.42e-02	-2.742243	-2.8475	-0.1889541	pde4d	phosphodiesterase 4D, cAMP specific
0.91073	1.46e-02	2.728867	-2.8567	0.2342265	c430049b03rik	RIKEN cDNA C430049B03 gene
0.91073	1.46e-02	2.727823	-2.8604	0.2226356	them6	thioesterase superfamily member 6
0.90789	1.44e-02	-2.73696	-2.8611	-0.1910423	rtn1	reticulon 1
0.91073	1.46e-02	-2.729749	-2.8665	-0.2272414	cebpb	CCAAT/enhancer binding protein (C/EBP), beta
0.91073	1.49e-02	-2.718678	-2.8758	-0.231678	4930578i06rik	RIKEN cDNA 4930578I06 gene
0.91073	1.50e-02	2.716364	-2.8775	0.2536779	abhd14b	abhydrolase domain containing 14b
0.91073	1.49e-02	2.720375	-2.8782	0.2044123	rps15a	ribosomal protein S15A
0.91073	1.47e-02	-2.72445	-2.8798	-0.1861379	hist1h3c	histone cluster 1, H3c
0.91073	1.49e-02	2.719432	-2.8805	0.2483155	efemp2	epidermal growth factor-containing fibulin-like extracellular matrix protein 2
0.91073	1.51e-02	-2.711559	-2.8854	-0.3011214	itga5	integrin alpha 5 (fibronectin receptor alpha)
0.91073	1.51e-02	-2.711207	-2.8869	-0.227119	glul	glutamate-ammonia ligase (glutamine synthetase)
0.91073	1.49e-02	2.718862	-2.8879	0.1855568	lgi2	leucine-rich repeat LGI family, member 2
0.91073	1.51e-02	-2.712134	-2.8914	-0.2226778	bud31	BUD31 homolog
0.91073	1.53e-02	-2.706189	-2.8931	-0.2139754	ap1s3	adaptor-related protein complex AP-1, sigma 3
0.91073	1.53e-02	2.70669	-2.8932	0.2294593	zhx1	zinc fingers and homeoboxes 1
0.91073	1.53e-02	2.706615	-2.896	0.2021158	eif2s2	eukaryotic translation initiation factor 2, subunit 2 (beta)
0.91073	1.54e-02	2.70321	-2.8989	0.2056072	ccdc92	coiled-coil domain containing 92
0.91073	1.55e-02	-2.700741	-2.9031	-0.237617	lig3	ligase III, DNA, ATP-dependent
0.91073	1.54e-02	2.704104	-2.9048	0.1944155	efna4	ephrin A4
0.91073	1.54e-02	-2.702499	-2.9059	-0.2201121	plaur	plasminogen activator, urokinase receptor
0.91073	1.53e-02	2.704517	-2.9107	0.2223519	pdcd4	programmed cell death 4
0.91073	1.57e-02	2.693533	-2.9148	0.2148877	cxcl12	chemokine (C-X-C motif) ligand 12
0.91073	1.57e-02	-2.693199	-2.9202	-0.2676871	snx5	sorting nexin 5
0.91073	1.58e-02	2.689664	-2.9214	0.2592843	pabpc1	poly(A) binding protein, cytoplasmic 1
0.91073	1.58e-02	2.689091	-2.9221	0.2045355	4933427d14rik	RIKEN cDNA 4933427D14 gene
0.91073	1.59e-02	-2.688793	-2.9276	-0.2061167	st3gal4	ST3 beta-galactoside alpha-2,3-sialyltransferase 4
0.91073	1.59e-02	-2.687518	-2.9303	-0.2078016	atf3	activating transcription factor 3
0.91073	1.61e-02	-2.682477	-2.9343	-0.2529744	tnfsf13b	tumor necrosis factor (ligand) superfamily, member 13b
0.91073	1.59e-02	-2.68824	-2.9392	-0.2227054	spaca6	sperm acrosome associated 6
0.91073	1.61e-02	2.681682	-2.9395	0.2086578	kdm5c	lysine (K)-specific demethylase 5C
0.91073	1.61e-02	-2.680155	-2.9405	-0.3238192	drg1	developmentally regulated GTP binding protein 1
0.91073	1.60e-02	2.684756	-2.9434	0.2065558	evi5l	ecotropic viral integration site 5 like
0.91073	1.64e-02	-2.672227	-2.9501	-0.2080374	rer1	retention in endoplasmic reticulum sorting receptor 1
0.91073	1.61e-02	2.681079	-2.9537	0.1845952	zfp324	zinc finger protein 324
0.91073	1.61e-02	2.682034	-2.9552	0.1792049	hhat	hedgehog acyltransferase
0.91073	1.64e-02	-2.672712	-2.956	-0.195191	ercc2	excision repair cross-complementing rodent repair deficiency, complementation group 2
0.91073	1.61e-02	2.680502	-2.9575	0.2235258	mapk8	mitogen-activated protein kinase 8
0.91073	1.66e-02	-2.66617	-2.9603	-0.1978899	smox	spermine oxidase
0.91073	1.66e-02	2.667644	-2.9603	0.2789261	chst1	carbohydrate (keratan sulfate Gal-6) sulfotransferase 1
0.91073	1.66e-02	-2.6659	-2.9605	-0.2007143	slc4a7	solute carrier family 4, sodium bicarbonate cotransporter, member 7
0.91073	1.67e-02	-2.664212	-2.9628	-0.2054464	fitm2	fat storage-inducing transmembrane protein 2
0.91073	1.66e-02	-2.666856	-2.9643	-0.2108655	isg15	ISG15 ubiquitin-like modifier
0.91073	1.67e-02	-2.664495	-2.9646	-0.2019458	thoc6	THO complex 6
0.91073	1.64e-02	2.672948	-2.9653	0.1897939	gabpb1	GA repeat binding protein, beta 1
0.91073	1.67e-02	-2.662233	-2.9665	-0.2435517	arid4a	AT rich interactive domain 4A (RBP1-like)
0.91073	1.64e-02	2.671692	-2.9716	0.2376368	arhgef15	Rho guanine nucleotide exchange factor (GEF) 15
0.91073	1.68e-02	-2.659323	-2.9742	-0.2445632	amd2	S-adenosylmethionine decarboxylase 2
0.91073	1.69e-02	2.658944	-2.9748	0.20462	rab11fip5	RAB11 family interacting protein 5 (class I)
0.91073	1.69e-02	-2.658901	-2.9798	-0.1993747	trappc6b	trafficking protein particle complex 6B
0.91484	1.70e-02	-2.653608	-2.9804	-0.2149185	foxs1	forkhead box S1
0.91073	1.68e-02	2.66199	-2.9806	0.18665	pydc4	pyrin domain containing 4
0.91484	1.71e-02	2.65138	-2.9855	0.2116179	aunip	aurora kinase A and ninein interacting protein
0.91484	1.71e-02	-2.651158	-2.9879	-0.2589604	acox2	acyl-Coenzyme A oxidase 2, branched chain
0.91484	1.70e-02	-2.653903	-2.9896	-0.187616	csnk1d	casein kinase 1, delta
0.92723	1.75e-02	-2.640634	-3.0014	-0.211228	clk4	CDC like kinase 4
0.92723	1.75e-02	-2.639534	-3.0095	-0.201156	mtmr3	myotubularin related protein 3
0.92723	1.82e-02	2.623035	-3.0311	0.2094668	mybl2	myeloblastosis oncogene-like 2
0.92723	1.79e-02	-2.628712	-3.0351	-0.2022419	klf6	Kruppel-like factor 6
0.92723	1.83e-02	-2.62	-3.0369	-0.2144586	rnf216	ring finger protein 216
0.92723	1.79e-02	-2.631098	-3.0383	-0.211425	rad23a	RAD23 homolog A, nucleotide excision repair protein
0.92723	1.83e-02	-2.618903	-3.0402	-0.243796	gse1	genetic suppressor element 1, coiled-coil protein
0.92723	1.83e-02	2.618198	-3.0411	0.2043986	ncam1	neural cell adhesion molecule 1
0.92723	1.85e-02	2.613784	-3.0451	0.2352506	hoxa5	homeobox A5
0.92723	1.82e-02	-2.622631	-3.0518	-0.1907873	stx2	syntaxin 2
0.92723	1.86e-02	2.61116	-3.052	0.2147238	h2afj	H2A histone family, member J
0.92723	1.88e-02	2.606254	-3.0583	0.285363	tpm4	tropomyosin 4
0.92723	1.88e-02	2.606413	-3.0584	0.2237229	gorasp2	golgi reassembly stacking protein 2
0.92723	1.88e-02	2.606139	-3.0584	0.2130375	snrk	SNF related kinase
0.92723	1.83e-02	-2.617954	-3.0635	-0.208893	rpl4	ribosomal protein L4
0.92723	1.89e-02	2.602098	-3.0651	0.2330757	srek1	splicing regulatory glutamine/lysine-rich protein 1
0.92723	1.89e-02	2.604365	-3.0654	0.2769401	c330006a16rik	RIKEN cDNA C330006A16 gene
0.92723	1.86e-02	2.611312	-3.0669	0.1944392	spcs1	signal peptidase complex subunit 1 homolog (S. cerevisiae)
0.92723	1.89e-02	2.602436	-3.0672	0.2042189	snx8	sorting nexin 8
0.92723	1.88e-02	-2.606321	-3.0707	-0.2001592	mff	mitochondrial fission factor
0.92723	1.91e-02	2.599061	-3.0717	0.1915546	fam13c	family with sequence similarity 13, member C
0.92723	1.91e-02	-2.597446	-3.0737	-0.2021205	wiz	widely-interspaced zinc finger motifs
0.92723	1.89e-02	2.603956	-3.0785	0.2005499	wdr53	WD repeat domain 53
0.92723	1.88e-02	2.604656	-3.0792	0.1954691	proser1	proline and serine rich 1
0.92723	1.92e-02	2.596502	-3.0828	0.2079177	surf4	surfeit gene 4
0.92723	1.88e-02	2.606896	-3.0834	0.1818802	strn	striatin, calmodulin binding protein
0.92723	1.91e-02	-2.598744	-3.0834	-0.1924611	cnot4	CCR4-NOT transcription complex, subunit 4
0.92723	1.93e-02	-2.592786	-3.0835	-0.2248912	bhlhe40	basic helix-loop-helix family, member e40
0.92723	1.91e-02	-2.597989	-3.0853	-0.2358811	klf5	Kruppel-like factor 5
0.92868	1.94e-02	-2.589719	-3.0865	-0.2006336	akap10	A kinase (PRKA) anchor protein 10
0.92723	1.90e-02	2.600615	-3.0897	0.2035405	rab3a	RAB3A, member RAS oncogene family
0.92868	1.94e-02	2.590586	-3.0899	0.1948278	plekha2	pleckstrin homology domain-containing, family A (phosphoinositide binding specific) member 2
0.92723	1.92e-02	-2.595994	-3.0953	-0.1899623	1700037c18rik	RIKEN cDNA 1700037C18 gene
0.92723	1.92e-02	-2.59541	-3.0968	-0.1984028	pak1ip1	PAK1 interacting protein 1
0.93445	1.98e-02	-2.5804	-3.0996	-0.2252315	gpt2	glutamic pyruvate transaminase (alanine aminotransferase) 2
0.92723	1.92e-02	-2.596419	-3.1007	-0.1905636	habp4	hyaluronic acid binding protein 4
0.93445	1.98e-02	2.579911	-3.1042	0.20561	thnsl1	threonine synthase-like 1 (bacterial)
0.93445	1.99e-02	-2.57861	-3.1054	-0.1987661	bad	BCL2-associated agonist of cell death
0.92723	1.93e-02	2.593205	-3.1061	0.1951527	tnfrsf1b	tumor necrosis factor receptor superfamily, member 1b
0.93318	1.96e-02	2.585588	-3.1091	0.1799943	mis18a	MIS18 kinetochore protein A
0.93318	1.97e-02	-2.583916	-3.113	-0.2063471	cd63	CD63 antigen
0.93318	1.97e-02	2.584179	-3.1132	0.194477	hmgxb4	HMG box domain containing 4
0.93944	2.02e-02	-2.5709	-3.1195	-0.2613157	stk40	serine/threonine kinase 40
0.93944	2.05e-02	-2.564578	-3.1264	-0.1955081	il11	interleukin 11
0.93944	2.04e-02	-2.565919	-3.1287	-0.1936796	ldlr	low density lipoprotein receptor
0.93445	1.99e-02	-2.577572	-3.1323	-0.1829356	sox7	SRY (sex determining region Y)-box 7
0.94232	2.06e-02	2.561183	-3.1343	0.1898862	reep5	receptor accessory protein 5
0.93944	2.05e-02	-2.564365	-3.1351	-0.2006934	ghr	growth hormone receptor
0.93944	2.05e-02	2.564134	-3.1373	0.195666	rnf181	ring finger protein 181
0.93944	2.02e-02	-2.57098	-3.1374	-0.1826571	abhd2	abhydrolase domain containing 2
0.93944	2.04e-02	-2.565312	-3.1381	-0.2229904	hspd1	heat shock protein 1 (chaperonin)
0.94537	2.08e-02	2.556254	-3.1386	0.2681416	usp18	ubiquitin specific peptidase 18
0.94531	2.07e-02	-2.558412	-3.1397	-0.2364208	mak16	MAK16 homolog
0.95051	2.11e-02	2.549269	-3.141	0.2269135	adra2c	adrenergic receptor, alpha 2c
0.93944	2.05e-02	2.563789	-3.151	0.2217063	ttc23	tetratricopeptide repeat domain 23
0.95167	2.12e-02	-2.547587	-3.1539	-0.216001	smtn	smoothelin
0.95051	2.10e-02	-2.551044	-3.1549	-0.1918005	ppp1r3f	protein phosphatase 1, regulatory (inhibitor) subunit 3F
0.95051	2.11e-02	-2.550159	-3.1553	-0.2318639	akap12	A kinase (PRKA) anchor protein (gravin) 12
0.94537	2.09e-02	2.555203	-3.1572	0.2372207	zfp692	zinc finger protein 692
0.955	2.13e-02	-2.544789	-3.1572	-0.2096785	ppp1r13b	protein phosphatase 1, regulatory (inhibitor) subunit 13B
0.95633	2.14e-02	-2.542942	-3.16	-0.2162618	minpp1	multiple inositol polyphosphate histidine phosphatase 1
0.95633	2.14e-02	-2.541942	-3.1688	-0.1893643	adsl	adenylosuccinate lyase
0.95865	2.15e-02	2.539671	-3.1727	0.2222491	nfib	nuclear factor I/B
0.97187	2.22e-02	-2.524971	-3.1888	-0.2087415	h2afv	H2A histone family, member V
0.96174	2.16e-02	2.537018	-3.196	0.1890809	prickle2	prickle planar cell polarity protein 2
0.97255	2.23e-02	2.522993	-3.1995	0.1875964	lrif1	ligand dependent nuclear receptor interacting factor 1
0.97187	2.21e-02	2.52602	-3.2028	0.1874644	pan2	PAN2 poly(A) specific ribonuclease subunit
0.9631	2.17e-02	-2.53525	-3.2037	-0.1784489	lrrc9	leucine rich repeat containing 9
0.97424	2.25e-02	-2.517163	-3.2047	-0.1942138	dnajb9	DnaJ heat shock protein family (Hsp40) member B9
0.97187	2.21e-02	-2.526924	-3.2067	-0.2050532	1110004f10rik	RIKEN cDNA 1110004F10 gene
0.97424	2.29e-02	2.509049	-3.215	0.2115013	mrgprf	MAS-related GPR, member F
0.97424	2.29e-02	-2.508367	-3.2206	-0.2030646	arhgap29	Rho GTPase activating protein 29
0.97424	2.25e-02	-2.518135	-3.2209	-0.185329	il15ra	interleukin 15 receptor, alpha chain
0.97424	2.33e-02	-2.500011	-3.2289	-0.2660397	tm9sf2	transmembrane 9 superfamily member 2
0.97424	2.31e-02	2.504469	-3.2329	0.2198703	suv420h2	suppressor of variegation 4-20 homolog 2 (Drosophila)
0.97424	2.34e-02	2.498481	-3.2336	0.2048905	irf9	interferon regulatory factor 9
0.97424	2.28e-02	-2.512194	-3.2338	-0.1715635	pcif1	PDX1 C-terminal inhibiting factor 1
0.97424	2.25e-02	2.517122	-3.234	0.1736147	ybey	ybeY metallopeptidase
0.97424	2.33e-02	-2.50067	-3.2341	-0.1932358	zfp654	zinc finger protein 654
0.97424	2.36e-02	-2.493561	-3.2395	-0.191486	rida	reactive intermediate imine deaminase A homolog
0.97424	2.36e-02	-2.495093	-3.2408	-0.2427436	trpc4ap	transient receptor potential cation channel, subfamily C, member 4 associated protein
0.97424	2.37e-02	-2.492945	-3.2411	-0.2406241	hist1h2bc	histone cluster 1, H2bc
0.97424	2.31e-02	2.50395	-3.2476	0.1848417	tctn2	tectonic family member 2
0.97424	2.40e-02	2.486027	-3.2512	0.1926654	zkscan5	zinc finger with KRAB and SCAN domains 5
0.97424	2.30e-02	-2.506707	-3.2519	-0.1911862	gabarapl2	gamma-aminobutyric acid (GABA) A receptor-associated protein-like 2
0.97424	2.39e-02	2.488351	-3.2519	0.1901367	ddx26b	DEAD/H (Asp-Glu-Ala-Asp/His) box polypeptide 26B
0.97424	2.40e-02	2.48583	-3.2519	0.2538846	cald1	caldesmon 1
0.97424	2.35e-02	2.497052	-3.2522	0.1772266	bcl2	B cell leukemia/lymphoma 2
0.97424	2.42e-02	-2.482053	-3.2558	-0.2003231	gm26588	predicted gene, 26588
0.97424	2.42e-02	2.482067	-3.2588	0.2200754	6820445e23rik	RIKEN cDNA 6820445E23 gene
0.97424	2.32e-02	-2.501948	-3.2588	-0.2151235	rabgap1l	RAB GTPase activating protein 1-like
0.97424	2.41e-02	-2.484807	-3.2591	-0.2989608	vat1	vesicle amine transport 1
0.97424	2.33e-02	2.500638	-3.2599	0.1853338	sephs1	selenophosphate synthetase 1
0.97424	2.47e-02	-2.472445	-3.2603	-0.2285688	dnah2	dynein, axonemal, heavy chain 2
0.97424	2.33e-02	-2.500101	-3.2612	-0.1785583	usf2	upstream transcription factor 2
0.97424	2.41e-02	2.484069	-3.2617	0.1831713	igf2bp3	insulin-like growth factor 2 mRNA binding protein 3
0.97424	2.34e-02	-2.49928	-3.2622	-0.2112045	crybb3	crystallin, beta B3
0.97424	2.44e-02	2.477867	-3.2644	0.2089791	klhl17	kelch-like 17
0.97424	2.46e-02	2.474543	-3.2709	0.1960679	ccnc	cyclin C
0.97424	2.47e-02	-2.472371	-3.2748	-0.2162214	add1	adducin 1 (alpha)
0.97424	2.41e-02	2.483821	-3.2749	0.1776359	fmr1	fragile X mental retardation syndrome 1
0.97424	2.47e-02	-2.472634	-3.2757	-0.1914605	pmm2	phosphomannomutase 2
0.97424	2.38e-02	-2.490796	-3.2786	-0.1752193	lhx3	LIM homeobox protein 3
0.97424	2.41e-02	2.483703	-3.2791	0.1977635	anapc16	anaphase promoting complex subunit 16
0.97424	2.46e-02	-2.473924	-3.2832	-0.1817937	ppic	peptidylprolyl isomerase C
0.97424	2.50e-02	-2.466449	-3.2863	-0.2330781	ndrg1	N-myc downstream regulated gene 1
0.97424	2.51e-02	2.464406	-3.2925	0.1821873	cd47	CD47 antigen (Rh-related antigen, integrin-associated signal transducer)
0.97424	2.50e-02	2.466883	-3.2932	0.186544	2610319h10rik	RIKEN cDNA 2610319H10 gene
0.97424	2.52e-02	-2.462008	-3.2955	-0.2763218	gm12657	predicted gene 12657
0.97424	2.55e-02	2.456418	-3.2996	0.2606213	6030458c11rik	RIKEN cDNA 6030458C11 gene
0.97424	2.50e-02	-2.466741	-3.3	-0.1864579	kdm4c	lysine (K)-specific demethylase 4C
0.97424	2.55e-02	-2.456159	-3.3017	-0.198766	rabggtb	Rab geranylgeranyl transferase, b subunit
0.97424	2.46e-02	-2.474549	-3.3018	-0.1818993	runx1	runt related transcription factor 1
0.97424	2.51e-02	-2.464332	-3.3019	-0.2169961	mdm2	transformed mouse 3T3 cell double minute 2
0.97424	2.48e-02	-2.470176	-3.3034	-0.1891655	asxl1	additional sex combs like 1
0.97424	2.55e-02	-2.456975	-3.3077	-0.2004472	ada	adenosine deaminase
0.97424	2.56e-02	2.45332	-3.3077	0.1836737	gli2	GLI-Kruppel family member GLI2
0.97424	2.48e-02	-2.470745	-3.3089	-0.1734182	sulf2	sulfatase 2
0.97424	2.50e-02	-2.466387	-3.3103	-0.1939234	h2-q1	histocompatibility 2, Q region locus 1
0.97424	2.51e-02	2.46442	-3.3116	0.1925932	cul3	cullin 3
0.97424	2.50e-02	2.466571	-3.3147	0.1757993	flt1	FMS-like tyrosine kinase 1
0.97424	2.65e-02	-2.437494	-3.3174	-0.2124014	zfp212	Zinc finger protein 212
0.97424	2.60e-02	-2.447022	-3.3174	-0.1994926	tmem8	transmembrane protein 8 (five membrane-spanning domains)
0.97424	2.62e-02	2.442836	-3.3208	0.3027655	zdhhc4	zinc finger, DHHC domain containing 4
0.97424	2.60e-02	2.445611	-3.3213	0.1823739	msh3	mutS homolog 3
0.97424	2.52e-02	-2.461698	-3.3214	-0.1855139	clec3b	C-type lectin domain family 3, member b
0.97424	2.61e-02	2.444292	-3.3223	0.2373259	gata6	GATA binding protein 6
0.97424	2.62e-02	2.442897	-3.3244	0.1807634	tmem110	transmembrane protein 110
0.97424	2.61e-02	-2.4449	-3.3245	-0.2330524	nck1	non-catalytic region of tyrosine kinase adaptor protein 1
0.97424	2.62e-02	-2.443397	-3.3262	-0.1863646	stambpl1	STAM binding protein like 1
0.97424	2.63e-02	2.441584	-3.3267	0.1906111	orc5	origin recognition complex, subunit 5
0.97424	2.53e-02	2.459757	-3.3302	0.1639397	dixdc1	DIX domain containing 1
0.97424	2.67e-02	2.433949	-3.3351	0.2083087	cep78	centrosomal protein 78
0.97424	2.65e-02	2.437705	-3.3352	0.1968716	krt10	keratin 10
0.97424	2.64e-02	2.439748	-3.3372	0.1995755	setbp1	SET binding protein 1
0.97424	2.61e-02	-2.444799	-3.3391	-0.1971207	agbl5	ATP/GTP binding protein-like 5
0.97424	2.67e-02	2.433683	-3.3401	0.1985376	lage3	L antigen family, member 3
0.97424	2.57e-02	2.452389	-3.3421	0.1710142	slc27a6	solute carrier family 27 (fatty acid transporter), member 6
0.97424	2.61e-02	2.44467	-3.3433	0.181218	diexf	digestive organ expansion factor homolog (zebrafish)
0.97424	2.66e-02	2.434753	-3.3494	0.1877934	tfb1m	transcription factor B1, mitochondrial
0.97424	2.72e-02	-2.424121	-3.3505	-0.1886299	klhdc3	kelch domain containing 3
0.97424	2.68e-02	-2.430859	-3.3508	-0.1899905	cinp	cyclin-dependent kinase 2 interacting protein
0.97424	2.64e-02	2.438582	-3.3516	0.1989351	rbms2	RNA binding motif, single stranded interacting protein 2
0.97424	2.62e-02	-2.442369	-3.3518	-0.1871786	dyrk1b	dual-specificity tyrosine-(Y)-phosphorylation regulated kinase 1b
0.97424	2.74e-02	-2.421084	-3.355	-0.2822369	pgam1	phosphoglycerate mutase 1
0.97424	2.71e-02	2.426754	-3.3577	0.1847175	rilpl2	Rab interacting lysosomal protein-like 2
0.97424	2.73e-02	2.422399	-3.3601	0.1850335	casp8	caspase 8
0.97424	2.73e-02	2.421527	-3.3605	0.1922423	sppl3	signal peptide peptidase 3
0.97424	2.75e-02	2.417917	-3.3627	0.1855827	cdc7	cell division cycle 7 (S. cerevisiae)
0.97424	2.69e-02	-2.429365	-3.3642	-0.1711991	rffl	ring finger and FYVE like domain containing protein
0.97424	2.77e-02	2.415126	-3.366	0.1812627	lpar4	lysophosphatidic acid receptor 4
0.97424	2.78e-02	-2.413249	-3.3671	-0.3616626	hsf2	heat shock factor 2
0.97424	2.78e-02	-2.413555	-3.3672	-0.2356403	bc023829	cDNA sequence BC023829
0.97424	2.76e-02	2.417191	-3.3699	0.1845931	dtx3l	deltex 3-like, E3 ubiquitin ligase
0.97424	2.66e-02	-2.435862	-3.3699	-0.1630071	gpr137b	G protein-coupled receptor 137B
0.97424	2.76e-02	2.41747	-3.3703	0.1990128	ints1	integrator complex subunit 1
0.97424	2.72e-02	-2.42353	-3.3708	-0.2184534	pex19	peroxisomal biogenesis factor 19
0.97424	2.79e-02	2.41173	-3.3709	0.2297717	gdi2	guanosine diphosphate (GDP) dissociation inhibitor 2
0.97424	2.78e-02	-2.413966	-3.3727	-0.1901066	gmeb2	glucocorticoid modulatory element binding protein 2
0.97424	2.75e-02	-2.418149	-3.3743	-0.1848119	commd4	COMM domain containing 4
0.97424	2.76e-02	2.417196	-3.3748	0.1929771	zbtb45	zinc finger and BTB domain containing 45
0.97424	2.81e-02	-2.408067	-3.3752	-0.2017793	sh2d1b1	SH2 domain containing 1B1
0.97424	2.79e-02	2.411324	-3.3766	0.2041821	fam178a	family with sequence similarity 178, member A
0.97424	2.77e-02	-2.41416	-3.3774	-0.2068872	col8a1	collagen, type VIII, alpha 1
0.97424	2.82e-02	-2.406114	-3.3824	-0.2189173	olfm1	olfactomedin 1
0.97424	2.83e-02	2.403883	-3.3853	0.2002438	hnrnpdl	heterogeneous nuclear ribonucleoprotein D-like
0.97424	2.83e-02	-2.404263	-3.3895	-0.213435	ptpn22	protein tyrosine phosphatase, non-receptor type 22 (lymphoid)
0.97424	2.83e-02	-2.404837	-3.3899	-0.1851539	gm5801	ubiquitin-conjugating enzyme E2, J2 homolog pseudogene
0.97424	2.87e-02	2.397163	-3.3924	0.1955321	fchsd2	FCH and double SH3 domains 2
0.97424	2.73e-02	-2.422038	-3.3925	-0.1778995	trpt1	tRNA phosphotransferase 1
0.97424	2.86e-02	-2.398983	-3.3932	-0.1979008	asb16	ankyrin repeat and SOCS box-containing 16
0.97424	2.89e-02	-2.39432	-3.3943	-0.203475	golt1a	golgi transport 1A
0.97424	2.86e-02	-2.39901	-3.3949	-0.1767606	zfp36	zinc finger protein 36
0.97424	2.87e-02	-2.396982	-3.3964	-0.2467325	gemin2	gem (nuclear organelle) associated protein 2
0.97424	2.76e-02	2.416954	-3.4003	0.1703721	1500011b03rik	RIKEN cDNA 1500011B03 gene
0.97424	2.93e-02	-2.387642	-3.4011	-0.2060571	rhbdf2	rhomboid 5 homolog 2
0.97424	2.89e-02	-2.394523	-3.4044	-0.188763	ncoa2	nuclear receptor coactivator 2
0.97424	2.80e-02	-2.409666	-3.4121	-0.1909843	s100a8	S100 calcium binding protein A8 (calgranulin A)
0.97424	2.94e-02	-2.38455	-3.4128	-0.2457585	pwp1	PWP1 homolog, endonuclein
0.97424	2.88e-02	-2.395165	-3.4187	-0.1831456	hmga2	high mobility group AT-hook 2
0.97424	2.97e-02	2.380945	-3.4195	0.2486913	fbxo31	F-box protein 31
0.97424	2.83e-02	2.404388	-3.4205	0.1768207	capn5	calpain 5
0.97424	2.92e-02	2.389407	-3.4238	0.1694431	psen1	presenilin 1
0.97424	2.89e-02	2.394093	-3.424	0.1784908	egln1	egl-9 family hypoxia-inducible factor 1
0.97424	2.94e-02	2.385049	-3.4263	0.2127206	eif2ak2	eukaryotic translation initiation factor 2-alpha kinase 2
0.97424	2.89e-02	-2.393341	-3.4269	-0.168618	zfp367	zinc finger protein 367
0.97424	3.10e-02	2.359085	-3.4271	0.267799	rrp7a	ribosomal RNA processing 7 homolog A (S. cerevisiae)
0.97424	3.09e-02	-2.361074	-3.4318	-0.2112083	f3	coagulation factor III
0.97424	2.98e-02	-2.378463	-3.4318	-0.1735829	ptbp1	polypyrimidine tract binding protein 1
0.97424	2.98e-02	2.37851	-3.4325	0.1835036	olfr328	olfactory receptor 328
0.97424	2.92e-02	-2.389367	-3.4347	-0.1677928	cenpj	centromere protein J
0.97424	3.02e-02	2.372228	-3.435	0.1892209	msantd3	Myb/SANT-like DNA-binding domain containing 3
0.97424	3.01e-02	2.372959	-3.4351	0.2405637	unc5b	unc-5 netrin receptor B
0.97424	2.94e-02	-2.385803	-3.4358	-0.1900065	dus3l	dihydrouridine synthase 3-like (S. cerevisiae)
0.97424	2.98e-02	2.37926	-3.4368	0.1806723	brwd1	bromodomain and WD repeat domain containing 1
0.97424	3.01e-02	2.37297	-3.4369	0.233975	thumpd3	THUMP domain containing 3
0.97424	2.91e-02	-2.390188	-3.4377	-0.1757164	camkk2	calcium/calmodulin-dependent protein kinase kinase 2, beta
0.97424	2.92e-02	2.388158	-3.4382	0.1776962	wls	wntless homolog (Drosophila)
0.97424	3.00e-02	2.374941	-3.4394	0.1849908	smo	smoothened, frizzled class receptor
0.97424	2.93e-02	-2.386981	-3.4394	-0.1626025	fbxl20	F-box and leucine-rich repeat protein 20
0.97424	3.04e-02	-2.368739	-3.4399	-0.1823869	timm44	translocase of inner mitochondrial membrane 44
0.97424	3.03e-02	-2.37102	-3.4433	-0.274381	idi1	isopentenyl-diphosphate delta isomerase
0.97424	3.03e-02	2.370269	-3.444	0.1962887	srsf6	serine/arginine-rich splicing factor 6
0.97424	2.92e-02	2.389333	-3.4462	0.1807577	pacsin3	protein kinase C and casein kinase substrate in neurons 3
0.97424	2.97e-02	2.38058	-3.4482	0.1826823	luc7l3	LUC7-like 3 (S. cerevisiae)
0.97424	2.95e-02	2.384157	-3.4485	0.1882794	sgol1	shugoshin-like 1 (S. pombe)
0.97424	3.03e-02	2.37058	-3.4486	0.1838089	eri2	exoribonuclease 2
0.97424	3.08e-02	-2.361575	-3.4489	-0.2006256	acp6	acid phosphatase 6, lysophosphatidic
0.97424	2.98e-02	-2.378289	-3.4493	-0.1976824	tmem120b	transmembrane protein 120B
0.97424	3.07e-02	2.363111	-3.4558	0.2013742	ccnd1	cyclin D1
0.97424	3.13e-02	-2.35393	-3.4606	-0.1863135	ctu2	cytosolic thiouridylase subunit 2
0.97424	3.13e-02	2.353533	-3.461	0.189292	fadd	Fas (TNFRSF6)-associated via death domain
0.97424	3.10e-02	-2.358075	-3.4631	-0.1864213	dusp16	dual specificity phosphatase 16
0.97424	3.00e-02	-2.374952	-3.4638	-0.1607129	tldc1	TBC/LysM associated domain containing 1
0.97424	3.15e-02	2.350183	-3.4674	0.1891072	trove2	TROVE domain family, member 2
0.97424	3.14e-02	-2.352563	-3.47	-0.1777997	fam96b	family with sequence similarity 96, member B
0.97424	3.14e-02	2.353018	-3.4716	0.2053094	sf3b4	splicing factor 3b, subunit 4
0.97424	3.18e-02	-2.346736	-3.4719	-0.1985839	st6galnac4	ST6 (alpha-N-acetyl-neuraminyl-2,3-beta-galactosyl-1,3)-N-acetylgalactosaminide alpha-2,6-sialyltransferase 4
0.97424	3.17e-02	-2.347546	-3.4725	-0.2270177	lsmem1	leucine-rich single-pass membrane protein 1
0.97424	3.04e-02	2.369139	-3.4729	0.1728005	e2f2	E2F transcription factor 2
0.97424	3.19e-02	-2.343877	-3.4762	-0.3519165	smc4	structural maintenance of chromosomes 4
0.97424	3.05e-02	-2.367689	-3.4777	-0.1710891	serpinf1	serine (or cysteine) peptidase inhibitor, clade F, member 1
0.97424	3.14e-02	2.353063	-3.4796	0.1655444	h3f3a	H3 histone, family 3A
0.97424	3.17e-02	2.347518	-3.4803	0.17316	tceanc2	transcription elongation factor A (SII) N-terminal and central domain containing 2
0.97424	3.17e-02	2.347375	-3.4809	0.1869913	bmper	BMP-binding endothelial regulator
0.97424	3.19e-02	2.344218	-3.4832	0.1713355	itpr2	inositol 1,4,5-triphosphate receptor 2
0.97424	3.22e-02	2.340251	-3.4833	0.2043625	sec23a	SEC23 homolog A, COPII coat complex component
0.97424	3.06e-02	-2.36449	-3.4835	-0.1657504	bbs2	Bardet-Biedl syndrome 2 (human)
0.97424	3.18e-02	2.346733	-3.484	0.1823611	arf4os	ADP-ribosylation factor 4, opposite strand
0.97424	3.20e-02	-2.343273	-3.4857	-0.2550491	maff	v-maf musculoaponeurotic fibrosarcoma oncogene family, protein F (avian)
0.97424	3.26e-02	-2.33399	-3.4857	-0.1895034	nmnat1	nicotinamide nucleotide adenylyltransferase 1
0.97424	3.23e-02	2.338863	-3.4872	0.2007015	fam53b	family with sequence similarity 53, member B
0.97424	3.21e-02	2.340918	-3.4877	0.1804754	rnf34	ring finger protein 34
0.97424	3.23e-02	-2.337909	-3.4917	-0.1802459	tagln	transgelin
0.97424	3.26e-02	2.333382	-3.4935	0.1944446	ankrd10	ankyrin repeat domain 10
0.97424	3.15e-02	2.351318	-3.4936	0.172375	slc25a1	solute carrier family 25 (mitochondrial carrier, citrate transporter), member 1
0.97424	3.27e-02	2.332539	-3.4939	0.2213267	spsb1	splA/ryanodine receptor domain and SOCS box containing 1
0.97424	3.22e-02	2.340264	-3.4941	0.1718094	rnf141	ring finger protein 141
0.97424	3.17e-02	2.347427	-3.4946	0.1729188	mum1	melanoma associated antigen (mutated) 1
0.97424	3.26e-02	-2.333614	-3.4964	-0.1789435	uck2	uridine-cytidine kinase 2
0.97424	3.24e-02	-2.33632	-3.4965	-0.1735453	cttnbp2nl	CTTNBP2 N-terminal like
0.97424	3.26e-02	2.333637	-3.4975	0.1968655	rassf3	Ras association (RalGDS/AF-6) domain family member 3
0.97424	3.22e-02	-2.340169	-3.4981	-0.1726375	pomgnt1	protein O-linked mannose beta 1,2-N-acetylglucosaminyltransferase
0.97424	3.22e-02	-2.339858	-3.5008	-0.1720931	stat3	signal transducer and activator of transcription 3
0.97462	3.29e-02	-2.328482	-3.5032	-0.2192374	cyb5r1	cytochrome b5 reductase 1
0.97424	3.26e-02	-2.333578	-3.506	-0.1835137	alg13	asparagine-linked glycosylation 13
0.97424	3.23e-02	-2.338336	-3.5067	-0.1989007	sbsn	suprabasin
0.97424	3.21e-02	2.340777	-3.5082	0.1826571	pdhb	pyruvate dehydrogenase (lipoamide) beta
0.97424	3.17e-02	-2.348139	-3.5084	-0.1638477	mafk	v-maf musculoaponeurotic fibrosarcoma oncogene family, protein K (avian)
0.97462	3.30e-02	2.327523	-3.5127	0.1759922	pknox1	Pbx/knotted 1 homeobox
0.97424	3.27e-02	2.331338	-3.5134	0.1890104	gm5643	heterogeneous nuclear ribonucleoprotein A1 pseudogene
0.98287	3.35e-02	2.319893	-3.5152	0.2153439	zfp955a	zinc finger protein 955A
0.97424	3.27e-02	2.33195	-3.5164	0.1680292	fam20c	family with sequence similarity 20, member C
0.97462	3.31e-02	2.325651	-3.5222	0.1788274	saraf	store-operated calcium entry-associated regulatory factor
0.98329	3.38e-02	-2.31553	-3.523	-0.1920314	ubap1	ubiquitin-associated protein 1
0.97424	3.28e-02	2.330978	-3.5277	0.1663581	tbcd	tubulin-specific chaperone d
0.97462	3.29e-02	2.328674	-3.5295	0.1643284	snrpd1	small nuclear ribonucleoprotein D1
0.97462	3.31e-02	-2.326453	-3.5311	-0.1955354	nars	asparaginyl-tRNA synthetase
0.98329	3.37e-02	2.316784	-3.5317	0.1805043	sh3bp5l	SH3 binding domain protein 5 like
0.97424	3.27e-02	-2.33214	-3.5328	-0.1600694	tsc1	tuberous sclerosis 1
0.98656	3.40e-02	-2.31262	-3.533	-0.1954143	tymp	thymidine phosphorylase
0.99128	3.46e-02	2.304131	-3.5425	0.1986478	ecsit	ECSIT signalling integrator
0.97462	3.31e-02	2.326203	-3.5436	0.1971985	gna12	guanine nucleotide binding protein, alpha 12
0.99254	3.47e-02	-2.301352	-3.5482	-0.1777591	agpat5	1-acylglycerol-3-phosphate O-acyltransferase 5 (lysophosphatidic acid acyltransferase, epsilon)
0.99254	3.50e-02	2.297363	-3.5485	0.1838974	fktn	fukutin
0.99254	3.52e-02	2.295302	-3.5507	0.1953242	galnt10	UDP-N-acetyl-alpha-D-galactosamine:polypeptide N-acetylgalactosaminyltransferase 10
0.99254	3.48e-02	-2.301321	-3.5529	-0.227066	eif4g1	eukaryotic translation initiation factor 4, gamma 1
0.98329	3.38e-02	-2.315414	-3.5558	-0.1589007	fgfbp3	fibroblast growth factor binding protein 3
0.99254	3.58e-02	2.28661	-3.5559	0.1941761	e430026h10rik	RIKEN cDNA E430026H10 gene
0.98992	3.42e-02	-2.308989	-3.5561	-0.1672436	rps9	ribosomal protein S9
0.98329	3.38e-02	-2.315384	-3.5564	-0.1976024	dvl1	dishevelled segment polarity protein 1
0.99254	3.54e-02	2.292642	-3.5596	0.2195545	cfp	complement factor properdin
0.99254	3.56e-02	-2.28955	-3.5608	-0.2104167	spag9	sperm associated antigen 9
0.99254	3.50e-02	2.29843	-3.5617	0.171719	eif2b4	eukaryotic translation initiation factor 2B, subunit 4 delta
0.99254	3.53e-02	-2.293334	-3.563	-0.1787753	akr7a5	aldo-keto reductase family 7, member A5 (aflatoxin aldehyde reductase)
0.99254	3.74e-02	2.264031	-3.5634	0.2212799	ppm1n	protein phosphatase, Mg2+/Mn2+ dependent, 1N (putative)
0.99128	3.46e-02	-2.303789	-3.5638	-0.1696229	mcm10	minichromosome maintenance 10 replication initiation factor
0.99254	3.58e-02	2.286978	-3.5649	0.1869267	mid2	midline 2
0.99128	3.45e-02	2.304702	-3.5713	0.1634457	4930563e22rik	RIKEN cDNA 4930563E22 gene
0.99254	3.48e-02	2.300452	-3.5726	0.1749197	pkp4	plakophilin 4
0.9911	3.44e-02	-2.307079	-3.5729	-0.1750717	sipa1l2	signal-induced proliferation-associated 1 like 2
0.99254	3.52e-02	2.295011	-3.5771	0.2616667	apol10b	apolipoprotein L 10B
0.98992	3.43e-02	-2.308399	-3.5784	-0.1580359	acsl4	acyl-CoA synthetase long-chain family member 4
0.99128	3.46e-02	2.303746	-3.5811	0.163744	d230016o17	uncharacterized protein D230016O17
0.99254	3.63e-02	2.279687	-3.5822	0.2736581	tslp	thymic stromal lymphopoietin
0.99254	3.52e-02	-2.294956	-3.5836	-0.1606428	arhgef10l	Rho guanine nucleotide exchange factor (GEF) 10-like
0.99254	3.50e-02	2.297162	-3.5856	0.1666719	ppfibp1	PTPRF interacting protein, binding protein 1 (liprin beta 1)
0.99128	3.46e-02	2.303415	-3.5862	0.1573557	stk16	serine/threonine kinase 16
0.99254	3.60e-02	2.283256	-3.5864	0.1932574	pnrc2	proline-rich nuclear receptor coactivator 2
0.99254	3.64e-02	2.277595	-3.5865	0.1766187	map1b	microtubule-associated protein 1B
0.99254	3.67e-02	2.273835	-3.5871	0.1887797	zfp608	zinc finger protein 608
0.99254	3.65e-02	-2.277007	-3.5984	-0.1866265	ccdc159	coiled-coil domain containing 159
0.99254	3.70e-02	-2.269856	-3.6001	-0.1710972	cluap1	clusterin associated protein 1
0.99254	3.70e-02	2.269079	-3.6017	0.2607235	cyp1b1	cytochrome P450, family 1, subfamily b, polypeptide 1
0.99254	3.74e-02	2.264516	-3.603	0.1879089	angpt2	angiopoietin 2
0.99254	3.54e-02	-2.291357	-3.6042	-0.1680782	atxn3	ataxin 3
0.99254	3.76e-02	-2.260868	-3.605	-0.1804233	cdk9	cyclin-dependent kinase 9 (CDC2-related kinase)
0.99254	3.71e-02	-2.267822	-3.6054	-0.1795593	nectin1	nectin cell adhesion molecule 1
0.99254	3.73e-02	2.265627	-3.6055	0.204001	fhod1	formin homology 2 domain containing 1
0.99254	3.72e-02	2.267277	-3.608	0.2917845	irs2	insulin receptor substrate 2
0.99254	3.73e-02	2.265458	-3.6093	0.1628024	tpp1	tripeptidyl peptidase I
0.99254	3.76e-02	2.261546	-3.6096	0.1730678	blm	Bloom syndrome, RecQ helicase-like
0.99254	3.58e-02	2.286913	-3.6114	0.1833918	slc31a2	solute carrier family 31, member 2
0.99254	3.78e-02	2.258945	-3.6134	0.1730597	taok1	TAO kinase 1
0.99254	3.67e-02	2.273158	-3.6156	0.1939474	taz	tafazzin
0.99254	3.72e-02	-2.267367	-3.6161	-0.1736681	prmt5	protein arginine N-methyltransferase 5
0.99254	3.82e-02	-2.253268	-3.6173	-0.1914076	nme7	NME/NM23 family member 7
0.99254	3.82e-02	-2.253262	-3.6182	-0.1756894	fam84a	family with sequence similarity 84, member A
0.99254	3.79e-02	2.257732	-3.6191	0.1651973	crtc3	CREB regulated transcription coactivator 3
0.99254	3.84e-02	2.250151	-3.6218	0.1851196	pik3r3	phosphatidylinositol 3 kinase, regulatory subunit, polypeptide 3 (p55)
0.99254	3.68e-02	2.271848	-3.622	0.1684268	ankrd61	ankyrin repeat domain 61
0.99254	3.83e-02	2.252403	-3.6221	0.2049533	snrnp200	small nuclear ribonucleoprotein 200 (U5)
0.99254	3.70e-02	-2.269573	-3.6279	-0.174441	crtc2	CREB regulated transcription coactivator 2
0.99254	3.82e-02	2.253421	-3.6281	0.209472	kdelr3	KDEL (Lys-Asp-Glu-Leu) endoplasmic reticulum protein retention receptor 3
0.99254	3.90e-02	-2.242917	-3.6323	-0.1942242	ogdh	oxoglutarate (alpha-ketoglutarate) dehydrogenase (lipoamide)
0.99254	4.07e-02	-2.221177	-3.6327	-0.2398978	nts	neurotensin
0.99254	3.85e-02	-2.249698	-3.6334	-0.1726916	smpd4	sphingomyelin phosphodiesterase 4
0.99254	3.89e-02	2.244077	-3.6338	0.2056271	rmnd1	required for meiotic nuclear division 1 homolog
0.99254	3.80e-02	-2.255644	-3.6343	-0.1783436	pin1rt1	protein (peptidyl-prolyl cis/trans isomerase) NIMA-interacting 1, retrogene 1
0.99254	3.69e-02	-2.271201	-3.6344	-0.1697341	nup155	nucleoporin 155
0.99254	3.69e-02	-2.270339	-3.6354	-0.1638239	tjap1	tight junction associated protein 1
0.99254	3.92e-02	-2.240154	-3.6371	-0.1837999	acadvl	acyl-Coenzyme A dehydrogenase, very long chain
0.99254	3.87e-02	2.246421	-3.6387	0.1955602	klhl42	kelch-like 42
0.99254	4.04e-02	-2.225322	-3.6388	-0.24543	taf5	TATA-box binding protein associated factor 5
0.99254	3.93e-02	-2.238532	-3.6391	-0.1808385	borcs6	BLOC-1 related complex subunit 6
0.99254	3.76e-02	2.261692	-3.6397	0.1586069	zfp551	zinc fingr protein 551
0.99254	3.81e-02	-2.254209	-3.6398	-0.1816209	tnfrsf12a	tumor necrosis factor receptor superfamily, member 12a
0.99254	3.94e-02	-2.238044	-3.6404	-0.2345147	larp4	La ribonucleoprotein domain family, member 4
0.99254	3.82e-02	2.252744	-3.6405	0.1589208	kank4	KN motif and ankyrin repeat domains 4
0.99254	4.10e-02	2.217325	-3.6485	0.2035337	akap8	A kinase (PRKA) anchor protein 8
0.99254	3.81e-02	2.254479	-3.6495	0.1569086	nfatc3	nuclear factor of activated T cells, cytoplasmic, calcineurin dependent 3
0.99254	3.84e-02	2.251033	-3.6501	0.1707398	zfp827	zinc finger protein 827
0.99254	3.76e-02	-2.262051	-3.6502	-0.2130834	dmtf1	cyclin D binding myb-like transcription factor 1
0.99254	4.17e-02	2.208656	-3.6514	0.217687	trappc9	trafficking protein particle complex 9
0.99254	3.99e-02	-2.23101	-3.6516	-0.1717149	ftsj1	FtsJ RNA methyltransferase homolog 1 (E. coli)
0.99254	3.96e-02	2.23463	-3.6525	0.1956816	gmppa	GDP-mannose pyrophosphorylase A
0.99254	4.09e-02	-2.218976	-3.6567	-0.188065	ccdc87	coiled-coil domain containing 87
0.99254	3.90e-02	-2.242272	-3.6578	-0.1807425	alas1	aminolevulinic acid synthase 1
0.99254	4.03e-02	-2.226499	-3.6583	-0.1991973	tomm40	translocase of outer mitochondrial membrane 40 homolog (yeast)
0.99254	4.01e-02	-2.228365	-3.6604	-0.1724331	gtpbp6	GTP binding protein 6 (putative)
0.99254	4.00e-02	2.230369	-3.663	0.2071999	arid5b	AT rich interactive domain 5B (MRF1-like)
0.99254	4.02e-02	-2.227524	-3.6644	-0.2696472	tpt1	tumor protein, translationally-controlled 1
0.99254	4.07e-02	-2.221036	-3.6658	-0.1833458	urgcp	upregulator of cell proliferation
0.99254	4.06e-02	2.22181	-3.6658	0.1816996	zmat3	zinc finger matrin type 3
0.99254	4.04e-02	2.225088	-3.6661	0.1735746	l3mbtl3	l(3)mbt-like 3 (Drosophila)
0.99254	4.02e-02	-2.227666	-3.6678	-0.2146742	neat1	nuclear paraspeckle assembly transcript 1 (non-protein coding)
0.99254	4.02e-02	2.227375	-3.669	0.1765437	tnrc6a	trinucleotide repeat containing 6a
0.99254	4.26e-02	2.198163	-3.6705	0.1938382	slc23a3	solute carrier family 23 (nucleobase transporters), member 3
0.99254	4.11e-02	2.216158	-3.6742	0.1779698	zc4h2	zinc finger, C4H2 domain containing
0.99254	3.87e-02	-2.246383	-3.6747	-0.1671992	plekhg2	pleckstrin homology domain containing, family G (with RhoGef domain) member 2
0.99254	4.13e-02	2.214127	-3.6789	0.1724263	ankfy1	ankyrin repeat and FYVE domain containing 1
0.99254	4.15e-02	-2.210568	-3.6818	-0.1987194	arl6ip4	ADP-ribosylation factor-like 6 interacting protein 4
0.99254	4.15e-02	-2.210803	-3.682	-0.2123956	zbed4	zinc finger, BED type containing 4
0.99254	3.99e-02	2.231258	-3.6844	0.1867235	sumo3	small ubiquitin-like modifier 3
0.99254	3.93e-02	-2.239452	-3.6884	-0.1631036	igdcc4	immunoglobulin superfamily, DCC subclass, member 4
0.99254	4.13e-02	-2.213467	-3.692	-0.1697091	dhx8	DEAH (Asp-Glu-Ala-His) box polypeptide 8
0.99254	4.07e-02	-2.221407	-3.6922	-0.2408186	phlda1	pleckstrin homology like domain, family A, member 1
0.99254	4.46e-02	-2.174017	-3.6929	-0.2148359	eny2	enhancer of yellow 2 homolog (Drosophila)
0.99254	3.95e-02	-2.23618	-3.6933	-0.1817217	epha8	Eph receptor A8
0.99254	4.18e-02	2.207717	-3.6942	0.1680064	sft2d2	SFT2 domain containing 2
0.99254	4.17e-02	-2.208853	-3.6943	-0.1743787	nipal1	NIPA-like domain containing 1
0.99254	4.43e-02	2.177611	-3.6956	0.1923035	nmnat3	nicotinamide nucleotide adenylyltransferase 3
0.99254	4.21e-02	-2.20339	-3.6966	-0.190886	pole4	polymerase (DNA-directed), epsilon 4 (p12 subunit)
0.99254	3.97e-02	2.233526	-3.6971	0.1594304	kif3b	kinesin family member 3B
0.99254	4.24e-02	-2.200675	-3.6975	-0.1668279	ap2s1	adaptor-related protein complex 2, sigma 1 subunit
0.99254	4.19e-02	2.205749	-3.6985	0.1922397	pcid2	PCI domain containing 2
0.99254	4.21e-02	-2.203502	-3.6995	-0.1779845	usp28	ubiquitin specific peptidase 28
0.99254	4.22e-02	2.202569	-3.7001	0.1756404	chd8	chromodomain helicase DNA binding protein 8
0.99254	4.15e-02	2.211681	-3.7002	0.1595874	ostm1	osteopetrosis associated transmembrane protein 1
0.99254	4.03e-02	2.225943	-3.7004	0.1819423	ttc30b	tetratricopeptide repeat domain 30B
0.99254	4.24e-02	-2.199887	-3.7034	-0.2019521	fibp	fibroblast growth factor (acidic) intracellular binding protein
0.99254	4.19e-02	-2.206548	-3.7047	-0.1702371	sppl2a	signal peptide peptidase like 2A
0.99254	4.34e-02	-2.188658	-3.7069	-0.184015	ndufb11	NADH dehydrogenase (ubiquinone) 1 beta subcomplex, 11
0.99254	4.18e-02	-2.207143	-3.7078	-0.1838254	chic2	cysteine-rich hydrophobic domain 2
0.99254	4.08e-02	2.220184	-3.7079	0.1820496	gnb1l	guanine nucleotide binding protein (G protein), beta polypeptide 1-like
0.99254	4.25e-02	2.198448	-3.71	0.1717898	hsd3b7	hydroxy-delta-5-steroid dehydrogenase, 3 beta- and steroid delta-isomerase 7
0.99254	4.10e-02	-2.217575	-3.7131	-0.1789469	zfp703	zinc finger protein 703
0.99254	4.33e-02	2.18941	-3.7142	0.1717041	ap1g2	adaptor protein complex AP-1, gamma 2 subunit
0.99254	4.20e-02	-2.204631	-3.715	-0.1549968	ttll4	tubulin tyrosine ligase-like family, member 4
0.99254	4.21e-02	-2.203242	-3.7155	-0.1640911	trip6	thyroid hormone receptor interactor 6
0.99254	4.61e-02	-2.157128	-3.7169	-0.2049541	bc003331	cDNA sequence BC003331
0.99254	4.21e-02	-2.203734	-3.7182	-0.1600792	nob1	NIN1/RPN12 binding protein 1 homolog
0.99254	4.08e-02	-2.219648	-3.7203	-0.1500751	2210037e17rik	RIKEN cDNA 2210037E17 gene
0.99254	4.32e-02	-2.191008	-3.7216	-0.181577	1110059g10rik	RIKEN cDNA 1110059G10 gene
0.99254	4.15e-02	-2.211391	-3.7236	-0.1567446	tsr2	TSR2 20S rRNA accumulation
0.99254	4.27e-02	-2.196959	-3.7253	-0.188118	furin	furin (paired basic amino acid cleaving enzyme)
0.99254	4.28e-02	2.195353	-3.7255	0.1713568	2610524h06rik	RIKEN cDNA 2610524H06 gene
0.99254	4.31e-02	-2.192239	-3.7259	-0.1814656	gnl3l	guanine nucleotide binding protein-like 3 (nucleolar)-like
0.99254	4.28e-02	2.194847	-3.7266	0.16674	akap2	A kinase (PRKA) anchor protein 2
0.99254	4.25e-02	2.198544	-3.7294	0.1747159	lmnb1	lamin B1
0.99254	4.14e-02	-2.212365	-3.7296	-0.1999774	stx6	syntaxin 6
0.99254	4.31e-02	-2.192022	-3.7299	-0.1716335	bend3	BEN domain containing 3
0.99254	4.55e-02	-2.163668	-3.7299	-0.1919625	ccdc18	coiled-coil domain containing 18
0.99254	4.42e-02	-2.178458	-3.7305	-0.1867346	rps19bp1	ribosomal protein S19 binding protein 1
0.99254	4.34e-02	2.18829	-3.731	0.1800687	ttc9c	tetratricopeptide repeat domain 9C
0.99254	4.42e-02	2.178977	-3.7322	0.1665565	stub1	STIP1 homology and U-Box containing protein 1
0.99254	4.41e-02	2.179553	-3.7333	0.1869949	mras	muscle and microspikes RAS
0.99254	4.42e-02	2.179083	-3.734	0.1771848	fam110b	family with sequence similarity 110, member B
0.99254	4.81e-02	2.135709	-3.7346	0.2686504	nckap1l	NCK associated protein 1 like
0.99254	4.34e-02	-2.188392	-3.7353	-0.1849922	slc2a1	solute carrier family 2 (facilitated glucose transporter), member 1
0.99254	4.25e-02	2.199017	-3.736	0.1895362	ercc3	excision repair cross-complementing rodent repair deficiency, complementation group 3
0.99254	4.47e-02	2.173343	-3.7369	0.1759248	rab22a	RAB22A, member RAS oncogene family
0.99254	4.46e-02	2.173972	-3.7377	0.1802135	sesn1	sestrin 1
0.99254	4.21e-02	-2.203728	-3.7401	-0.1656561	9530020o07rik	RIKEN cDNA 9530020O07 gene
0.99254	4.41e-02	-2.179615	-3.7401	-0.1735583	nacc1	nucleus accumbens associated 1, BEN and BTB (POZ) domain containing
0.99254	4.24e-02	2.200453	-3.7407	0.1934552	ppp4r2	protein phosphatase 4, regulatory subunit 2
0.99254	4.46e-02	2.174663	-3.7421	0.1722658	tardbp	TAR DNA binding protein
0.99254	4.46e-02	2.173972	-3.7433	0.1673611	commd10	COMM domain containing 10
0.99254	4.32e-02	2.191128	-3.7449	0.1813259	etv1	ets variant 1
0.99254	4.30e-02	2.192943	-3.7451	0.1809623	pfdn5	prefoldin 5
0.99254	4.42e-02	-2.179147	-3.7454	-0.1634643	nes	nestin
0.99254	4.30e-02	-2.192596	-3.7464	-0.1568233	e030030i06rik	RIKEN cDNA E030030I06 gene
0.99254	4.35e-02	2.186476	-3.7486	0.1528003	ap4m1	adaptor-related protein complex AP-4, mu 1
0.99254	4.44e-02	-2.176243	-3.7491	-0.2013541	ccnyl1	cyclin Y-like 1
0.99254	4.47e-02	2.17266	-3.7499	0.1789888	fbln1	fibulin 1
0.99254	4.45e-02	2.175143	-3.7501	0.1608547	pax9	paired box 9
0.99254	4.37e-02	2.185073	-3.7508	0.1565666	rab32	RAB32, member RAS oncogene family
0.99254	4.26e-02	-2.197518	-3.7526	-0.1847805	nbl1	neuroblastoma, suppression of tumorigenicity 1
0.99254	4.55e-02	-2.163483	-3.7547	-0.1893081	phldb1	pleckstrin homology like domain, family B, member 1
0.99254	4.30e-02	2.193218	-3.7552	0.1611054	spsb3	splA/ryanodine receptor domain and SOCS box containing 3
0.99254	4.41e-02	2.1795	-3.7554	0.1698017	adnp	activity-dependent neuroprotective protein
0.99254	4.57e-02	-2.161821	-3.7597	-0.2106786	rhoc	ras homolog family member C
0.99254	4.53e-02	-2.166112	-3.7602	-0.1826461	arf5	ADP-ribosylation factor 5
0.99254	4.41e-02	2.180287	-3.7604	0.1754223	iqce	IQ motif containing E
0.99254	4.56e-02	2.162674	-3.7619	0.1726847	stmn4	stathmin-like 4
0.99254	4.55e-02	-2.163671	-3.7625	-0.1584475	rnf114	ring finger protein 114
0.99254	4.53e-02	2.166473	-3.7626	0.1784362	sipa1l1	signal-induced proliferation-associated 1 like 1
0.99254	4.59e-02	2.159949	-3.7627	0.167433	nr2c2ap	nuclear receptor 2C2-associated protein
0.99254	4.41e-02	2.180487	-3.7641	0.1621784	r3hdm1	R3H domain containing 1
0.99254	4.50e-02	2.169381	-3.7654	0.1752005	copa	coatomer protein complex subunit alpha
0.99254	4.95e-02	-2.120512	-3.7665	-0.2335928	ddit4l	DNA-damage-inducible transcript 4-like
0.99254	4.59e-02	2.159666	-3.7677	0.2165466	cant1	calcium activated nucleotidase 1
0.99254	4.57e-02	2.161439	-3.7683	0.1721778	fam173a	family with sequence similarity 173, member A
0.99254	4.54e-02	2.165203	-3.7697	0.1657276	fam160a2	family with sequence similarity 160, member A2
0.99254	4.66e-02	-2.151766	-3.7708	-0.1812716	prkca	protein kinase C, alpha
0.99254	4.43e-02	2.177351	-3.7721	0.1744228	hoxd9	homeobox D9
0.99254	4.67e-02	-2.150587	-3.7735	-0.1759736	atp6v0a1	ATPase, H+ transporting, lysosomal V0 subunit A1
0.99254	4.47e-02	2.173437	-3.774	0.1685073	midn	midnolin
0.99254	4.68e-02	-2.14894	-3.7757	-0.1731754	nupl1	nucleoporin like 1
0.99254	4.71e-02	2.145994	-3.7808	0.2018197	slc29a3	solute carrier family 29 (nucleoside transporters), member 3
0.99254	4.69e-02	-2.148426	-3.7821	-0.2050924	eea1	early endosome antigen 1
0.99254	4.47e-02	-2.173597	-3.7842	-0.1546438	sesn3	sestrin 3
0.99254	4.51e-02	-2.168812	-3.7845	-0.1840648	s100pbp	S100P binding protein
0.99254	4.57e-02	-2.161686	-3.7859	-0.1830885	tfrc	transferrin receptor
0.99254	4.75e-02	-2.141269	-3.7908	-0.1667277	hspbap1	Hspb associated protein 1
0.99254	4.91e-02	-2.124642	-3.7938	-0.1738276	olfr1161	olfactory receptor 1161
0.99254	4.78e-02	2.138998	-3.7957	0.1753438	bex2	brain expressed X-linked 2
0.99254	4.80e-02	2.13633	-3.7959	0.1860193	swsap1	SWIM type zinc finger 7 associated protein 1
0.99254	4.60e-02	-2.158226	-3.7973	-0.1918137	tmem171	transmembrane protein 171
0.99254	4.72e-02	2.145218	-3.7974	0.1836202	acta1	actin, alpha 1, skeletal muscle
0.99254	4.79e-02	2.137634	-3.7991	0.1821446	ifit2	interferon-induced protein with tetratricopeptide repeats 2
0.99254	4.67e-02	2.150961	-3.8001	0.1640483	hist2h2be	histone cluster 2, H2be
0.99254	4.83e-02	2.132936	-3.802	0.1694883	lpp	LIM domain containing preferred translocation partner in lipoma
0.99254	4.79e-02	2.137627	-3.8035	0.162371	trps1	trichorhinophalangeal syndrome I (human)
0.99254	4.68e-02	2.149233	-3.804	0.1576101	4933439c10rik	RIKEN cDNA 4933439C10 gene
0.99254	4.84e-02	-2.132303	-3.8073	-0.180066	crct1	cysteine-rich C-terminal 1
0.99254	4.66e-02	2.151578	-3.8074	0.1598642	erlin2	ER lipid raft associated 2
0.99254	4.71e-02	-2.146176	-3.8077	-0.1658815	chac1	ChaC, cation transport regulator 1
0.99254	4.76e-02	-2.140455	-3.8079	-0.1660251	zfp553	zinc finger protein 553
0.99254	4.81e-02	2.134852	-3.8099	0.1668285	ankmy2	ankyrin repeat and MYND domain containing 2
0.99254	4.93e-02	-2.122801	-3.8141	-0.1675163	terf2	telomeric repeat binding factor 2
0.99254	4.92e-02	2.123708	-3.8148	0.196583	gchfr	GTP cyclohydrolase I feedback regulator
0.99254	4.61e-02	2.157305	-3.8157	0.1474528	cnksr3	Cnksr family member 3
0.99254	4.70e-02	2.147425	-3.8161	0.1699525	tnip1	TNFAIP3 interacting protein 1
0.99254	4.87e-02	-2.128459	-3.8166	-0.1648059	cutc	cutC copper transporter
0.99254	4.94e-02	2.121489	-3.817	0.1822049	fbn1	fibrillin 1
0.99254	4.95e-02	-2.120796	-3.8179	-0.1757901	ino80b	INO80 complex subunit B
0.99254	4.95e-02	2.120713	-3.8183	0.1611855	zbtb41	zinc finger and BTB domain containing 41
0.99254	4.84e-02	-2.132325	-3.8215	-0.1745584	sf1	splicing factor 1
0.99254	4.63e-02	-2.154678	-3.8221	-0.1636372	nudcd1	NudC domain containing 1
0.99254	4.64e-02	2.153553	-3.8223	0.1428955	gm19845	predicted gene, 19845
0.99254	4.78e-02	-2.138455	-3.8238	-0.1959472	ptprf	protein tyrosine phosphatase, receptor type, F
0.99254	4.78e-02	2.138244	-3.8252	0.1560519	eng	endoglin
0.99254	4.98e-02	-2.116764	-3.8259	-0.2804755	atp5f1	ATP synthase, H+ transporting, mitochondrial F0 complex, subunit B1
0.99254	4.67e-02	2.150717	-3.8276	0.1705027	trpv2	transient receptor potential cation channel, subfamily V, member 2
0.99254	4.92e-02	-2.123745	-3.8279	-0.1534096	ralgapb	Ral GTPase activating protein, beta subunit (non-catalytic)
0.99254	4.70e-02	2.146844	-3.8304	0.1518247	rbm25	RNA binding motif protein 25
0.99254	4.68e-02	-2.149689	-3.8307	-0.1461102	rassf2	Ras association (RalGDS/AF-6) domain family member 2
0.99254	4.81e-02	2.135103	-3.8308	0.159685	chst11	carbohydrate sulfotransferase 11
0.99254	4.92e-02	2.123168	-3.8314	0.1612028	4833439l19rik	RIKEN cDNA 4833439L19 gene
0.99254	4.70e-02	2.147454	-3.8329	0.176825	trmo	tRNA methyltransferase O
0.99254	4.84e-02	-2.131516	-3.8365	-0.1697149	smg5	Smg-5 homolog, nonsense mediated mRNA decay factor (C. elegans)
0.99254	4.98e-02	-2.117205	-3.8367	-0.1676971	dmwd	dystrophia myotonica-containing WD repeat motif
0.99254	4.72e-02	-2.144856	-3.8376	-0.1581969	ubn1	ubinuclein 1
0.99254	4.97e-02	2.118642	-3.8381	0.1568128	zwilch	zwilch kinetochore protein
0.99254	4.72e-02	-2.144515	-3.839	-0.1432243	c1qtnf3	C1q and tumor necrosis factor related protein 3
0.99254	4.81e-02	2.135375	-3.8427	0.1613834	zfp365	zinc finger protein 365
0.99254	4.89e-02	2.126865	-3.8437	0.158987	notch4	notch 4
0.99254	4.99e-02	-2.116212	-3.8446	-0.1667222	slk	STE20-like kinase
0.99254	4.93e-02	2.122003	-3.849	0.170106	gm10143	predicted gene 10143
0.99254	4.87e-02	2.128984	-3.8507	0.1928517	ctdsp1	CTD (carboxy-terminal domain, RNA polymerase II, polypeptide A) small phosphatase 1
0.99254	4.91e-02	-2.124736	-3.8519	-0.1647392	tex30	testis expressed 30

## Sheet: adj P<0.05
adj.P.Val	P.Value	t	B	logFC	Gene.symbol	Gene.title
0.00567	3.48e-07	-8.165319	5.2435	-0.6547336	vegfa	vascular endothelial growth factor A
0.00567	5.59e-07	-7.880068	4.848	-0.6023802	gjb2	gap junction protein, beta 2
0.0107	1.58e-06	-7.273454	4.0398	-0.6072791	sema7a	sema domain, immunoglobulin domain (Ig), and GPI membrane anchor, (semaphorin) 7A
0.01546	4.23e-06	-6.723455	3.5445	-0.5063748	ier3	immediate early response 3
0.01531	3.02e-06	6.909882	3.535	0.5459384	txnip	thioredoxin interacting protein
0.01546	5.33e-06	-6.598012	3.2907	-0.5443469	lif	leukemia inhibitory factor
0.01774	8.74e-06	-6.332584	3.0481	-0.4554952	errfi1	ERBB receptor feedback inhibitor 1
0.01714	7.19e-06	-6.436834	3.0473	-0.5571078	serpinb2	serine (or cysteine) peptidase inhibitor, clade B, member 2
0.01714	7.60e-06	-6.407213	2.9492	-0.5474349	egr3	early growth response 3
0.03084	1.67e-05	-5.992447	2.4708	-0.4748877	grasp	GRP1 (general receptor for phosphoinositides 1)-associated scaffold protein
0.03841	2.46e-05	-5.79324	2.1274	-0.4444735	gfod1	glucose-fructose oxidoreductase domain containing 1
