# Supplementary material for: A Convergent Functional Genomics Analysis to Identify Biological Regulators Mediating Effects of Creatine Supplementation
Source: Nutrients. 2021 Jul 23;13(8):2521. doi: 10.3390/nu13082521 (PMC8397972; doi:10.3390/nu13082521)
Supplement: Supplementary file 1 [file nutrients-13-02521-s001.zip › nutrients-1291412-supplementary/Table S3. GSE7877.top.table.xlsx]

## Sheet: Safdar_etal.2018
Gene.symbol	logFC
wnt2	2.9
casr	2.6
gnas	2.3
smad	2
itga1	1.6
prph	2.2
col5a3	2.1
flna	1.8
arhgap8	1.6
matr3	1.5
sphk1	5
mkl1	3.9
prl	1.7
rasgrp1	1.3
repin1	2.4
hist1h2bk	1.6
tdp1	1.5
prpf8	3.8
exo-nef	2.8
tfdp2	2.7
rbm4	2.4
cebpz	1.9
pc4	1.3
faim2	2.2
angptl4	1.8
pak2	1.5
accn3	1.6
fbxo9	1.6
fprl1	1.6
hibch	1.5
frzb1	-0.34
hdac6	-0.55
plekhc1	-0.5
pqbp1	-0.56
